# Supplementary material for: A simple vapor-diffusion method enables protein crystallization inside the HARE serial crystallography chip
Source: Acta Crystallogr D Struct Biol. 2021 May 19;77(Pt 6):820–34. doi: 10.1107/S2059798321003855 (PMC8171066; doi:10.1107/S2059798321003855)
Supplement: Supplementary file 1 [file d-77-00820-sup1.txt]

ISO-10303-21;
HEADER;
/* Generated by software containing ST-Developer
 * from STEP Tools, Inc. (www.steptools.com) 
 */
/* OPTION: strings as raw bytes, not using required /X/ escapes */

FILE_DESCRIPTION(
/* description */ ('Unknown',
'CAx-IF Rec.Pracs.---Representation and Presentation of Product Manufa
cturing Information (PMI)---4.0---2014-10-13',
'CAx-IF Rec.Pracs.---3D Tessellated Geometry---0.4---2014-09-14','2;1'),

/* implementation_level */ '2;1');

FILE_NAME(
/* name */ 'Boden Crystal Grow',
/* time_stamp */ '2019-06-03T11:48:18+02:00',
/* author */ ('Unknown'),
/* organization */ ('Unknown'),
/* preprocessor_version */ 'ST-DEVELOPER v16.7',
/* originating_system */ 'DEX',
/* authorisation */ $);

FILE_SCHEMA (('AP242_MANAGED_MODEL_BASED_3D_ENGINEERING_MIM_LF { 1 0 10303 442 20130219 1 4 }'));
ENDSEC;

DATA;
#10=SHAPE_REPRESENTATION_RELATIONSHIP('','',#20149,#11);
#11=ADVANCED_BREP_SHAPE_REPRESENTATION('',(#20147),#31183);
#12=CYLINDRICAL_SURFACE('',#21012,1.);
#13=CYLINDRICAL_SURFACE('',#21013,1.);
#14=CYLINDRICAL_SURFACE('',#21014,1.);
#15=CYLINDRICAL_SURFACE('',#21015,1.);
#16=CYLINDRICAL_SURFACE('',#21016,1.);
#17=CYLINDRICAL_SURFACE('',#21017,1.);
#18=CYLINDRICAL_SURFACE('',#21018,1.);
#19=CYLINDRICAL_SURFACE('',#21019,1.);
#20=CYLINDRICAL_SURFACE('',#21020,1.);
#21=CYLINDRICAL_SURFACE('',#21021,1.);
#22=CYLINDRICAL_SURFACE('',#21022,1.);
#23=CYLINDRICAL_SURFACE('',#21023,1.);
#24=CIRCLE('',#20153,1.);
#25=CIRCLE('',#20154,1.);
#26=CIRCLE('',#20155,1.);
#27=CIRCLE('',#20156,1.);
#28=CIRCLE('',#20157,1.);
#29=CIRCLE('',#20158,1.);
#30=CIRCLE('',#20159,1.);
#31=CIRCLE('',#20160,1.);
#32=CIRCLE('',#20161,1.);
#33=CIRCLE('',#20162,1.);
#34=CIRCLE('',#20163,1.);
#35=CIRCLE('',#20164,1.);
#36=CIRCLE('',#20929,1.);
#37=CIRCLE('',#20930,1.);
#38=CIRCLE('',#20936,1.);
#39=CIRCLE('',#20937,1.);
#40=CIRCLE('',#20943,1.);
#41=CIRCLE('',#20944,1.);
#42=CIRCLE('',#20950,1.);
#43=CIRCLE('',#20951,1.);
#44=CIRCLE('',#20957,1.);
#45=CIRCLE('',#20958,1.);
#46=CIRCLE('',#20964,1.);
#47=CIRCLE('',#20965,1.);
#48=ORIENTED_EDGE('',*,*,#5736,.T.);
#49=ORIENTED_EDGE('',*,*,#5737,.T.);
#50=ORIENTED_EDGE('',*,*,#5738,.F.);
#51=ORIENTED_EDGE('',*,*,#5739,.F.);
#52=ORIENTED_EDGE('',*,*,#5740,.F.);
#53=ORIENTED_EDGE('',*,*,#5741,.T.);
#54=ORIENTED_EDGE('',*,*,#5742,.F.);
#55=ORIENTED_EDGE('',*,*,#5743,.T.);
#56=ORIENTED_EDGE('',*,*,#5744,.F.);
#57=ORIENTED_EDGE('',*,*,#5745,.T.);
#58=ORIENTED_EDGE('',*,*,#5746,.T.);
#59=ORIENTED_EDGE('',*,*,#5747,.T.);
#60=ORIENTED_EDGE('',*,*,#5748,.T.);
#61=ORIENTED_EDGE('',*,*,#5749,.T.);
#62=ORIENTED_EDGE('',*,*,#5750,.F.);
#63=ORIENTED_EDGE('',*,*,#5751,.T.);
#64=ORIENTED_EDGE('',*,*,#5752,.F.);
#65=ORIENTED_EDGE('',*,*,#5753,.T.);
#66=ORIENTED_EDGE('',*,*,#5754,.F.);
#67=ORIENTED_EDGE('',*,*,#5755,.T.);
#68=ORIENTED_EDGE('',*,*,#5756,.T.);
#69=ORIENTED_EDGE('',*,*,#5757,.T.);
#70=ORIENTED_EDGE('',*,*,#5758,.T.);
#71=ORIENTED_EDGE('',*,*,#5759,.T.);
#72=ORIENTED_EDGE('',*,*,#5760,.T.);
#73=ORIENTED_EDGE('',*,*,#5761,.T.);
#74=ORIENTED_EDGE('',*,*,#5762,.T.);
#75=ORIENTED_EDGE('',*,*,#5763,.T.);
#76=ORIENTED_EDGE('',*,*,#5764,.T.);
#77=ORIENTED_EDGE('',*,*,#5765,.T.);
#78=ORIENTED_EDGE('',*,*,#5766,.T.);
#79=ORIENTED_EDGE('',*,*,#5767,.T.);
#80=ORIENTED_EDGE('',*,*,#5768,.T.);
#81=ORIENTED_EDGE('',*,*,#5769,.T.);
#82=ORIENTED_EDGE('',*,*,#5770,.F.);
#83=ORIENTED_EDGE('',*,*,#5771,.F.);
#84=ORIENTED_EDGE('',*,*,#5772,.F.);
#85=ORIENTED_EDGE('',*,*,#5773,.F.);
#86=ORIENTED_EDGE('',*,*,#5774,.F.);
#87=ORIENTED_EDGE('',*,*,#5775,.T.);
#88=ORIENTED_EDGE('',*,*,#5776,.F.);
#89=ORIENTED_EDGE('',*,*,#5777,.T.);
#90=ORIENTED_EDGE('',*,*,#5778,.F.);
#91=ORIENTED_EDGE('',*,*,#5779,.T.);
#92=ORIENTED_EDGE('',*,*,#5780,.T.);
#93=ORIENTED_EDGE('',*,*,#5781,.T.);
#94=ORIENTED_EDGE('',*,*,#5782,.T.);
#95=ORIENTED_EDGE('',*,*,#5783,.T.);
#96=ORIENTED_EDGE('',*,*,#5784,.F.);
#97=ORIENTED_EDGE('',*,*,#5785,.T.);
#98=ORIENTED_EDGE('',*,*,#5786,.F.);
#99=ORIENTED_EDGE('',*,*,#5787,.T.);
#100=ORIENTED_EDGE('',*,*,#5788,.F.);
#101=ORIENTED_EDGE('',*,*,#5789,.F.);
#102=ORIENTED_EDGE('',*,*,#5790,.F.);
#103=ORIENTED_EDGE('',*,*,#5791,.F.);
#104=ORIENTED_EDGE('',*,*,#5792,.F.);
#105=ORIENTED_EDGE('',*,*,#5793,.F.);
#106=ORIENTED_EDGE('',*,*,#5794,.F.);
#107=ORIENTED_EDGE('',*,*,#5795,.T.);
#108=ORIENTED_EDGE('',*,*,#5796,.F.);
#109=ORIENTED_EDGE('',*,*,#5797,.T.);
#110=ORIENTED_EDGE('',*,*,#5798,.F.);
#111=ORIENTED_EDGE('',*,*,#5799,.T.);
#112=ORIENTED_EDGE('',*,*,#5800,.T.);
#113=ORIENTED_EDGE('',*,*,#5801,.T.);
#114=ORIENTED_EDGE('',*,*,#5802,.T.);
#115=ORIENTED_EDGE('',*,*,#5738,.T.);
#116=ORIENTED_EDGE('',*,*,#5803,.T.);
#117=ORIENTED_EDGE('',*,*,#5804,.T.);
#118=ORIENTED_EDGE('',*,*,#5749,.F.);
#119=ORIENTED_EDGE('',*,*,#5805,.F.);
#120=ORIENTED_EDGE('',*,*,#5806,.T.);
#121=ORIENTED_EDGE('',*,*,#5807,.T.);
#122=ORIENTED_EDGE('',*,*,#5769,.F.);
#123=ORIENTED_EDGE('',*,*,#5808,.F.);
#124=ORIENTED_EDGE('',*,*,#5809,.F.);
#125=ORIENTED_EDGE('',*,*,#5810,.F.);
#126=ORIENTED_EDGE('',*,*,#5811,.T.);
#127=ORIENTED_EDGE('',*,*,#5789,.T.);
#128=ORIENTED_EDGE('',*,*,#5812,.T.);
#129=ORIENTED_EDGE('',*,*,#5813,.T.);
#130=ORIENTED_EDGE('',*,*,#5759,.F.);
#131=ORIENTED_EDGE('',*,*,#5814,.F.);
#132=ORIENTED_EDGE('',*,*,#5815,.T.);
#133=ORIENTED_EDGE('',*,*,#5816,.T.);
#134=ORIENTED_EDGE('',*,*,#5783,.F.);
#135=ORIENTED_EDGE('',*,*,#5817,.F.);
#136=ORIENTED_EDGE('',*,*,#5818,.F.);
#137=ORIENTED_EDGE('',*,*,#5819,.T.);
#138=ORIENTED_EDGE('',*,*,#5820,.F.);
#139=ORIENTED_EDGE('',*,*,#5821,.T.);
#140=ORIENTED_EDGE('',*,*,#5822,.T.);
#141=ORIENTED_EDGE('',*,*,#5823,.F.);
#142=ORIENTED_EDGE('',*,*,#5824,.T.);
#143=ORIENTED_EDGE('',*,*,#5825,.T.);
#144=ORIENTED_EDGE('',*,*,#5826,.T.);
#145=ORIENTED_EDGE('',*,*,#5827,.T.);
#146=ORIENTED_EDGE('',*,*,#5828,.T.);
#147=ORIENTED_EDGE('',*,*,#5829,.F.);
#148=ORIENTED_EDGE('',*,*,#5830,.F.);
#149=ORIENTED_EDGE('',*,*,#5831,.F.);
#150=ORIENTED_EDGE('',*,*,#5832,.T.);
#151=ORIENTED_EDGE('',*,*,#5820,.T.);
#152=ORIENTED_EDGE('',*,*,#5833,.T.);
#153=ORIENTED_EDGE('',*,*,#5834,.T.);
#154=ORIENTED_EDGE('',*,*,#5825,.F.);
#155=ORIENTED_EDGE('',*,*,#5835,.F.);
#156=ORIENTED_EDGE('',*,*,#5836,.F.);
#157=ORIENTED_EDGE('',*,*,#5837,.T.);
#158=ORIENTED_EDGE('',*,*,#5838,.T.);
#159=ORIENTED_EDGE('',*,*,#5839,.F.);
#160=ORIENTED_EDGE('',*,*,#5840,.T.);
#161=ORIENTED_EDGE('',*,*,#5841,.T.);
#162=ORIENTED_EDGE('',*,*,#5833,.F.);
#163=ORIENTED_EDGE('',*,*,#5842,.F.);
#164=ORIENTED_EDGE('',*,*,#5843,.F.);
#165=ORIENTED_EDGE('',*,*,#5844,.T.);
#166=ORIENTED_EDGE('',*,*,#5845,.T.);
#167=ORIENTED_EDGE('',*,*,#5846,.F.);
#168=ORIENTED_EDGE('',*,*,#5847,.T.);
#169=ORIENTED_EDGE('',*,*,#5848,.F.);
#170=ORIENTED_EDGE('',*,*,#5849,.T.);
#171=ORIENTED_EDGE('',*,*,#5831,.T.);
#172=ORIENTED_EDGE('',*,*,#5828,.F.);
#173=ORIENTED_EDGE('',*,*,#5850,.T.);
#174=ORIENTED_EDGE('',*,*,#5836,.T.);
#175=ORIENTED_EDGE('',*,*,#5851,.F.);
#176=ORIENTED_EDGE('',*,*,#5852,.F.);
#177=ORIENTED_EDGE('',*,*,#5853,.T.);
#178=ORIENTED_EDGE('',*,*,#5854,.T.);
#179=ORIENTED_EDGE('',*,*,#5845,.F.);
#180=ORIENTED_EDGE('',*,*,#5855,.T.);
#181=ORIENTED_EDGE('',*,*,#5856,.T.);
#182=ORIENTED_EDGE('',*,*,#5857,.T.);
#183=ORIENTED_EDGE('',*,*,#5858,.F.);
#184=ORIENTED_EDGE('',*,*,#5859,.F.);
#185=ORIENTED_EDGE('',*,*,#5822,.F.);
#186=ORIENTED_EDGE('',*,*,#5860,.T.);
#187=ORIENTED_EDGE('',*,*,#5848,.T.);
#188=ORIENTED_EDGE('',*,*,#5861,.F.);
#189=ORIENTED_EDGE('',*,*,#5862,.T.);
#190=ORIENTED_EDGE('',*,*,#5863,.T.);
#191=ORIENTED_EDGE('',*,*,#5864,.F.);
#192=ORIENTED_EDGE('',*,*,#5865,.F.);
#193=ORIENTED_EDGE('',*,*,#5866,.T.);
#194=ORIENTED_EDGE('',*,*,#5867,.T.);
#195=ORIENTED_EDGE('',*,*,#5853,.F.);
#196=ORIENTED_EDGE('',*,*,#5857,.F.);
#197=ORIENTED_EDGE('',*,*,#5868,.T.);
#198=ORIENTED_EDGE('',*,*,#5861,.T.);
#199=ORIENTED_EDGE('',*,*,#5869,.F.);
#200=ORIENTED_EDGE('',*,*,#5870,.F.);
#201=ORIENTED_EDGE('',*,*,#5871,.T.);
#202=ORIENTED_EDGE('',*,*,#5872,.T.);
#203=ORIENTED_EDGE('',*,*,#5873,.F.);
#204=ORIENTED_EDGE('',*,*,#5872,.F.);
#205=ORIENTED_EDGE('',*,*,#5874,.T.);
#206=ORIENTED_EDGE('',*,*,#5875,.T.);
#207=ORIENTED_EDGE('',*,*,#5876,.F.);
#208=ORIENTED_EDGE('',*,*,#5877,.F.);
#209=ORIENTED_EDGE('',*,*,#5878,.T.);
#210=ORIENTED_EDGE('',*,*,#5879,.T.);
#211=ORIENTED_EDGE('',*,*,#5880,.F.);
#212=ORIENTED_EDGE('',*,*,#5879,.F.);
#213=ORIENTED_EDGE('',*,*,#5881,.T.);
#214=ORIENTED_EDGE('',*,*,#5882,.T.);
#215=ORIENTED_EDGE('',*,*,#5883,.F.);
#216=ORIENTED_EDGE('',*,*,#5882,.F.);
#217=ORIENTED_EDGE('',*,*,#5884,.T.);
#218=ORIENTED_EDGE('',*,*,#5885,.T.);
#219=ORIENTED_EDGE('',*,*,#5886,.F.);
#220=ORIENTED_EDGE('',*,*,#5887,.F.);
#221=ORIENTED_EDGE('',*,*,#5888,.T.);
#222=ORIENTED_EDGE('',*,*,#5889,.T.);
#223=ORIENTED_EDGE('',*,*,#5890,.F.);
#224=ORIENTED_EDGE('',*,*,#5889,.F.);
#225=ORIENTED_EDGE('',*,*,#5891,.T.);
#226=ORIENTED_EDGE('',*,*,#5892,.T.);
#227=ORIENTED_EDGE('',*,*,#5893,.F.);
#228=ORIENTED_EDGE('',*,*,#5892,.F.);
#229=ORIENTED_EDGE('',*,*,#5894,.T.);
#230=ORIENTED_EDGE('',*,*,#5895,.T.);
#231=ORIENTED_EDGE('',*,*,#5896,.F.);
#232=ORIENTED_EDGE('',*,*,#5897,.F.);
#233=ORIENTED_EDGE('',*,*,#5898,.T.);
#234=ORIENTED_EDGE('',*,*,#5899,.T.);
#235=ORIENTED_EDGE('',*,*,#5900,.F.);
#236=ORIENTED_EDGE('',*,*,#5899,.F.);
#237=ORIENTED_EDGE('',*,*,#5901,.T.);
#238=ORIENTED_EDGE('',*,*,#5902,.T.);
#239=ORIENTED_EDGE('',*,*,#5903,.F.);
#240=ORIENTED_EDGE('',*,*,#5902,.F.);
#241=ORIENTED_EDGE('',*,*,#5904,.T.);
#242=ORIENTED_EDGE('',*,*,#5905,.T.);
#243=ORIENTED_EDGE('',*,*,#5906,.F.);
#244=ORIENTED_EDGE('',*,*,#5907,.F.);
#245=ORIENTED_EDGE('',*,*,#5908,.T.);
#246=ORIENTED_EDGE('',*,*,#5909,.T.);
#247=ORIENTED_EDGE('',*,*,#5910,.F.);
#248=ORIENTED_EDGE('',*,*,#5909,.F.);
#249=ORIENTED_EDGE('',*,*,#5911,.T.);
#250=ORIENTED_EDGE('',*,*,#5912,.T.);
#251=ORIENTED_EDGE('',*,*,#5913,.F.);
#252=ORIENTED_EDGE('',*,*,#5912,.F.);
#253=ORIENTED_EDGE('',*,*,#5914,.T.);
#254=ORIENTED_EDGE('',*,*,#5915,.T.);
#255=ORIENTED_EDGE('',*,*,#5916,.F.);
#256=ORIENTED_EDGE('',*,*,#5917,.F.);
#257=ORIENTED_EDGE('',*,*,#5918,.T.);
#258=ORIENTED_EDGE('',*,*,#5919,.T.);
#259=ORIENTED_EDGE('',*,*,#5920,.F.);
#260=ORIENTED_EDGE('',*,*,#5919,.F.);
#261=ORIENTED_EDGE('',*,*,#5921,.T.);
#262=ORIENTED_EDGE('',*,*,#5922,.T.);
#263=ORIENTED_EDGE('',*,*,#5923,.F.);
#264=ORIENTED_EDGE('',*,*,#5924,.F.);
#265=ORIENTED_EDGE('',*,*,#5925,.T.);
#266=ORIENTED_EDGE('',*,*,#5926,.T.);
#267=ORIENTED_EDGE('',*,*,#5927,.F.);
#268=ORIENTED_EDGE('',*,*,#5926,.F.);
#269=ORIENTED_EDGE('',*,*,#5928,.T.);
#270=ORIENTED_EDGE('',*,*,#5929,.T.);
#271=ORIENTED_EDGE('',*,*,#5930,.F.);
#272=ORIENTED_EDGE('',*,*,#5929,.F.);
#273=ORIENTED_EDGE('',*,*,#5931,.T.);
#274=ORIENTED_EDGE('',*,*,#5932,.T.);
#275=ORIENTED_EDGE('',*,*,#5933,.F.);
#276=ORIENTED_EDGE('',*,*,#5934,.F.);
#277=ORIENTED_EDGE('',*,*,#5935,.T.);
#278=ORIENTED_EDGE('',*,*,#5936,.T.);
#279=ORIENTED_EDGE('',*,*,#5937,.F.);
#280=ORIENTED_EDGE('',*,*,#5936,.F.);
#281=ORIENTED_EDGE('',*,*,#5938,.T.);
#282=ORIENTED_EDGE('',*,*,#5939,.T.);
#283=ORIENTED_EDGE('',*,*,#5940,.F.);
#284=ORIENTED_EDGE('',*,*,#5939,.F.);
#285=ORIENTED_EDGE('',*,*,#5941,.T.);
#286=ORIENTED_EDGE('',*,*,#5942,.T.);
#287=ORIENTED_EDGE('',*,*,#5943,.F.);
#288=ORIENTED_EDGE('',*,*,#5942,.F.);
#289=ORIENTED_EDGE('',*,*,#5944,.T.);
#290=ORIENTED_EDGE('',*,*,#5934,.T.);
#291=ORIENTED_EDGE('',*,*,#5945,.F.);
#292=ORIENTED_EDGE('',*,*,#5946,.F.);
#293=ORIENTED_EDGE('',*,*,#5947,.T.);
#294=ORIENTED_EDGE('',*,*,#5948,.T.);
#295=ORIENTED_EDGE('',*,*,#5949,.F.);
#296=ORIENTED_EDGE('',*,*,#5948,.F.);
#297=ORIENTED_EDGE('',*,*,#5950,.T.);
#298=ORIENTED_EDGE('',*,*,#5951,.T.);
#299=ORIENTED_EDGE('',*,*,#5952,.F.);
#300=ORIENTED_EDGE('',*,*,#5951,.F.);
#301=ORIENTED_EDGE('',*,*,#5953,.T.);
#302=ORIENTED_EDGE('',*,*,#5954,.T.);
#303=ORIENTED_EDGE('',*,*,#5955,.F.);
#304=ORIENTED_EDGE('',*,*,#5954,.F.);
#305=ORIENTED_EDGE('',*,*,#5956,.T.);
#306=ORIENTED_EDGE('',*,*,#5946,.T.);
#307=ORIENTED_EDGE('',*,*,#5957,.F.);
#308=ORIENTED_EDGE('',*,*,#5958,.F.);
#309=ORIENTED_EDGE('',*,*,#5959,.T.);
#310=ORIENTED_EDGE('',*,*,#5960,.T.);
#311=ORIENTED_EDGE('',*,*,#5961,.F.);
#312=ORIENTED_EDGE('',*,*,#5960,.F.);
#313=ORIENTED_EDGE('',*,*,#5962,.T.);
#314=ORIENTED_EDGE('',*,*,#5963,.T.);
#315=ORIENTED_EDGE('',*,*,#5964,.F.);
#316=ORIENTED_EDGE('',*,*,#5963,.F.);
#317=ORIENTED_EDGE('',*,*,#5965,.T.);
#318=ORIENTED_EDGE('',*,*,#5966,.T.);
#319=ORIENTED_EDGE('',*,*,#5967,.F.);
#320=ORIENTED_EDGE('',*,*,#5966,.F.);
#321=ORIENTED_EDGE('',*,*,#5968,.T.);
#322=ORIENTED_EDGE('',*,*,#5958,.T.);
#323=ORIENTED_EDGE('',*,*,#5969,.F.);
#324=ORIENTED_EDGE('',*,*,#5970,.F.);
#325=ORIENTED_EDGE('',*,*,#5971,.T.);
#326=ORIENTED_EDGE('',*,*,#5972,.T.);
#327=ORIENTED_EDGE('',*,*,#5973,.F.);
#328=ORIENTED_EDGE('',*,*,#5972,.F.);
#329=ORIENTED_EDGE('',*,*,#5974,.T.);
#330=ORIENTED_EDGE('',*,*,#5975,.T.);
#331=ORIENTED_EDGE('',*,*,#5976,.F.);
#332=ORIENTED_EDGE('',*,*,#5975,.F.);
#333=ORIENTED_EDGE('',*,*,#5977,.T.);
#334=ORIENTED_EDGE('',*,*,#5978,.T.);
#335=ORIENTED_EDGE('',*,*,#5979,.F.);
#336=ORIENTED_EDGE('',*,*,#5978,.F.);
#337=ORIENTED_EDGE('',*,*,#5980,.T.);
#338=ORIENTED_EDGE('',*,*,#5970,.T.);
#339=ORIENTED_EDGE('',*,*,#5981,.F.);
#340=ORIENTED_EDGE('',*,*,#5982,.F.);
#341=ORIENTED_EDGE('',*,*,#5983,.T.);
#342=ORIENTED_EDGE('',*,*,#5984,.T.);
#343=ORIENTED_EDGE('',*,*,#5985,.F.);
#344=ORIENTED_EDGE('',*,*,#5986,.F.);
#345=ORIENTED_EDGE('',*,*,#5987,.T.);
#346=ORIENTED_EDGE('',*,*,#5988,.T.);
#347=ORIENTED_EDGE('',*,*,#5989,.F.);
#348=ORIENTED_EDGE('',*,*,#5988,.F.);
#349=ORIENTED_EDGE('',*,*,#5990,.T.);
#350=ORIENTED_EDGE('',*,*,#5982,.T.);
#351=ORIENTED_EDGE('',*,*,#5991,.F.);
#352=ORIENTED_EDGE('',*,*,#5992,.F.);
#353=ORIENTED_EDGE('',*,*,#5993,.T.);
#354=ORIENTED_EDGE('',*,*,#5994,.T.);
#355=ORIENTED_EDGE('',*,*,#5995,.F.);
#356=ORIENTED_EDGE('',*,*,#5994,.F.);
#357=ORIENTED_EDGE('',*,*,#5996,.T.);
#358=ORIENTED_EDGE('',*,*,#5997,.T.);
#359=ORIENTED_EDGE('',*,*,#5998,.F.);
#360=ORIENTED_EDGE('',*,*,#5997,.F.);
#361=ORIENTED_EDGE('',*,*,#5999,.T.);
#362=ORIENTED_EDGE('',*,*,#6000,.T.);
#363=ORIENTED_EDGE('',*,*,#6001,.F.);
#364=ORIENTED_EDGE('',*,*,#6002,.F.);
#365=ORIENTED_EDGE('',*,*,#6003,.T.);
#366=ORIENTED_EDGE('',*,*,#6004,.T.);
#367=ORIENTED_EDGE('',*,*,#6005,.F.);
#368=ORIENTED_EDGE('',*,*,#6004,.F.);
#369=ORIENTED_EDGE('',*,*,#6006,.T.);
#370=ORIENTED_EDGE('',*,*,#6007,.T.);
#371=ORIENTED_EDGE('',*,*,#6008,.F.);
#372=ORIENTED_EDGE('',*,*,#6007,.F.);
#373=ORIENTED_EDGE('',*,*,#6009,.T.);
#374=ORIENTED_EDGE('',*,*,#6010,.T.);
#375=ORIENTED_EDGE('',*,*,#6011,.F.);
#376=ORIENTED_EDGE('',*,*,#6010,.F.);
#377=ORIENTED_EDGE('',*,*,#6012,.T.);
#378=ORIENTED_EDGE('',*,*,#6002,.T.);
#379=ORIENTED_EDGE('',*,*,#6013,.F.);
#380=ORIENTED_EDGE('',*,*,#6014,.F.);
#381=ORIENTED_EDGE('',*,*,#6015,.T.);
#382=ORIENTED_EDGE('',*,*,#6016,.T.);
#383=ORIENTED_EDGE('',*,*,#6017,.F.);
#384=ORIENTED_EDGE('',*,*,#6016,.F.);
#385=ORIENTED_EDGE('',*,*,#6018,.T.);
#386=ORIENTED_EDGE('',*,*,#6019,.T.);
#387=ORIENTED_EDGE('',*,*,#6020,.F.);
#388=ORIENTED_EDGE('',*,*,#6019,.F.);
#389=ORIENTED_EDGE('',*,*,#6021,.T.);
#390=ORIENTED_EDGE('',*,*,#6022,.T.);
#391=ORIENTED_EDGE('',*,*,#6023,.F.);
#392=ORIENTED_EDGE('',*,*,#6022,.F.);
#393=ORIENTED_EDGE('',*,*,#6024,.T.);
#394=ORIENTED_EDGE('',*,*,#6014,.T.);
#395=ORIENTED_EDGE('',*,*,#6025,.F.);
#396=ORIENTED_EDGE('',*,*,#6026,.F.);
#397=ORIENTED_EDGE('',*,*,#6027,.T.);
#398=ORIENTED_EDGE('',*,*,#6028,.T.);
#399=ORIENTED_EDGE('',*,*,#6029,.F.);
#400=ORIENTED_EDGE('',*,*,#6028,.F.);
#401=ORIENTED_EDGE('',*,*,#6030,.T.);
#402=ORIENTED_EDGE('',*,*,#6031,.T.);
#403=ORIENTED_EDGE('',*,*,#6032,.F.);
#404=ORIENTED_EDGE('',*,*,#6031,.F.);
#405=ORIENTED_EDGE('',*,*,#6033,.T.);
#406=ORIENTED_EDGE('',*,*,#6034,.T.);
#407=ORIENTED_EDGE('',*,*,#6035,.F.);
#408=ORIENTED_EDGE('',*,*,#6034,.F.);
#409=ORIENTED_EDGE('',*,*,#6036,.T.);
#410=ORIENTED_EDGE('',*,*,#6026,.T.);
#411=ORIENTED_EDGE('',*,*,#6037,.F.);
#412=ORIENTED_EDGE('',*,*,#6038,.F.);
#413=ORIENTED_EDGE('',*,*,#6039,.T.);
#414=ORIENTED_EDGE('',*,*,#6040,.T.);
#415=ORIENTED_EDGE('',*,*,#6041,.F.);
#416=ORIENTED_EDGE('',*,*,#6040,.F.);
#417=ORIENTED_EDGE('',*,*,#6042,.T.);
#418=ORIENTED_EDGE('',*,*,#6043,.T.);
#419=ORIENTED_EDGE('',*,*,#6044,.F.);
#420=ORIENTED_EDGE('',*,*,#6043,.F.);
#421=ORIENTED_EDGE('',*,*,#6045,.T.);
#422=ORIENTED_EDGE('',*,*,#6046,.T.);
#423=ORIENTED_EDGE('',*,*,#6047,.F.);
#424=ORIENTED_EDGE('',*,*,#6046,.F.);
#425=ORIENTED_EDGE('',*,*,#6048,.T.);
#426=ORIENTED_EDGE('',*,*,#6038,.T.);
#427=ORIENTED_EDGE('',*,*,#6049,.F.);
#428=ORIENTED_EDGE('',*,*,#6050,.F.);
#429=ORIENTED_EDGE('',*,*,#6051,.T.);
#430=ORIENTED_EDGE('',*,*,#6052,.T.);
#431=ORIENTED_EDGE('',*,*,#6053,.F.);
#432=ORIENTED_EDGE('',*,*,#6054,.F.);
#433=ORIENTED_EDGE('',*,*,#6055,.T.);
#434=ORIENTED_EDGE('',*,*,#6056,.T.);
#435=ORIENTED_EDGE('',*,*,#6057,.F.);
#436=ORIENTED_EDGE('',*,*,#6056,.F.);
#437=ORIENTED_EDGE('',*,*,#6058,.T.);
#438=ORIENTED_EDGE('',*,*,#6050,.T.);
#439=ORIENTED_EDGE('',*,*,#6059,.F.);
#440=ORIENTED_EDGE('',*,*,#6060,.F.);
#441=ORIENTED_EDGE('',*,*,#6061,.T.);
#442=ORIENTED_EDGE('',*,*,#6062,.T.);
#443=ORIENTED_EDGE('',*,*,#6063,.F.);
#444=ORIENTED_EDGE('',*,*,#6062,.F.);
#445=ORIENTED_EDGE('',*,*,#6064,.T.);
#446=ORIENTED_EDGE('',*,*,#6065,.T.);
#447=ORIENTED_EDGE('',*,*,#6066,.F.);
#448=ORIENTED_EDGE('',*,*,#6065,.F.);
#449=ORIENTED_EDGE('',*,*,#6067,.T.);
#450=ORIENTED_EDGE('',*,*,#6068,.T.);
#451=ORIENTED_EDGE('',*,*,#6069,.F.);
#452=ORIENTED_EDGE('',*,*,#6070,.F.);
#453=ORIENTED_EDGE('',*,*,#6071,.T.);
#454=ORIENTED_EDGE('',*,*,#6072,.T.);
#455=ORIENTED_EDGE('',*,*,#6073,.F.);
#456=ORIENTED_EDGE('',*,*,#6072,.F.);
#457=ORIENTED_EDGE('',*,*,#6074,.T.);
#458=ORIENTED_EDGE('',*,*,#6075,.T.);
#459=ORIENTED_EDGE('',*,*,#6076,.F.);
#460=ORIENTED_EDGE('',*,*,#6075,.F.);
#461=ORIENTED_EDGE('',*,*,#6077,.T.);
#462=ORIENTED_EDGE('',*,*,#6078,.T.);
#463=ORIENTED_EDGE('',*,*,#6079,.F.);
#464=ORIENTED_EDGE('',*,*,#6078,.F.);
#465=ORIENTED_EDGE('',*,*,#6080,.T.);
#466=ORIENTED_EDGE('',*,*,#6070,.T.);
#467=ORIENTED_EDGE('',*,*,#6081,.F.);
#468=ORIENTED_EDGE('',*,*,#6082,.F.);
#469=ORIENTED_EDGE('',*,*,#6083,.T.);
#470=ORIENTED_EDGE('',*,*,#6084,.T.);
#471=ORIENTED_EDGE('',*,*,#6085,.F.);
#472=ORIENTED_EDGE('',*,*,#6084,.F.);
#473=ORIENTED_EDGE('',*,*,#6086,.T.);
#474=ORIENTED_EDGE('',*,*,#6087,.T.);
#475=ORIENTED_EDGE('',*,*,#6088,.F.);
#476=ORIENTED_EDGE('',*,*,#6087,.F.);
#477=ORIENTED_EDGE('',*,*,#6089,.T.);
#478=ORIENTED_EDGE('',*,*,#6090,.T.);
#479=ORIENTED_EDGE('',*,*,#6091,.F.);
#480=ORIENTED_EDGE('',*,*,#6090,.F.);
#481=ORIENTED_EDGE('',*,*,#6092,.T.);
#482=ORIENTED_EDGE('',*,*,#6082,.T.);
#483=ORIENTED_EDGE('',*,*,#6093,.F.);
#484=ORIENTED_EDGE('',*,*,#6094,.F.);
#485=ORIENTED_EDGE('',*,*,#6095,.T.);
#486=ORIENTED_EDGE('',*,*,#6096,.T.);
#487=ORIENTED_EDGE('',*,*,#6097,.F.);
#488=ORIENTED_EDGE('',*,*,#6096,.F.);
#489=ORIENTED_EDGE('',*,*,#6098,.T.);
#490=ORIENTED_EDGE('',*,*,#6099,.T.);
#491=ORIENTED_EDGE('',*,*,#6100,.F.);
#492=ORIENTED_EDGE('',*,*,#6099,.F.);
#493=ORIENTED_EDGE('',*,*,#6101,.T.);
#494=ORIENTED_EDGE('',*,*,#6102,.T.);
#495=ORIENTED_EDGE('',*,*,#6103,.F.);
#496=ORIENTED_EDGE('',*,*,#6102,.F.);
#497=ORIENTED_EDGE('',*,*,#6104,.T.);
#498=ORIENTED_EDGE('',*,*,#6094,.T.);
#499=ORIENTED_EDGE('',*,*,#6105,.F.);
#500=ORIENTED_EDGE('',*,*,#6106,.F.);
#501=ORIENTED_EDGE('',*,*,#6107,.T.);
#502=ORIENTED_EDGE('',*,*,#6108,.T.);
#503=ORIENTED_EDGE('',*,*,#6109,.F.);
#504=ORIENTED_EDGE('',*,*,#6108,.F.);
#505=ORIENTED_EDGE('',*,*,#6110,.T.);
#506=ORIENTED_EDGE('',*,*,#6111,.T.);
#507=ORIENTED_EDGE('',*,*,#6112,.F.);
#508=ORIENTED_EDGE('',*,*,#6111,.F.);
#509=ORIENTED_EDGE('',*,*,#6113,.T.);
#510=ORIENTED_EDGE('',*,*,#6114,.T.);
#511=ORIENTED_EDGE('',*,*,#6115,.F.);
#512=ORIENTED_EDGE('',*,*,#6114,.F.);
#513=ORIENTED_EDGE('',*,*,#6116,.T.);
#514=ORIENTED_EDGE('',*,*,#6106,.T.);
#515=ORIENTED_EDGE('',*,*,#6117,.F.);
#516=ORIENTED_EDGE('',*,*,#6118,.F.);
#517=ORIENTED_EDGE('',*,*,#6119,.T.);
#518=ORIENTED_EDGE('',*,*,#6120,.T.);
#519=ORIENTED_EDGE('',*,*,#6121,.F.);
#520=ORIENTED_EDGE('',*,*,#6122,.F.);
#521=ORIENTED_EDGE('',*,*,#6123,.T.);
#522=ORIENTED_EDGE('',*,*,#6124,.T.);
#523=ORIENTED_EDGE('',*,*,#6125,.F.);
#524=ORIENTED_EDGE('',*,*,#6124,.F.);
#525=ORIENTED_EDGE('',*,*,#6126,.T.);
#526=ORIENTED_EDGE('',*,*,#6118,.T.);
#527=ORIENTED_EDGE('',*,*,#6127,.F.);
#528=ORIENTED_EDGE('',*,*,#6128,.F.);
#529=ORIENTED_EDGE('',*,*,#6129,.T.);
#530=ORIENTED_EDGE('',*,*,#6130,.T.);
#531=ORIENTED_EDGE('',*,*,#6131,.F.);
#532=ORIENTED_EDGE('',*,*,#6130,.F.);
#533=ORIENTED_EDGE('',*,*,#6132,.T.);
#534=ORIENTED_EDGE('',*,*,#6133,.T.);
#535=ORIENTED_EDGE('',*,*,#6134,.F.);
#536=ORIENTED_EDGE('',*,*,#6133,.F.);
#537=ORIENTED_EDGE('',*,*,#6135,.T.);
#538=ORIENTED_EDGE('',*,*,#6136,.T.);
#539=ORIENTED_EDGE('',*,*,#6137,.F.);
#540=ORIENTED_EDGE('',*,*,#6138,.F.);
#541=ORIENTED_EDGE('',*,*,#6139,.T.);
#542=ORIENTED_EDGE('',*,*,#6140,.T.);
#543=ORIENTED_EDGE('',*,*,#6141,.F.);
#544=ORIENTED_EDGE('',*,*,#6140,.F.);
#545=ORIENTED_EDGE('',*,*,#6142,.T.);
#546=ORIENTED_EDGE('',*,*,#6143,.T.);
#547=ORIENTED_EDGE('',*,*,#6144,.F.);
#548=ORIENTED_EDGE('',*,*,#6143,.F.);
#549=ORIENTED_EDGE('',*,*,#6145,.T.);
#550=ORIENTED_EDGE('',*,*,#6146,.T.);
#551=ORIENTED_EDGE('',*,*,#6147,.F.);
#552=ORIENTED_EDGE('',*,*,#6146,.F.);
#553=ORIENTED_EDGE('',*,*,#6148,.T.);
#554=ORIENTED_EDGE('',*,*,#6138,.T.);
#555=ORIENTED_EDGE('',*,*,#6149,.F.);
#556=ORIENTED_EDGE('',*,*,#6150,.F.);
#557=ORIENTED_EDGE('',*,*,#6151,.T.);
#558=ORIENTED_EDGE('',*,*,#6152,.T.);
#559=ORIENTED_EDGE('',*,*,#6153,.F.);
#560=ORIENTED_EDGE('',*,*,#6152,.F.);
#561=ORIENTED_EDGE('',*,*,#6154,.T.);
#562=ORIENTED_EDGE('',*,*,#6155,.T.);
#563=ORIENTED_EDGE('',*,*,#6156,.F.);
#564=ORIENTED_EDGE('',*,*,#6155,.F.);
#565=ORIENTED_EDGE('',*,*,#6157,.T.);
#566=ORIENTED_EDGE('',*,*,#6158,.T.);
#567=ORIENTED_EDGE('',*,*,#6159,.F.);
#568=ORIENTED_EDGE('',*,*,#6158,.F.);
#569=ORIENTED_EDGE('',*,*,#6160,.T.);
#570=ORIENTED_EDGE('',*,*,#6150,.T.);
#571=ORIENTED_EDGE('',*,*,#6161,.F.);
#572=ORIENTED_EDGE('',*,*,#6162,.F.);
#573=ORIENTED_EDGE('',*,*,#6163,.T.);
#574=ORIENTED_EDGE('',*,*,#6164,.T.);
#575=ORIENTED_EDGE('',*,*,#6165,.F.);
#576=ORIENTED_EDGE('',*,*,#6164,.F.);
#577=ORIENTED_EDGE('',*,*,#6166,.T.);
#578=ORIENTED_EDGE('',*,*,#6167,.T.);
#579=ORIENTED_EDGE('',*,*,#6168,.F.);
#580=ORIENTED_EDGE('',*,*,#6167,.F.);
#581=ORIENTED_EDGE('',*,*,#6169,.T.);
#582=ORIENTED_EDGE('',*,*,#6170,.T.);
#583=ORIENTED_EDGE('',*,*,#6171,.F.);
#584=ORIENTED_EDGE('',*,*,#6170,.F.);
#585=ORIENTED_EDGE('',*,*,#6172,.T.);
#586=ORIENTED_EDGE('',*,*,#6162,.T.);
#587=ORIENTED_EDGE('',*,*,#6173,.F.);
#588=ORIENTED_EDGE('',*,*,#6174,.F.);
#589=ORIENTED_EDGE('',*,*,#6175,.T.);
#590=ORIENTED_EDGE('',*,*,#6176,.T.);
#591=ORIENTED_EDGE('',*,*,#6177,.F.);
#592=ORIENTED_EDGE('',*,*,#6176,.F.);
#593=ORIENTED_EDGE('',*,*,#6178,.T.);
#594=ORIENTED_EDGE('',*,*,#6179,.T.);
#595=ORIENTED_EDGE('',*,*,#6180,.F.);
#596=ORIENTED_EDGE('',*,*,#6179,.F.);
#597=ORIENTED_EDGE('',*,*,#6181,.T.);
#598=ORIENTED_EDGE('',*,*,#6182,.T.);
#599=ORIENTED_EDGE('',*,*,#6183,.F.);
#600=ORIENTED_EDGE('',*,*,#6182,.F.);
#601=ORIENTED_EDGE('',*,*,#6184,.T.);
#602=ORIENTED_EDGE('',*,*,#6174,.T.);
#603=ORIENTED_EDGE('',*,*,#6185,.F.);
#604=ORIENTED_EDGE('',*,*,#6186,.F.);
#605=ORIENTED_EDGE('',*,*,#6187,.T.);
#606=ORIENTED_EDGE('',*,*,#6188,.T.);
#607=ORIENTED_EDGE('',*,*,#6189,.F.);
#608=ORIENTED_EDGE('',*,*,#6190,.F.);
#609=ORIENTED_EDGE('',*,*,#6191,.T.);
#610=ORIENTED_EDGE('',*,*,#6192,.T.);
#611=ORIENTED_EDGE('',*,*,#6193,.F.);
#612=ORIENTED_EDGE('',*,*,#6192,.F.);
#613=ORIENTED_EDGE('',*,*,#6194,.T.);
#614=ORIENTED_EDGE('',*,*,#6186,.T.);
#615=ORIENTED_EDGE('',*,*,#6195,.F.);
#616=ORIENTED_EDGE('',*,*,#6196,.F.);
#617=ORIENTED_EDGE('',*,*,#6197,.T.);
#618=ORIENTED_EDGE('',*,*,#6198,.T.);
#619=ORIENTED_EDGE('',*,*,#6199,.F.);
#620=ORIENTED_EDGE('',*,*,#6198,.F.);
#621=ORIENTED_EDGE('',*,*,#6200,.T.);
#622=ORIENTED_EDGE('',*,*,#6201,.T.);
#623=ORIENTED_EDGE('',*,*,#6202,.F.);
#624=ORIENTED_EDGE('',*,*,#6203,.F.);
#625=ORIENTED_EDGE('',*,*,#6204,.T.);
#626=ORIENTED_EDGE('',*,*,#6205,.T.);
#627=ORIENTED_EDGE('',*,*,#6206,.F.);
#628=ORIENTED_EDGE('',*,*,#6205,.F.);
#629=ORIENTED_EDGE('',*,*,#6207,.T.);
#630=ORIENTED_EDGE('',*,*,#6208,.T.);
#631=ORIENTED_EDGE('',*,*,#6209,.F.);
#632=ORIENTED_EDGE('',*,*,#6210,.F.);
#633=ORIENTED_EDGE('',*,*,#6211,.T.);
#634=ORIENTED_EDGE('',*,*,#6203,.T.);
#635=ORIENTED_EDGE('',*,*,#6212,.F.);
#636=ORIENTED_EDGE('',*,*,#6213,.F.);
#637=ORIENTED_EDGE('',*,*,#6214,.T.);
#638=ORIENTED_EDGE('',*,*,#6215,.T.);
#639=ORIENTED_EDGE('',*,*,#6216,.F.);
#640=ORIENTED_EDGE('',*,*,#6215,.F.);
#641=ORIENTED_EDGE('',*,*,#6217,.T.);
#642=ORIENTED_EDGE('',*,*,#6218,.T.);
#643=ORIENTED_EDGE('',*,*,#6219,.F.);
#644=ORIENTED_EDGE('',*,*,#6220,.F.);
#645=ORIENTED_EDGE('',*,*,#6221,.T.);
#646=ORIENTED_EDGE('',*,*,#6213,.T.);
#647=ORIENTED_EDGE('',*,*,#6222,.F.);
#648=ORIENTED_EDGE('',*,*,#6223,.F.);
#649=ORIENTED_EDGE('',*,*,#6224,.T.);
#650=ORIENTED_EDGE('',*,*,#6225,.T.);
#651=ORIENTED_EDGE('',*,*,#6226,.F.);
#652=ORIENTED_EDGE('',*,*,#6225,.F.);
#653=ORIENTED_EDGE('',*,*,#6227,.T.);
#654=ORIENTED_EDGE('',*,*,#6228,.T.);
#655=ORIENTED_EDGE('',*,*,#6229,.F.);
#656=ORIENTED_EDGE('',*,*,#6230,.F.);
#657=ORIENTED_EDGE('',*,*,#6231,.T.);
#658=ORIENTED_EDGE('',*,*,#6223,.T.);
#659=ORIENTED_EDGE('',*,*,#6232,.F.);
#660=ORIENTED_EDGE('',*,*,#6233,.F.);
#661=ORIENTED_EDGE('',*,*,#6234,.T.);
#662=ORIENTED_EDGE('',*,*,#6235,.T.);
#663=ORIENTED_EDGE('',*,*,#6236,.F.);
#664=ORIENTED_EDGE('',*,*,#6235,.F.);
#665=ORIENTED_EDGE('',*,*,#6237,.T.);
#666=ORIENTED_EDGE('',*,*,#6238,.T.);
#667=ORIENTED_EDGE('',*,*,#6239,.F.);
#668=ORIENTED_EDGE('',*,*,#6240,.F.);
#669=ORIENTED_EDGE('',*,*,#6241,.T.);
#670=ORIENTED_EDGE('',*,*,#6233,.T.);
#671=ORIENTED_EDGE('',*,*,#6242,.F.);
#672=ORIENTED_EDGE('',*,*,#6243,.F.);
#673=ORIENTED_EDGE('',*,*,#6244,.T.);
#674=ORIENTED_EDGE('',*,*,#6245,.T.);
#675=ORIENTED_EDGE('',*,*,#6246,.F.);
#676=ORIENTED_EDGE('',*,*,#6247,.F.);
#677=ORIENTED_EDGE('',*,*,#6248,.T.);
#678=ORIENTED_EDGE('',*,*,#6243,.T.);
#679=ORIENTED_EDGE('',*,*,#6249,.F.);
#680=ORIENTED_EDGE('',*,*,#6250,.F.);
#681=ORIENTED_EDGE('',*,*,#6251,.T.);
#682=ORIENTED_EDGE('',*,*,#6252,.T.);
#683=ORIENTED_EDGE('',*,*,#6253,.F.);
#684=ORIENTED_EDGE('',*,*,#6254,.F.);
#685=ORIENTED_EDGE('',*,*,#6255,.T.);
#686=ORIENTED_EDGE('',*,*,#6256,.T.);
#687=ORIENTED_EDGE('',*,*,#6257,.F.);
#688=ORIENTED_EDGE('',*,*,#6252,.F.);
#689=ORIENTED_EDGE('',*,*,#6258,.T.);
#690=ORIENTED_EDGE('',*,*,#6254,.T.);
#691=ORIENTED_EDGE('',*,*,#6259,.F.);
#692=ORIENTED_EDGE('',*,*,#6260,.F.);
#693=ORIENTED_EDGE('',*,*,#6261,.T.);
#694=ORIENTED_EDGE('',*,*,#6262,.T.);
#695=ORIENTED_EDGE('',*,*,#6263,.F.);
#696=ORIENTED_EDGE('',*,*,#6264,.F.);
#697=ORIENTED_EDGE('',*,*,#6265,.T.);
#698=ORIENTED_EDGE('',*,*,#6266,.T.);
#699=ORIENTED_EDGE('',*,*,#6267,.F.);
#700=ORIENTED_EDGE('',*,*,#6262,.F.);
#701=ORIENTED_EDGE('',*,*,#6268,.T.);
#702=ORIENTED_EDGE('',*,*,#6264,.T.);
#703=ORIENTED_EDGE('',*,*,#6269,.F.);
#704=ORIENTED_EDGE('',*,*,#6270,.F.);
#705=ORIENTED_EDGE('',*,*,#6271,.T.);
#706=ORIENTED_EDGE('',*,*,#6272,.T.);
#707=ORIENTED_EDGE('',*,*,#6273,.F.);
#708=ORIENTED_EDGE('',*,*,#6274,.F.);
#709=ORIENTED_EDGE('',*,*,#6275,.T.);
#710=ORIENTED_EDGE('',*,*,#6276,.T.);
#711=ORIENTED_EDGE('',*,*,#6277,.F.);
#712=ORIENTED_EDGE('',*,*,#6272,.F.);
#713=ORIENTED_EDGE('',*,*,#6278,.T.);
#714=ORIENTED_EDGE('',*,*,#6274,.T.);
#715=ORIENTED_EDGE('',*,*,#6279,.F.);
#716=ORIENTED_EDGE('',*,*,#6280,.F.);
#717=ORIENTED_EDGE('',*,*,#6281,.T.);
#718=ORIENTED_EDGE('',*,*,#6282,.T.);
#719=ORIENTED_EDGE('',*,*,#6283,.F.);
#720=ORIENTED_EDGE('',*,*,#6284,.F.);
#721=ORIENTED_EDGE('',*,*,#6285,.T.);
#722=ORIENTED_EDGE('',*,*,#6286,.T.);
#723=ORIENTED_EDGE('',*,*,#6287,.F.);
#724=ORIENTED_EDGE('',*,*,#6282,.F.);
#725=ORIENTED_EDGE('',*,*,#6288,.T.);
#726=ORIENTED_EDGE('',*,*,#6284,.T.);
#727=ORIENTED_EDGE('',*,*,#6289,.F.);
#728=ORIENTED_EDGE('',*,*,#6290,.F.);
#729=ORIENTED_EDGE('',*,*,#6291,.T.);
#730=ORIENTED_EDGE('',*,*,#6292,.T.);
#731=ORIENTED_EDGE('',*,*,#6293,.F.);
#732=ORIENTED_EDGE('',*,*,#6294,.F.);
#733=ORIENTED_EDGE('',*,*,#6295,.T.);
#734=ORIENTED_EDGE('',*,*,#6290,.T.);
#735=ORIENTED_EDGE('',*,*,#6296,.F.);
#736=ORIENTED_EDGE('',*,*,#6297,.F.);
#737=ORIENTED_EDGE('',*,*,#6298,.T.);
#738=ORIENTED_EDGE('',*,*,#6299,.T.);
#739=ORIENTED_EDGE('',*,*,#6300,.F.);
#740=ORIENTED_EDGE('',*,*,#6301,.F.);
#741=ORIENTED_EDGE('',*,*,#6302,.T.);
#742=ORIENTED_EDGE('',*,*,#6297,.T.);
#743=ORIENTED_EDGE('',*,*,#6303,.F.);
#744=ORIENTED_EDGE('',*,*,#6299,.F.);
#745=ORIENTED_EDGE('',*,*,#6304,.T.);
#746=ORIENTED_EDGE('',*,*,#6305,.T.);
#747=ORIENTED_EDGE('',*,*,#6306,.F.);
#748=ORIENTED_EDGE('',*,*,#6307,.F.);
#749=ORIENTED_EDGE('',*,*,#6308,.T.);
#750=ORIENTED_EDGE('',*,*,#6309,.T.);
#751=ORIENTED_EDGE('',*,*,#6310,.F.);
#752=ORIENTED_EDGE('',*,*,#6311,.F.);
#753=ORIENTED_EDGE('',*,*,#6312,.T.);
#754=ORIENTED_EDGE('',*,*,#6307,.T.);
#755=ORIENTED_EDGE('',*,*,#6313,.F.);
#756=ORIENTED_EDGE('',*,*,#6314,.F.);
#757=ORIENTED_EDGE('',*,*,#6315,.T.);
#758=ORIENTED_EDGE('',*,*,#6311,.T.);
#759=ORIENTED_EDGE('',*,*,#6316,.F.);
#760=ORIENTED_EDGE('',*,*,#6309,.F.);
#761=ORIENTED_EDGE('',*,*,#6317,.T.);
#762=ORIENTED_EDGE('',*,*,#6314,.T.);
#763=ORIENTED_EDGE('',*,*,#6318,.F.);
#764=ORIENTED_EDGE('',*,*,#6319,.F.);
#765=ORIENTED_EDGE('',*,*,#6320,.T.);
#766=ORIENTED_EDGE('',*,*,#6321,.T.);
#767=ORIENTED_EDGE('',*,*,#6322,.F.);
#768=ORIENTED_EDGE('',*,*,#6323,.F.);
#769=ORIENTED_EDGE('',*,*,#6324,.T.);
#770=ORIENTED_EDGE('',*,*,#6319,.T.);
#771=ORIENTED_EDGE('',*,*,#6325,.F.);
#772=ORIENTED_EDGE('',*,*,#6326,.F.);
#773=ORIENTED_EDGE('',*,*,#6327,.T.);
#774=ORIENTED_EDGE('',*,*,#6323,.T.);
#775=ORIENTED_EDGE('',*,*,#6328,.F.);
#776=ORIENTED_EDGE('',*,*,#6321,.F.);
#777=ORIENTED_EDGE('',*,*,#6329,.T.);
#778=ORIENTED_EDGE('',*,*,#6326,.T.);
#779=ORIENTED_EDGE('',*,*,#6330,.F.);
#780=ORIENTED_EDGE('',*,*,#6331,.F.);
#781=ORIENTED_EDGE('',*,*,#6332,.T.);
#782=ORIENTED_EDGE('',*,*,#6333,.T.);
#783=ORIENTED_EDGE('',*,*,#6334,.F.);
#784=ORIENTED_EDGE('',*,*,#6335,.F.);
#785=ORIENTED_EDGE('',*,*,#6336,.T.);
#786=ORIENTED_EDGE('',*,*,#6331,.T.);
#787=ORIENTED_EDGE('',*,*,#6337,.F.);
#788=ORIENTED_EDGE('',*,*,#6338,.F.);
#789=ORIENTED_EDGE('',*,*,#6339,.T.);
#790=ORIENTED_EDGE('',*,*,#6335,.T.);
#791=ORIENTED_EDGE('',*,*,#6340,.F.);
#792=ORIENTED_EDGE('',*,*,#6333,.F.);
#793=ORIENTED_EDGE('',*,*,#6341,.T.);
#794=ORIENTED_EDGE('',*,*,#6338,.T.);
#795=ORIENTED_EDGE('',*,*,#6342,.F.);
#796=ORIENTED_EDGE('',*,*,#6343,.F.);
#797=ORIENTED_EDGE('',*,*,#6344,.T.);
#798=ORIENTED_EDGE('',*,*,#6345,.T.);
#799=ORIENTED_EDGE('',*,*,#6346,.F.);
#800=ORIENTED_EDGE('',*,*,#6347,.F.);
#801=ORIENTED_EDGE('',*,*,#6348,.T.);
#802=ORIENTED_EDGE('',*,*,#6343,.T.);
#803=ORIENTED_EDGE('',*,*,#6349,.F.);
#804=ORIENTED_EDGE('',*,*,#6350,.F.);
#805=ORIENTED_EDGE('',*,*,#6351,.T.);
#806=ORIENTED_EDGE('',*,*,#6347,.T.);
#807=ORIENTED_EDGE('',*,*,#6352,.F.);
#808=ORIENTED_EDGE('',*,*,#6345,.F.);
#809=ORIENTED_EDGE('',*,*,#6353,.T.);
#810=ORIENTED_EDGE('',*,*,#6350,.T.);
#811=ORIENTED_EDGE('',*,*,#6354,.F.);
#812=ORIENTED_EDGE('',*,*,#6355,.F.);
#813=ORIENTED_EDGE('',*,*,#6356,.T.);
#814=ORIENTED_EDGE('',*,*,#6357,.T.);
#815=ORIENTED_EDGE('',*,*,#6358,.F.);
#816=ORIENTED_EDGE('',*,*,#6359,.F.);
#817=ORIENTED_EDGE('',*,*,#6360,.T.);
#818=ORIENTED_EDGE('',*,*,#6355,.T.);
#819=ORIENTED_EDGE('',*,*,#6361,.F.);
#820=ORIENTED_EDGE('',*,*,#6362,.F.);
#821=ORIENTED_EDGE('',*,*,#6363,.T.);
#822=ORIENTED_EDGE('',*,*,#6359,.T.);
#823=ORIENTED_EDGE('',*,*,#6364,.F.);
#824=ORIENTED_EDGE('',*,*,#6365,.F.);
#825=ORIENTED_EDGE('',*,*,#6366,.T.);
#826=ORIENTED_EDGE('',*,*,#6367,.T.);
#827=ORIENTED_EDGE('',*,*,#6368,.F.);
#828=ORIENTED_EDGE('',*,*,#6369,.F.);
#829=ORIENTED_EDGE('',*,*,#6370,.T.);
#830=ORIENTED_EDGE('',*,*,#6365,.T.);
#831=ORIENTED_EDGE('',*,*,#6371,.F.);
#832=ORIENTED_EDGE('',*,*,#6367,.F.);
#833=ORIENTED_EDGE('',*,*,#6372,.T.);
#834=ORIENTED_EDGE('',*,*,#6373,.T.);
#835=ORIENTED_EDGE('',*,*,#6374,.F.);
#836=ORIENTED_EDGE('',*,*,#6375,.F.);
#837=ORIENTED_EDGE('',*,*,#6376,.T.);
#838=ORIENTED_EDGE('',*,*,#6377,.T.);
#839=ORIENTED_EDGE('',*,*,#6378,.F.);
#840=ORIENTED_EDGE('',*,*,#6379,.F.);
#841=ORIENTED_EDGE('',*,*,#6380,.T.);
#842=ORIENTED_EDGE('',*,*,#6375,.T.);
#843=ORIENTED_EDGE('',*,*,#6381,.F.);
#844=ORIENTED_EDGE('',*,*,#6382,.F.);
#845=ORIENTED_EDGE('',*,*,#6383,.T.);
#846=ORIENTED_EDGE('',*,*,#6379,.T.);
#847=ORIENTED_EDGE('',*,*,#6384,.F.);
#848=ORIENTED_EDGE('',*,*,#6377,.F.);
#849=ORIENTED_EDGE('',*,*,#6385,.T.);
#850=ORIENTED_EDGE('',*,*,#6382,.T.);
#851=ORIENTED_EDGE('',*,*,#6386,.F.);
#852=ORIENTED_EDGE('',*,*,#6387,.F.);
#853=ORIENTED_EDGE('',*,*,#6388,.T.);
#854=ORIENTED_EDGE('',*,*,#6389,.T.);
#855=ORIENTED_EDGE('',*,*,#6390,.F.);
#856=ORIENTED_EDGE('',*,*,#6391,.F.);
#857=ORIENTED_EDGE('',*,*,#6392,.T.);
#858=ORIENTED_EDGE('',*,*,#6387,.T.);
#859=ORIENTED_EDGE('',*,*,#6393,.F.);
#860=ORIENTED_EDGE('',*,*,#6394,.F.);
#861=ORIENTED_EDGE('',*,*,#6395,.T.);
#862=ORIENTED_EDGE('',*,*,#6391,.T.);
#863=ORIENTED_EDGE('',*,*,#6396,.F.);
#864=ORIENTED_EDGE('',*,*,#6389,.F.);
#865=ORIENTED_EDGE('',*,*,#6397,.T.);
#866=ORIENTED_EDGE('',*,*,#6394,.T.);
#867=ORIENTED_EDGE('',*,*,#6398,.F.);
#868=ORIENTED_EDGE('',*,*,#6399,.F.);
#869=ORIENTED_EDGE('',*,*,#6400,.T.);
#870=ORIENTED_EDGE('',*,*,#6401,.T.);
#871=ORIENTED_EDGE('',*,*,#6402,.F.);
#872=ORIENTED_EDGE('',*,*,#6403,.F.);
#873=ORIENTED_EDGE('',*,*,#6404,.T.);
#874=ORIENTED_EDGE('',*,*,#6399,.T.);
#875=ORIENTED_EDGE('',*,*,#6405,.F.);
#876=ORIENTED_EDGE('',*,*,#6406,.F.);
#877=ORIENTED_EDGE('',*,*,#6407,.T.);
#878=ORIENTED_EDGE('',*,*,#6403,.T.);
#879=ORIENTED_EDGE('',*,*,#6408,.F.);
#880=ORIENTED_EDGE('',*,*,#6401,.F.);
#881=ORIENTED_EDGE('',*,*,#6409,.T.);
#882=ORIENTED_EDGE('',*,*,#6406,.T.);
#883=ORIENTED_EDGE('',*,*,#6410,.F.);
#884=ORIENTED_EDGE('',*,*,#6411,.F.);
#885=ORIENTED_EDGE('',*,*,#6412,.T.);
#886=ORIENTED_EDGE('',*,*,#6413,.T.);
#887=ORIENTED_EDGE('',*,*,#6414,.F.);
#888=ORIENTED_EDGE('',*,*,#6415,.F.);
#889=ORIENTED_EDGE('',*,*,#6416,.T.);
#890=ORIENTED_EDGE('',*,*,#6411,.T.);
#891=ORIENTED_EDGE('',*,*,#6417,.F.);
#892=ORIENTED_EDGE('',*,*,#6418,.F.);
#893=ORIENTED_EDGE('',*,*,#6419,.T.);
#894=ORIENTED_EDGE('',*,*,#6415,.T.);
#895=ORIENTED_EDGE('',*,*,#6420,.F.);
#896=ORIENTED_EDGE('',*,*,#6413,.F.);
#897=ORIENTED_EDGE('',*,*,#6421,.T.);
#898=ORIENTED_EDGE('',*,*,#6418,.T.);
#899=ORIENTED_EDGE('',*,*,#6422,.F.);
#900=ORIENTED_EDGE('',*,*,#6423,.F.);
#901=ORIENTED_EDGE('',*,*,#6424,.T.);
#902=ORIENTED_EDGE('',*,*,#6425,.T.);
#903=ORIENTED_EDGE('',*,*,#6426,.F.);
#904=ORIENTED_EDGE('',*,*,#6427,.F.);
#905=ORIENTED_EDGE('',*,*,#6428,.T.);
#906=ORIENTED_EDGE('',*,*,#6423,.T.);
#907=ORIENTED_EDGE('',*,*,#6429,.F.);
#908=ORIENTED_EDGE('',*,*,#6430,.F.);
#909=ORIENTED_EDGE('',*,*,#6431,.T.);
#910=ORIENTED_EDGE('',*,*,#6427,.T.);
#911=ORIENTED_EDGE('',*,*,#6432,.F.);
#912=ORIENTED_EDGE('',*,*,#6433,.F.);
#913=ORIENTED_EDGE('',*,*,#6434,.T.);
#914=ORIENTED_EDGE('',*,*,#6435,.T.);
#915=ORIENTED_EDGE('',*,*,#6436,.F.);
#916=ORIENTED_EDGE('',*,*,#6437,.F.);
#917=ORIENTED_EDGE('',*,*,#6438,.T.);
#918=ORIENTED_EDGE('',*,*,#6433,.T.);
#919=ORIENTED_EDGE('',*,*,#6439,.F.);
#920=ORIENTED_EDGE('',*,*,#6435,.F.);
#921=ORIENTED_EDGE('',*,*,#6440,.T.);
#922=ORIENTED_EDGE('',*,*,#6441,.T.);
#923=ORIENTED_EDGE('',*,*,#6442,.F.);
#924=ORIENTED_EDGE('',*,*,#6443,.F.);
#925=ORIENTED_EDGE('',*,*,#6444,.T.);
#926=ORIENTED_EDGE('',*,*,#6445,.T.);
#927=ORIENTED_EDGE('',*,*,#6446,.F.);
#928=ORIENTED_EDGE('',*,*,#6447,.F.);
#929=ORIENTED_EDGE('',*,*,#6448,.T.);
#930=ORIENTED_EDGE('',*,*,#6443,.T.);
#931=ORIENTED_EDGE('',*,*,#6449,.F.);
#932=ORIENTED_EDGE('',*,*,#6450,.F.);
#933=ORIENTED_EDGE('',*,*,#6451,.T.);
#934=ORIENTED_EDGE('',*,*,#6447,.T.);
#935=ORIENTED_EDGE('',*,*,#6452,.F.);
#936=ORIENTED_EDGE('',*,*,#6445,.F.);
#937=ORIENTED_EDGE('',*,*,#6453,.T.);
#938=ORIENTED_EDGE('',*,*,#6450,.T.);
#939=ORIENTED_EDGE('',*,*,#6454,.F.);
#940=ORIENTED_EDGE('',*,*,#6455,.F.);
#941=ORIENTED_EDGE('',*,*,#6456,.T.);
#942=ORIENTED_EDGE('',*,*,#6457,.T.);
#943=ORIENTED_EDGE('',*,*,#6458,.F.);
#944=ORIENTED_EDGE('',*,*,#6459,.F.);
#945=ORIENTED_EDGE('',*,*,#6460,.T.);
#946=ORIENTED_EDGE('',*,*,#6455,.T.);
#947=ORIENTED_EDGE('',*,*,#6461,.F.);
#948=ORIENTED_EDGE('',*,*,#6462,.F.);
#949=ORIENTED_EDGE('',*,*,#6463,.T.);
#950=ORIENTED_EDGE('',*,*,#6459,.T.);
#951=ORIENTED_EDGE('',*,*,#6464,.F.);
#952=ORIENTED_EDGE('',*,*,#6457,.F.);
#953=ORIENTED_EDGE('',*,*,#6465,.T.);
#954=ORIENTED_EDGE('',*,*,#6462,.T.);
#955=ORIENTED_EDGE('',*,*,#6466,.F.);
#956=ORIENTED_EDGE('',*,*,#6467,.F.);
#957=ORIENTED_EDGE('',*,*,#6468,.T.);
#958=ORIENTED_EDGE('',*,*,#6469,.T.);
#959=ORIENTED_EDGE('',*,*,#6470,.F.);
#960=ORIENTED_EDGE('',*,*,#6471,.F.);
#961=ORIENTED_EDGE('',*,*,#6472,.T.);
#962=ORIENTED_EDGE('',*,*,#6467,.T.);
#963=ORIENTED_EDGE('',*,*,#6473,.F.);
#964=ORIENTED_EDGE('',*,*,#6474,.F.);
#965=ORIENTED_EDGE('',*,*,#6475,.T.);
#966=ORIENTED_EDGE('',*,*,#6471,.T.);
#967=ORIENTED_EDGE('',*,*,#6476,.F.);
#968=ORIENTED_EDGE('',*,*,#6469,.F.);
#969=ORIENTED_EDGE('',*,*,#6477,.T.);
#970=ORIENTED_EDGE('',*,*,#6474,.T.);
#971=ORIENTED_EDGE('',*,*,#6478,.F.);
#972=ORIENTED_EDGE('',*,*,#6479,.F.);
#973=ORIENTED_EDGE('',*,*,#6480,.T.);
#974=ORIENTED_EDGE('',*,*,#6481,.T.);
#975=ORIENTED_EDGE('',*,*,#6482,.F.);
#976=ORIENTED_EDGE('',*,*,#6483,.F.);
#977=ORIENTED_EDGE('',*,*,#6484,.T.);
#978=ORIENTED_EDGE('',*,*,#6479,.T.);
#979=ORIENTED_EDGE('',*,*,#6485,.F.);
#980=ORIENTED_EDGE('',*,*,#6486,.F.);
#981=ORIENTED_EDGE('',*,*,#6487,.T.);
#982=ORIENTED_EDGE('',*,*,#6483,.T.);
#983=ORIENTED_EDGE('',*,*,#6488,.F.);
#984=ORIENTED_EDGE('',*,*,#6481,.F.);
#985=ORIENTED_EDGE('',*,*,#6489,.T.);
#986=ORIENTED_EDGE('',*,*,#6486,.T.);
#987=ORIENTED_EDGE('',*,*,#6490,.F.);
#988=ORIENTED_EDGE('',*,*,#6491,.F.);
#989=ORIENTED_EDGE('',*,*,#6492,.T.);
#990=ORIENTED_EDGE('',*,*,#6493,.T.);
#991=ORIENTED_EDGE('',*,*,#6494,.F.);
#992=ORIENTED_EDGE('',*,*,#6495,.F.);
#993=ORIENTED_EDGE('',*,*,#6496,.T.);
#994=ORIENTED_EDGE('',*,*,#6491,.T.);
#995=ORIENTED_EDGE('',*,*,#6497,.F.);
#996=ORIENTED_EDGE('',*,*,#6498,.F.);
#997=ORIENTED_EDGE('',*,*,#6499,.T.);
#998=ORIENTED_EDGE('',*,*,#6495,.T.);
#999=ORIENTED_EDGE('',*,*,#6500,.F.);
#1000=ORIENTED_EDGE('',*,*,#6501,.F.);
#1001=ORIENTED_EDGE('',*,*,#6502,.T.);
#1002=ORIENTED_EDGE('',*,*,#6503,.T.);
#1003=ORIENTED_EDGE('',*,*,#6504,.F.);
#1004=ORIENTED_EDGE('',*,*,#6505,.F.);
#1005=ORIENTED_EDGE('',*,*,#6506,.T.);
#1006=ORIENTED_EDGE('',*,*,#6501,.T.);
#1007=ORIENTED_EDGE('',*,*,#6507,.F.);
#1008=ORIENTED_EDGE('',*,*,#6503,.F.);
#1009=ORIENTED_EDGE('',*,*,#6508,.T.);
#1010=ORIENTED_EDGE('',*,*,#6509,.T.);
#1011=ORIENTED_EDGE('',*,*,#6510,.F.);
#1012=ORIENTED_EDGE('',*,*,#6511,.F.);
#1013=ORIENTED_EDGE('',*,*,#6512,.T.);
#1014=ORIENTED_EDGE('',*,*,#6513,.T.);
#1015=ORIENTED_EDGE('',*,*,#6514,.F.);
#1016=ORIENTED_EDGE('',*,*,#6515,.F.);
#1017=ORIENTED_EDGE('',*,*,#6516,.T.);
#1018=ORIENTED_EDGE('',*,*,#6511,.T.);
#1019=ORIENTED_EDGE('',*,*,#6517,.F.);
#1020=ORIENTED_EDGE('',*,*,#6518,.F.);
#1021=ORIENTED_EDGE('',*,*,#6519,.T.);
#1022=ORIENTED_EDGE('',*,*,#6515,.T.);
#1023=ORIENTED_EDGE('',*,*,#6520,.F.);
#1024=ORIENTED_EDGE('',*,*,#6513,.F.);
#1025=ORIENTED_EDGE('',*,*,#6521,.T.);
#1026=ORIENTED_EDGE('',*,*,#6518,.T.);
#1027=ORIENTED_EDGE('',*,*,#6522,.F.);
#1028=ORIENTED_EDGE('',*,*,#6523,.F.);
#1029=ORIENTED_EDGE('',*,*,#6524,.T.);
#1030=ORIENTED_EDGE('',*,*,#6525,.T.);
#1031=ORIENTED_EDGE('',*,*,#6526,.F.);
#1032=ORIENTED_EDGE('',*,*,#6527,.F.);
#1033=ORIENTED_EDGE('',*,*,#6528,.T.);
#1034=ORIENTED_EDGE('',*,*,#6523,.T.);
#1035=ORIENTED_EDGE('',*,*,#6529,.F.);
#1036=ORIENTED_EDGE('',*,*,#6530,.F.);
#1037=ORIENTED_EDGE('',*,*,#6531,.T.);
#1038=ORIENTED_EDGE('',*,*,#6527,.T.);
#1039=ORIENTED_EDGE('',*,*,#6532,.F.);
#1040=ORIENTED_EDGE('',*,*,#6525,.F.);
#1041=ORIENTED_EDGE('',*,*,#6533,.T.);
#1042=ORIENTED_EDGE('',*,*,#6530,.T.);
#1043=ORIENTED_EDGE('',*,*,#6534,.F.);
#1044=ORIENTED_EDGE('',*,*,#6535,.F.);
#1045=ORIENTED_EDGE('',*,*,#6536,.T.);
#1046=ORIENTED_EDGE('',*,*,#6537,.T.);
#1047=ORIENTED_EDGE('',*,*,#6538,.F.);
#1048=ORIENTED_EDGE('',*,*,#6539,.F.);
#1049=ORIENTED_EDGE('',*,*,#6540,.T.);
#1050=ORIENTED_EDGE('',*,*,#6535,.T.);
#1051=ORIENTED_EDGE('',*,*,#6541,.F.);
#1052=ORIENTED_EDGE('',*,*,#6542,.F.);
#1053=ORIENTED_EDGE('',*,*,#6543,.T.);
#1054=ORIENTED_EDGE('',*,*,#6539,.T.);
#1055=ORIENTED_EDGE('',*,*,#6544,.F.);
#1056=ORIENTED_EDGE('',*,*,#6537,.F.);
#1057=ORIENTED_EDGE('',*,*,#6545,.T.);
#1058=ORIENTED_EDGE('',*,*,#6542,.T.);
#1059=ORIENTED_EDGE('',*,*,#6546,.F.);
#1060=ORIENTED_EDGE('',*,*,#6547,.F.);
#1061=ORIENTED_EDGE('',*,*,#6548,.T.);
#1062=ORIENTED_EDGE('',*,*,#6549,.T.);
#1063=ORIENTED_EDGE('',*,*,#6550,.F.);
#1064=ORIENTED_EDGE('',*,*,#6551,.F.);
#1065=ORIENTED_EDGE('',*,*,#6552,.T.);
#1066=ORIENTED_EDGE('',*,*,#6547,.T.);
#1067=ORIENTED_EDGE('',*,*,#6553,.F.);
#1068=ORIENTED_EDGE('',*,*,#6554,.F.);
#1069=ORIENTED_EDGE('',*,*,#6555,.T.);
#1070=ORIENTED_EDGE('',*,*,#6551,.T.);
#1071=ORIENTED_EDGE('',*,*,#6556,.F.);
#1072=ORIENTED_EDGE('',*,*,#6549,.F.);
#1073=ORIENTED_EDGE('',*,*,#6557,.T.);
#1074=ORIENTED_EDGE('',*,*,#6554,.T.);
#1075=ORIENTED_EDGE('',*,*,#6558,.F.);
#1076=ORIENTED_EDGE('',*,*,#6559,.F.);
#1077=ORIENTED_EDGE('',*,*,#6560,.T.);
#1078=ORIENTED_EDGE('',*,*,#6561,.T.);
#1079=ORIENTED_EDGE('',*,*,#6562,.F.);
#1080=ORIENTED_EDGE('',*,*,#6563,.F.);
#1081=ORIENTED_EDGE('',*,*,#6564,.T.);
#1082=ORIENTED_EDGE('',*,*,#6559,.T.);
#1083=ORIENTED_EDGE('',*,*,#6565,.F.);
#1084=ORIENTED_EDGE('',*,*,#6566,.F.);
#1085=ORIENTED_EDGE('',*,*,#6567,.T.);
#1086=ORIENTED_EDGE('',*,*,#6563,.T.);
#1087=ORIENTED_EDGE('',*,*,#6568,.F.);
#1088=ORIENTED_EDGE('',*,*,#6569,.F.);
#1089=ORIENTED_EDGE('',*,*,#6570,.T.);
#1090=ORIENTED_EDGE('',*,*,#6571,.T.);
#1091=ORIENTED_EDGE('',*,*,#6572,.F.);
#1092=ORIENTED_EDGE('',*,*,#6573,.F.);
#1093=ORIENTED_EDGE('',*,*,#6574,.T.);
#1094=ORIENTED_EDGE('',*,*,#6569,.T.);
#1095=ORIENTED_EDGE('',*,*,#6575,.F.);
#1096=ORIENTED_EDGE('',*,*,#6576,.F.);
#1097=ORIENTED_EDGE('',*,*,#6577,.T.);
#1098=ORIENTED_EDGE('',*,*,#6578,.T.);
#1099=ORIENTED_EDGE('',*,*,#6579,.F.);
#1100=ORIENTED_EDGE('',*,*,#6580,.F.);
#1101=ORIENTED_EDGE('',*,*,#6581,.T.);
#1102=ORIENTED_EDGE('',*,*,#6576,.T.);
#1103=ORIENTED_EDGE('',*,*,#6582,.F.);
#1104=ORIENTED_EDGE('',*,*,#6583,.F.);
#1105=ORIENTED_EDGE('',*,*,#6584,.T.);
#1106=ORIENTED_EDGE('',*,*,#6580,.T.);
#1107=ORIENTED_EDGE('',*,*,#6585,.F.);
#1108=ORIENTED_EDGE('',*,*,#6586,.F.);
#1109=ORIENTED_EDGE('',*,*,#6587,.T.);
#1110=ORIENTED_EDGE('',*,*,#6588,.T.);
#1111=ORIENTED_EDGE('',*,*,#6589,.F.);
#1112=ORIENTED_EDGE('',*,*,#6590,.F.);
#1113=ORIENTED_EDGE('',*,*,#6591,.T.);
#1114=ORIENTED_EDGE('',*,*,#6586,.T.);
#1115=ORIENTED_EDGE('',*,*,#6592,.F.);
#1116=ORIENTED_EDGE('',*,*,#6593,.F.);
#1117=ORIENTED_EDGE('',*,*,#6594,.T.);
#1118=ORIENTED_EDGE('',*,*,#6590,.T.);
#1119=ORIENTED_EDGE('',*,*,#6595,.F.);
#1120=ORIENTED_EDGE('',*,*,#6596,.F.);
#1121=ORIENTED_EDGE('',*,*,#6597,.T.);
#1122=ORIENTED_EDGE('',*,*,#6598,.T.);
#1123=ORIENTED_EDGE('',*,*,#6599,.F.);
#1124=ORIENTED_EDGE('',*,*,#6600,.F.);
#1125=ORIENTED_EDGE('',*,*,#6601,.T.);
#1126=ORIENTED_EDGE('',*,*,#6596,.T.);
#1127=ORIENTED_EDGE('',*,*,#6602,.F.);
#1128=ORIENTED_EDGE('',*,*,#6603,.F.);
#1129=ORIENTED_EDGE('',*,*,#6604,.T.);
#1130=ORIENTED_EDGE('',*,*,#6600,.T.);
#1131=ORIENTED_EDGE('',*,*,#6605,.F.);
#1132=ORIENTED_EDGE('',*,*,#6606,.F.);
#1133=ORIENTED_EDGE('',*,*,#6607,.T.);
#1134=ORIENTED_EDGE('',*,*,#6608,.T.);
#1135=ORIENTED_EDGE('',*,*,#6609,.F.);
#1136=ORIENTED_EDGE('',*,*,#6610,.F.);
#1137=ORIENTED_EDGE('',*,*,#6611,.T.);
#1138=ORIENTED_EDGE('',*,*,#6606,.T.);
#1139=ORIENTED_EDGE('',*,*,#6612,.F.);
#1140=ORIENTED_EDGE('',*,*,#6613,.F.);
#1141=ORIENTED_EDGE('',*,*,#6614,.T.);
#1142=ORIENTED_EDGE('',*,*,#6610,.T.);
#1143=ORIENTED_EDGE('',*,*,#6615,.F.);
#1144=ORIENTED_EDGE('',*,*,#6616,.F.);
#1145=ORIENTED_EDGE('',*,*,#6617,.T.);
#1146=ORIENTED_EDGE('',*,*,#6618,.T.);
#1147=ORIENTED_EDGE('',*,*,#6619,.F.);
#1148=ORIENTED_EDGE('',*,*,#6620,.F.);
#1149=ORIENTED_EDGE('',*,*,#6621,.T.);
#1150=ORIENTED_EDGE('',*,*,#6616,.T.);
#1151=ORIENTED_EDGE('',*,*,#6622,.F.);
#1152=ORIENTED_EDGE('',*,*,#6623,.F.);
#1153=ORIENTED_EDGE('',*,*,#6624,.T.);
#1154=ORIENTED_EDGE('',*,*,#6625,.T.);
#1155=ORIENTED_EDGE('',*,*,#6626,.F.);
#1156=ORIENTED_EDGE('',*,*,#6627,.F.);
#1157=ORIENTED_EDGE('',*,*,#6628,.T.);
#1158=ORIENTED_EDGE('',*,*,#6623,.T.);
#1159=ORIENTED_EDGE('',*,*,#6629,.F.);
#1160=ORIENTED_EDGE('',*,*,#6630,.F.);
#1161=ORIENTED_EDGE('',*,*,#6631,.T.);
#1162=ORIENTED_EDGE('',*,*,#6632,.T.);
#1163=ORIENTED_EDGE('',*,*,#6633,.F.);
#1164=ORIENTED_EDGE('',*,*,#6634,.F.);
#1165=ORIENTED_EDGE('',*,*,#6635,.T.);
#1166=ORIENTED_EDGE('',*,*,#6636,.T.);
#1167=ORIENTED_EDGE('',*,*,#6637,.F.);
#1168=ORIENTED_EDGE('',*,*,#6632,.F.);
#1169=ORIENTED_EDGE('',*,*,#6638,.T.);
#1170=ORIENTED_EDGE('',*,*,#6634,.T.);
#1171=ORIENTED_EDGE('',*,*,#6639,.F.);
#1172=ORIENTED_EDGE('',*,*,#6640,.F.);
#1173=ORIENTED_EDGE('',*,*,#6641,.T.);
#1174=ORIENTED_EDGE('',*,*,#6642,.T.);
#1175=ORIENTED_EDGE('',*,*,#6643,.F.);
#1176=ORIENTED_EDGE('',*,*,#6644,.F.);
#1177=ORIENTED_EDGE('',*,*,#6645,.T.);
#1178=ORIENTED_EDGE('',*,*,#6646,.T.);
#1179=ORIENTED_EDGE('',*,*,#6647,.F.);
#1180=ORIENTED_EDGE('',*,*,#6642,.F.);
#1181=ORIENTED_EDGE('',*,*,#6648,.T.);
#1182=ORIENTED_EDGE('',*,*,#6644,.T.);
#1183=ORIENTED_EDGE('',*,*,#6649,.F.);
#1184=ORIENTED_EDGE('',*,*,#6650,.F.);
#1185=ORIENTED_EDGE('',*,*,#6651,.T.);
#1186=ORIENTED_EDGE('',*,*,#6652,.T.);
#1187=ORIENTED_EDGE('',*,*,#6653,.F.);
#1188=ORIENTED_EDGE('',*,*,#6654,.F.);
#1189=ORIENTED_EDGE('',*,*,#6655,.T.);
#1190=ORIENTED_EDGE('',*,*,#6656,.T.);
#1191=ORIENTED_EDGE('',*,*,#6657,.F.);
#1192=ORIENTED_EDGE('',*,*,#6652,.F.);
#1193=ORIENTED_EDGE('',*,*,#6658,.T.);
#1194=ORIENTED_EDGE('',*,*,#6654,.T.);
#1195=ORIENTED_EDGE('',*,*,#6659,.F.);
#1196=ORIENTED_EDGE('',*,*,#6660,.F.);
#1197=ORIENTED_EDGE('',*,*,#6661,.T.);
#1198=ORIENTED_EDGE('',*,*,#6662,.T.);
#1199=ORIENTED_EDGE('',*,*,#6663,.F.);
#1200=ORIENTED_EDGE('',*,*,#6664,.F.);
#1201=ORIENTED_EDGE('',*,*,#6665,.T.);
#1202=ORIENTED_EDGE('',*,*,#6666,.T.);
#1203=ORIENTED_EDGE('',*,*,#6667,.F.);
#1204=ORIENTED_EDGE('',*,*,#6662,.F.);
#1205=ORIENTED_EDGE('',*,*,#6668,.T.);
#1206=ORIENTED_EDGE('',*,*,#6664,.T.);
#1207=ORIENTED_EDGE('',*,*,#6669,.F.);
#1208=ORIENTED_EDGE('',*,*,#6670,.F.);
#1209=ORIENTED_EDGE('',*,*,#6671,.T.);
#1210=ORIENTED_EDGE('',*,*,#6672,.T.);
#1211=ORIENTED_EDGE('',*,*,#6673,.F.);
#1212=ORIENTED_EDGE('',*,*,#6674,.F.);
#1213=ORIENTED_EDGE('',*,*,#6675,.T.);
#1214=ORIENTED_EDGE('',*,*,#6670,.T.);
#1215=ORIENTED_EDGE('',*,*,#6676,.F.);
#1216=ORIENTED_EDGE('',*,*,#6677,.F.);
#1217=ORIENTED_EDGE('',*,*,#6678,.T.);
#1218=ORIENTED_EDGE('',*,*,#6679,.T.);
#1219=ORIENTED_EDGE('',*,*,#6680,.F.);
#1220=ORIENTED_EDGE('',*,*,#6681,.F.);
#1221=ORIENTED_EDGE('',*,*,#6682,.T.);
#1222=ORIENTED_EDGE('',*,*,#6677,.T.);
#1223=ORIENTED_EDGE('',*,*,#6683,.F.);
#1224=ORIENTED_EDGE('',*,*,#6679,.F.);
#1225=ORIENTED_EDGE('',*,*,#6684,.T.);
#1226=ORIENTED_EDGE('',*,*,#6685,.T.);
#1227=ORIENTED_EDGE('',*,*,#6686,.F.);
#1228=ORIENTED_EDGE('',*,*,#6687,.F.);
#1229=ORIENTED_EDGE('',*,*,#6688,.T.);
#1230=ORIENTED_EDGE('',*,*,#6689,.T.);
#1231=ORIENTED_EDGE('',*,*,#6690,.F.);
#1232=ORIENTED_EDGE('',*,*,#6691,.F.);
#1233=ORIENTED_EDGE('',*,*,#6692,.T.);
#1234=ORIENTED_EDGE('',*,*,#6687,.T.);
#1235=ORIENTED_EDGE('',*,*,#6693,.F.);
#1236=ORIENTED_EDGE('',*,*,#6694,.F.);
#1237=ORIENTED_EDGE('',*,*,#6695,.T.);
#1238=ORIENTED_EDGE('',*,*,#6691,.T.);
#1239=ORIENTED_EDGE('',*,*,#6696,.F.);
#1240=ORIENTED_EDGE('',*,*,#6689,.F.);
#1241=ORIENTED_EDGE('',*,*,#6697,.T.);
#1242=ORIENTED_EDGE('',*,*,#6694,.T.);
#1243=ORIENTED_EDGE('',*,*,#6698,.F.);
#1244=ORIENTED_EDGE('',*,*,#6699,.F.);
#1245=ORIENTED_EDGE('',*,*,#6700,.T.);
#1246=ORIENTED_EDGE('',*,*,#6701,.T.);
#1247=ORIENTED_EDGE('',*,*,#6702,.F.);
#1248=ORIENTED_EDGE('',*,*,#6703,.F.);
#1249=ORIENTED_EDGE('',*,*,#6704,.T.);
#1250=ORIENTED_EDGE('',*,*,#6699,.T.);
#1251=ORIENTED_EDGE('',*,*,#6705,.F.);
#1252=ORIENTED_EDGE('',*,*,#6706,.F.);
#1253=ORIENTED_EDGE('',*,*,#6707,.T.);
#1254=ORIENTED_EDGE('',*,*,#6703,.T.);
#1255=ORIENTED_EDGE('',*,*,#6708,.F.);
#1256=ORIENTED_EDGE('',*,*,#6701,.F.);
#1257=ORIENTED_EDGE('',*,*,#6709,.T.);
#1258=ORIENTED_EDGE('',*,*,#6706,.T.);
#1259=ORIENTED_EDGE('',*,*,#6710,.F.);
#1260=ORIENTED_EDGE('',*,*,#6711,.F.);
#1261=ORIENTED_EDGE('',*,*,#6712,.T.);
#1262=ORIENTED_EDGE('',*,*,#6713,.T.);
#1263=ORIENTED_EDGE('',*,*,#6714,.F.);
#1264=ORIENTED_EDGE('',*,*,#6715,.F.);
#1265=ORIENTED_EDGE('',*,*,#6716,.T.);
#1266=ORIENTED_EDGE('',*,*,#6711,.T.);
#1267=ORIENTED_EDGE('',*,*,#6717,.F.);
#1268=ORIENTED_EDGE('',*,*,#6718,.F.);
#1269=ORIENTED_EDGE('',*,*,#6719,.T.);
#1270=ORIENTED_EDGE('',*,*,#6715,.T.);
#1271=ORIENTED_EDGE('',*,*,#6720,.F.);
#1272=ORIENTED_EDGE('',*,*,#6713,.F.);
#1273=ORIENTED_EDGE('',*,*,#6721,.T.);
#1274=ORIENTED_EDGE('',*,*,#6718,.T.);
#1275=ORIENTED_EDGE('',*,*,#6722,.F.);
#1276=ORIENTED_EDGE('',*,*,#6723,.F.);
#1277=ORIENTED_EDGE('',*,*,#6724,.T.);
#1278=ORIENTED_EDGE('',*,*,#6725,.T.);
#1279=ORIENTED_EDGE('',*,*,#6726,.F.);
#1280=ORIENTED_EDGE('',*,*,#6727,.F.);
#1281=ORIENTED_EDGE('',*,*,#6728,.T.);
#1282=ORIENTED_EDGE('',*,*,#6723,.T.);
#1283=ORIENTED_EDGE('',*,*,#6729,.F.);
#1284=ORIENTED_EDGE('',*,*,#6730,.F.);
#1285=ORIENTED_EDGE('',*,*,#6731,.T.);
#1286=ORIENTED_EDGE('',*,*,#6727,.T.);
#1287=ORIENTED_EDGE('',*,*,#6732,.F.);
#1288=ORIENTED_EDGE('',*,*,#6725,.F.);
#1289=ORIENTED_EDGE('',*,*,#6733,.T.);
#1290=ORIENTED_EDGE('',*,*,#6730,.T.);
#1291=ORIENTED_EDGE('',*,*,#6734,.F.);
#1292=ORIENTED_EDGE('',*,*,#6735,.F.);
#1293=ORIENTED_EDGE('',*,*,#6736,.T.);
#1294=ORIENTED_EDGE('',*,*,#6737,.T.);
#1295=ORIENTED_EDGE('',*,*,#6738,.F.);
#1296=ORIENTED_EDGE('',*,*,#6739,.F.);
#1297=ORIENTED_EDGE('',*,*,#6740,.T.);
#1298=ORIENTED_EDGE('',*,*,#6735,.T.);
#1299=ORIENTED_EDGE('',*,*,#6741,.F.);
#1300=ORIENTED_EDGE('',*,*,#6742,.F.);
#1301=ORIENTED_EDGE('',*,*,#6743,.T.);
#1302=ORIENTED_EDGE('',*,*,#6739,.T.);
#1303=ORIENTED_EDGE('',*,*,#6744,.F.);
#1304=ORIENTED_EDGE('',*,*,#6745,.F.);
#1305=ORIENTED_EDGE('',*,*,#6746,.T.);
#1306=ORIENTED_EDGE('',*,*,#6747,.T.);
#1307=ORIENTED_EDGE('',*,*,#6748,.F.);
#1308=ORIENTED_EDGE('',*,*,#6749,.F.);
#1309=ORIENTED_EDGE('',*,*,#6750,.T.);
#1310=ORIENTED_EDGE('',*,*,#6745,.T.);
#1311=ORIENTED_EDGE('',*,*,#6751,.F.);
#1312=ORIENTED_EDGE('',*,*,#6747,.F.);
#1313=ORIENTED_EDGE('',*,*,#6752,.T.);
#1314=ORIENTED_EDGE('',*,*,#6753,.T.);
#1315=ORIENTED_EDGE('',*,*,#6754,.F.);
#1316=ORIENTED_EDGE('',*,*,#6755,.F.);
#1317=ORIENTED_EDGE('',*,*,#6756,.T.);
#1318=ORIENTED_EDGE('',*,*,#6757,.T.);
#1319=ORIENTED_EDGE('',*,*,#6758,.F.);
#1320=ORIENTED_EDGE('',*,*,#6759,.F.);
#1321=ORIENTED_EDGE('',*,*,#6760,.T.);
#1322=ORIENTED_EDGE('',*,*,#6755,.T.);
#1323=ORIENTED_EDGE('',*,*,#6761,.F.);
#1324=ORIENTED_EDGE('',*,*,#6762,.F.);
#1325=ORIENTED_EDGE('',*,*,#6763,.T.);
#1326=ORIENTED_EDGE('',*,*,#6759,.T.);
#1327=ORIENTED_EDGE('',*,*,#6764,.F.);
#1328=ORIENTED_EDGE('',*,*,#6757,.F.);
#1329=ORIENTED_EDGE('',*,*,#6765,.T.);
#1330=ORIENTED_EDGE('',*,*,#6762,.T.);
#1331=ORIENTED_EDGE('',*,*,#6766,.F.);
#1332=ORIENTED_EDGE('',*,*,#6767,.F.);
#1333=ORIENTED_EDGE('',*,*,#6768,.T.);
#1334=ORIENTED_EDGE('',*,*,#6769,.T.);
#1335=ORIENTED_EDGE('',*,*,#6770,.F.);
#1336=ORIENTED_EDGE('',*,*,#6771,.F.);
#1337=ORIENTED_EDGE('',*,*,#6772,.T.);
#1338=ORIENTED_EDGE('',*,*,#6767,.T.);
#1339=ORIENTED_EDGE('',*,*,#6773,.F.);
#1340=ORIENTED_EDGE('',*,*,#6774,.F.);
#1341=ORIENTED_EDGE('',*,*,#6775,.T.);
#1342=ORIENTED_EDGE('',*,*,#6771,.T.);
#1343=ORIENTED_EDGE('',*,*,#6776,.F.);
#1344=ORIENTED_EDGE('',*,*,#6769,.F.);
#1345=ORIENTED_EDGE('',*,*,#6777,.T.);
#1346=ORIENTED_EDGE('',*,*,#6774,.T.);
#1347=ORIENTED_EDGE('',*,*,#6778,.F.);
#1348=ORIENTED_EDGE('',*,*,#6779,.F.);
#1349=ORIENTED_EDGE('',*,*,#6780,.T.);
#1350=ORIENTED_EDGE('',*,*,#6781,.T.);
#1351=ORIENTED_EDGE('',*,*,#6782,.F.);
#1352=ORIENTED_EDGE('',*,*,#6783,.F.);
#1353=ORIENTED_EDGE('',*,*,#6784,.T.);
#1354=ORIENTED_EDGE('',*,*,#6779,.T.);
#1355=ORIENTED_EDGE('',*,*,#6785,.F.);
#1356=ORIENTED_EDGE('',*,*,#6786,.F.);
#1357=ORIENTED_EDGE('',*,*,#6787,.T.);
#1358=ORIENTED_EDGE('',*,*,#6783,.T.);
#1359=ORIENTED_EDGE('',*,*,#6788,.F.);
#1360=ORIENTED_EDGE('',*,*,#6781,.F.);
#1361=ORIENTED_EDGE('',*,*,#6789,.T.);
#1362=ORIENTED_EDGE('',*,*,#6786,.T.);
#1363=ORIENTED_EDGE('',*,*,#6790,.F.);
#1364=ORIENTED_EDGE('',*,*,#6791,.F.);
#1365=ORIENTED_EDGE('',*,*,#6792,.T.);
#1366=ORIENTED_EDGE('',*,*,#6793,.T.);
#1367=ORIENTED_EDGE('',*,*,#6794,.F.);
#1368=ORIENTED_EDGE('',*,*,#6795,.F.);
#1369=ORIENTED_EDGE('',*,*,#6796,.T.);
#1370=ORIENTED_EDGE('',*,*,#6791,.T.);
#1371=ORIENTED_EDGE('',*,*,#6797,.F.);
#1372=ORIENTED_EDGE('',*,*,#6798,.F.);
#1373=ORIENTED_EDGE('',*,*,#6799,.T.);
#1374=ORIENTED_EDGE('',*,*,#6795,.T.);
#1375=ORIENTED_EDGE('',*,*,#6800,.F.);
#1376=ORIENTED_EDGE('',*,*,#6793,.F.);
#1377=ORIENTED_EDGE('',*,*,#6801,.T.);
#1378=ORIENTED_EDGE('',*,*,#6798,.T.);
#1379=ORIENTED_EDGE('',*,*,#6802,.F.);
#1380=ORIENTED_EDGE('',*,*,#6803,.F.);
#1381=ORIENTED_EDGE('',*,*,#6804,.T.);
#1382=ORIENTED_EDGE('',*,*,#6805,.T.);
#1383=ORIENTED_EDGE('',*,*,#6806,.F.);
#1384=ORIENTED_EDGE('',*,*,#6807,.F.);
#1385=ORIENTED_EDGE('',*,*,#6808,.T.);
#1386=ORIENTED_EDGE('',*,*,#6803,.T.);
#1387=ORIENTED_EDGE('',*,*,#6809,.F.);
#1388=ORIENTED_EDGE('',*,*,#6810,.F.);
#1389=ORIENTED_EDGE('',*,*,#6811,.T.);
#1390=ORIENTED_EDGE('',*,*,#6807,.T.);
#1391=ORIENTED_EDGE('',*,*,#6812,.F.);
#1392=ORIENTED_EDGE('',*,*,#6813,.F.);
#1393=ORIENTED_EDGE('',*,*,#6814,.T.);
#1394=ORIENTED_EDGE('',*,*,#6815,.T.);
#1395=ORIENTED_EDGE('',*,*,#6816,.F.);
#1396=ORIENTED_EDGE('',*,*,#6817,.F.);
#1397=ORIENTED_EDGE('',*,*,#6818,.T.);
#1398=ORIENTED_EDGE('',*,*,#6813,.T.);
#1399=ORIENTED_EDGE('',*,*,#6819,.F.);
#1400=ORIENTED_EDGE('',*,*,#6815,.F.);
#1401=ORIENTED_EDGE('',*,*,#6820,.T.);
#1402=ORIENTED_EDGE('',*,*,#6821,.T.);
#1403=ORIENTED_EDGE('',*,*,#6822,.F.);
#1404=ORIENTED_EDGE('',*,*,#6823,.F.);
#1405=ORIENTED_EDGE('',*,*,#6824,.T.);
#1406=ORIENTED_EDGE('',*,*,#6825,.T.);
#1407=ORIENTED_EDGE('',*,*,#6826,.F.);
#1408=ORIENTED_EDGE('',*,*,#6827,.F.);
#1409=ORIENTED_EDGE('',*,*,#6828,.T.);
#1410=ORIENTED_EDGE('',*,*,#6823,.T.);
#1411=ORIENTED_EDGE('',*,*,#6829,.F.);
#1412=ORIENTED_EDGE('',*,*,#6830,.F.);
#1413=ORIENTED_EDGE('',*,*,#6831,.T.);
#1414=ORIENTED_EDGE('',*,*,#6827,.T.);
#1415=ORIENTED_EDGE('',*,*,#6832,.F.);
#1416=ORIENTED_EDGE('',*,*,#6825,.F.);
#1417=ORIENTED_EDGE('',*,*,#6833,.T.);
#1418=ORIENTED_EDGE('',*,*,#6830,.T.);
#1419=ORIENTED_EDGE('',*,*,#6834,.F.);
#1420=ORIENTED_EDGE('',*,*,#6835,.F.);
#1421=ORIENTED_EDGE('',*,*,#6836,.T.);
#1422=ORIENTED_EDGE('',*,*,#6837,.T.);
#1423=ORIENTED_EDGE('',*,*,#6838,.F.);
#1424=ORIENTED_EDGE('',*,*,#6839,.F.);
#1425=ORIENTED_EDGE('',*,*,#6840,.T.);
#1426=ORIENTED_EDGE('',*,*,#6835,.T.);
#1427=ORIENTED_EDGE('',*,*,#6841,.F.);
#1428=ORIENTED_EDGE('',*,*,#6842,.F.);
#1429=ORIENTED_EDGE('',*,*,#6843,.T.);
#1430=ORIENTED_EDGE('',*,*,#6839,.T.);
#1431=ORIENTED_EDGE('',*,*,#6844,.F.);
#1432=ORIENTED_EDGE('',*,*,#6837,.F.);
#1433=ORIENTED_EDGE('',*,*,#6845,.T.);
#1434=ORIENTED_EDGE('',*,*,#6842,.T.);
#1435=ORIENTED_EDGE('',*,*,#6846,.F.);
#1436=ORIENTED_EDGE('',*,*,#6847,.F.);
#1437=ORIENTED_EDGE('',*,*,#6848,.T.);
#1438=ORIENTED_EDGE('',*,*,#6849,.T.);
#1439=ORIENTED_EDGE('',*,*,#6850,.F.);
#1440=ORIENTED_EDGE('',*,*,#6851,.F.);
#1441=ORIENTED_EDGE('',*,*,#6852,.T.);
#1442=ORIENTED_EDGE('',*,*,#6847,.T.);
#1443=ORIENTED_EDGE('',*,*,#6853,.F.);
#1444=ORIENTED_EDGE('',*,*,#6854,.F.);
#1445=ORIENTED_EDGE('',*,*,#6855,.T.);
#1446=ORIENTED_EDGE('',*,*,#6851,.T.);
#1447=ORIENTED_EDGE('',*,*,#6856,.F.);
#1448=ORIENTED_EDGE('',*,*,#6849,.F.);
#1449=ORIENTED_EDGE('',*,*,#6857,.T.);
#1450=ORIENTED_EDGE('',*,*,#6854,.T.);
#1451=ORIENTED_EDGE('',*,*,#6858,.F.);
#1452=ORIENTED_EDGE('',*,*,#6859,.F.);
#1453=ORIENTED_EDGE('',*,*,#6860,.T.);
#1454=ORIENTED_EDGE('',*,*,#6861,.T.);
#1455=ORIENTED_EDGE('',*,*,#6862,.F.);
#1456=ORIENTED_EDGE('',*,*,#6863,.F.);
#1457=ORIENTED_EDGE('',*,*,#6864,.T.);
#1458=ORIENTED_EDGE('',*,*,#6859,.T.);
#1459=ORIENTED_EDGE('',*,*,#6865,.F.);
#1460=ORIENTED_EDGE('',*,*,#6866,.F.);
#1461=ORIENTED_EDGE('',*,*,#6867,.T.);
#1462=ORIENTED_EDGE('',*,*,#6863,.T.);
#1463=ORIENTED_EDGE('',*,*,#6868,.F.);
#1464=ORIENTED_EDGE('',*,*,#6861,.F.);
#1465=ORIENTED_EDGE('',*,*,#6869,.T.);
#1466=ORIENTED_EDGE('',*,*,#6866,.T.);
#1467=ORIENTED_EDGE('',*,*,#6870,.F.);
#1468=ORIENTED_EDGE('',*,*,#6871,.F.);
#1469=ORIENTED_EDGE('',*,*,#6872,.T.);
#1470=ORIENTED_EDGE('',*,*,#6873,.T.);
#1471=ORIENTED_EDGE('',*,*,#6874,.F.);
#1472=ORIENTED_EDGE('',*,*,#6875,.F.);
#1473=ORIENTED_EDGE('',*,*,#6876,.T.);
#1474=ORIENTED_EDGE('',*,*,#6871,.T.);
#1475=ORIENTED_EDGE('',*,*,#6877,.F.);
#1476=ORIENTED_EDGE('',*,*,#6878,.F.);
#1477=ORIENTED_EDGE('',*,*,#6879,.T.);
#1478=ORIENTED_EDGE('',*,*,#6875,.T.);
#1479=ORIENTED_EDGE('',*,*,#6880,.F.);
#1480=ORIENTED_EDGE('',*,*,#6881,.F.);
#1481=ORIENTED_EDGE('',*,*,#6882,.T.);
#1482=ORIENTED_EDGE('',*,*,#6883,.T.);
#1483=ORIENTED_EDGE('',*,*,#6884,.F.);
#1484=ORIENTED_EDGE('',*,*,#6885,.F.);
#1485=ORIENTED_EDGE('',*,*,#6886,.T.);
#1486=ORIENTED_EDGE('',*,*,#6881,.T.);
#1487=ORIENTED_EDGE('',*,*,#6887,.F.);
#1488=ORIENTED_EDGE('',*,*,#6883,.F.);
#1489=ORIENTED_EDGE('',*,*,#6888,.T.);
#1490=ORIENTED_EDGE('',*,*,#6889,.T.);
#1491=ORIENTED_EDGE('',*,*,#6890,.F.);
#1492=ORIENTED_EDGE('',*,*,#6891,.F.);
#1493=ORIENTED_EDGE('',*,*,#6892,.T.);
#1494=ORIENTED_EDGE('',*,*,#6893,.T.);
#1495=ORIENTED_EDGE('',*,*,#6894,.F.);
#1496=ORIENTED_EDGE('',*,*,#6895,.F.);
#1497=ORIENTED_EDGE('',*,*,#6896,.T.);
#1498=ORIENTED_EDGE('',*,*,#6891,.T.);
#1499=ORIENTED_EDGE('',*,*,#6897,.F.);
#1500=ORIENTED_EDGE('',*,*,#6898,.F.);
#1501=ORIENTED_EDGE('',*,*,#6899,.T.);
#1502=ORIENTED_EDGE('',*,*,#6895,.T.);
#1503=ORIENTED_EDGE('',*,*,#6900,.F.);
#1504=ORIENTED_EDGE('',*,*,#6893,.F.);
#1505=ORIENTED_EDGE('',*,*,#6901,.T.);
#1506=ORIENTED_EDGE('',*,*,#6898,.T.);
#1507=ORIENTED_EDGE('',*,*,#6902,.F.);
#1508=ORIENTED_EDGE('',*,*,#6903,.F.);
#1509=ORIENTED_EDGE('',*,*,#6904,.T.);
#1510=ORIENTED_EDGE('',*,*,#6905,.T.);
#1511=ORIENTED_EDGE('',*,*,#6906,.F.);
#1512=ORIENTED_EDGE('',*,*,#6907,.F.);
#1513=ORIENTED_EDGE('',*,*,#6908,.T.);
#1514=ORIENTED_EDGE('',*,*,#6903,.T.);
#1515=ORIENTED_EDGE('',*,*,#6909,.F.);
#1516=ORIENTED_EDGE('',*,*,#6910,.F.);
#1517=ORIENTED_EDGE('',*,*,#6911,.T.);
#1518=ORIENTED_EDGE('',*,*,#6907,.T.);
#1519=ORIENTED_EDGE('',*,*,#6912,.F.);
#1520=ORIENTED_EDGE('',*,*,#6905,.F.);
#1521=ORIENTED_EDGE('',*,*,#6913,.T.);
#1522=ORIENTED_EDGE('',*,*,#6910,.T.);
#1523=ORIENTED_EDGE('',*,*,#6914,.F.);
#1524=ORIENTED_EDGE('',*,*,#6915,.F.);
#1525=ORIENTED_EDGE('',*,*,#6916,.T.);
#1526=ORIENTED_EDGE('',*,*,#6917,.T.);
#1527=ORIENTED_EDGE('',*,*,#6918,.F.);
#1528=ORIENTED_EDGE('',*,*,#6919,.F.);
#1529=ORIENTED_EDGE('',*,*,#6920,.T.);
#1530=ORIENTED_EDGE('',*,*,#6915,.T.);
#1531=ORIENTED_EDGE('',*,*,#6921,.F.);
#1532=ORIENTED_EDGE('',*,*,#6922,.F.);
#1533=ORIENTED_EDGE('',*,*,#6923,.T.);
#1534=ORIENTED_EDGE('',*,*,#6919,.T.);
#1535=ORIENTED_EDGE('',*,*,#6924,.F.);
#1536=ORIENTED_EDGE('',*,*,#6917,.F.);
#1537=ORIENTED_EDGE('',*,*,#6925,.T.);
#1538=ORIENTED_EDGE('',*,*,#6922,.T.);
#1539=ORIENTED_EDGE('',*,*,#6926,.F.);
#1540=ORIENTED_EDGE('',*,*,#6927,.F.);
#1541=ORIENTED_EDGE('',*,*,#6928,.T.);
#1542=ORIENTED_EDGE('',*,*,#6929,.T.);
#1543=ORIENTED_EDGE('',*,*,#6930,.F.);
#1544=ORIENTED_EDGE('',*,*,#6931,.F.);
#1545=ORIENTED_EDGE('',*,*,#6932,.T.);
#1546=ORIENTED_EDGE('',*,*,#6927,.T.);
#1547=ORIENTED_EDGE('',*,*,#6933,.F.);
#1548=ORIENTED_EDGE('',*,*,#6934,.F.);
#1549=ORIENTED_EDGE('',*,*,#6935,.T.);
#1550=ORIENTED_EDGE('',*,*,#6931,.T.);
#1551=ORIENTED_EDGE('',*,*,#6936,.F.);
#1552=ORIENTED_EDGE('',*,*,#6929,.F.);
#1553=ORIENTED_EDGE('',*,*,#6937,.T.);
#1554=ORIENTED_EDGE('',*,*,#6934,.T.);
#1555=ORIENTED_EDGE('',*,*,#6938,.F.);
#1556=ORIENTED_EDGE('',*,*,#6939,.F.);
#1557=ORIENTED_EDGE('',*,*,#6940,.T.);
#1558=ORIENTED_EDGE('',*,*,#6941,.T.);
#1559=ORIENTED_EDGE('',*,*,#6942,.F.);
#1560=ORIENTED_EDGE('',*,*,#6943,.F.);
#1561=ORIENTED_EDGE('',*,*,#6944,.T.);
#1562=ORIENTED_EDGE('',*,*,#6939,.T.);
#1563=ORIENTED_EDGE('',*,*,#6945,.F.);
#1564=ORIENTED_EDGE('',*,*,#6946,.F.);
#1565=ORIENTED_EDGE('',*,*,#6947,.T.);
#1566=ORIENTED_EDGE('',*,*,#6943,.T.);
#1567=ORIENTED_EDGE('',*,*,#6948,.F.);
#1568=ORIENTED_EDGE('',*,*,#6949,.F.);
#1569=ORIENTED_EDGE('',*,*,#6950,.T.);
#1570=ORIENTED_EDGE('',*,*,#6951,.T.);
#1571=ORIENTED_EDGE('',*,*,#6952,.F.);
#1572=ORIENTED_EDGE('',*,*,#6953,.F.);
#1573=ORIENTED_EDGE('',*,*,#6954,.T.);
#1574=ORIENTED_EDGE('',*,*,#6949,.T.);
#1575=ORIENTED_EDGE('',*,*,#6955,.F.);
#1576=ORIENTED_EDGE('',*,*,#6956,.F.);
#1577=ORIENTED_EDGE('',*,*,#6957,.T.);
#1578=ORIENTED_EDGE('',*,*,#6958,.T.);
#1579=ORIENTED_EDGE('',*,*,#6959,.F.);
#1580=ORIENTED_EDGE('',*,*,#6960,.F.);
#1581=ORIENTED_EDGE('',*,*,#6961,.T.);
#1582=ORIENTED_EDGE('',*,*,#6956,.T.);
#1583=ORIENTED_EDGE('',*,*,#6962,.F.);
#1584=ORIENTED_EDGE('',*,*,#6963,.F.);
#1585=ORIENTED_EDGE('',*,*,#6964,.T.);
#1586=ORIENTED_EDGE('',*,*,#6960,.T.);
#1587=ORIENTED_EDGE('',*,*,#6965,.F.);
#1588=ORIENTED_EDGE('',*,*,#6966,.F.);
#1589=ORIENTED_EDGE('',*,*,#6967,.T.);
#1590=ORIENTED_EDGE('',*,*,#6968,.T.);
#1591=ORIENTED_EDGE('',*,*,#6969,.F.);
#1592=ORIENTED_EDGE('',*,*,#6970,.F.);
#1593=ORIENTED_EDGE('',*,*,#6971,.T.);
#1594=ORIENTED_EDGE('',*,*,#6966,.T.);
#1595=ORIENTED_EDGE('',*,*,#6972,.F.);
#1596=ORIENTED_EDGE('',*,*,#6973,.F.);
#1597=ORIENTED_EDGE('',*,*,#6974,.T.);
#1598=ORIENTED_EDGE('',*,*,#6970,.T.);
#1599=ORIENTED_EDGE('',*,*,#6975,.F.);
#1600=ORIENTED_EDGE('',*,*,#6976,.F.);
#1601=ORIENTED_EDGE('',*,*,#6977,.T.);
#1602=ORIENTED_EDGE('',*,*,#6978,.T.);
#1603=ORIENTED_EDGE('',*,*,#6979,.F.);
#1604=ORIENTED_EDGE('',*,*,#6980,.F.);
#1605=ORIENTED_EDGE('',*,*,#6981,.T.);
#1606=ORIENTED_EDGE('',*,*,#6976,.T.);
#1607=ORIENTED_EDGE('',*,*,#6982,.F.);
#1608=ORIENTED_EDGE('',*,*,#6983,.F.);
#1609=ORIENTED_EDGE('',*,*,#6984,.T.);
#1610=ORIENTED_EDGE('',*,*,#6980,.T.);
#1611=ORIENTED_EDGE('',*,*,#6985,.F.);
#1612=ORIENTED_EDGE('',*,*,#6986,.F.);
#1613=ORIENTED_EDGE('',*,*,#6987,.T.);
#1614=ORIENTED_EDGE('',*,*,#6988,.T.);
#1615=ORIENTED_EDGE('',*,*,#6989,.F.);
#1616=ORIENTED_EDGE('',*,*,#6990,.F.);
#1617=ORIENTED_EDGE('',*,*,#6991,.T.);
#1618=ORIENTED_EDGE('',*,*,#6986,.T.);
#1619=ORIENTED_EDGE('',*,*,#6992,.F.);
#1620=ORIENTED_EDGE('',*,*,#6993,.F.);
#1621=ORIENTED_EDGE('',*,*,#6994,.T.);
#1622=ORIENTED_EDGE('',*,*,#6990,.T.);
#1623=ORIENTED_EDGE('',*,*,#6995,.F.);
#1624=ORIENTED_EDGE('',*,*,#6996,.F.);
#1625=ORIENTED_EDGE('',*,*,#6997,.T.);
#1626=ORIENTED_EDGE('',*,*,#6998,.T.);
#1627=ORIENTED_EDGE('',*,*,#6999,.F.);
#1628=ORIENTED_EDGE('',*,*,#7000,.F.);
#1629=ORIENTED_EDGE('',*,*,#7001,.T.);
#1630=ORIENTED_EDGE('',*,*,#6996,.T.);
#1631=ORIENTED_EDGE('',*,*,#7002,.F.);
#1632=ORIENTED_EDGE('',*,*,#7003,.F.);
#1633=ORIENTED_EDGE('',*,*,#7004,.T.);
#1634=ORIENTED_EDGE('',*,*,#7005,.T.);
#1635=ORIENTED_EDGE('',*,*,#7006,.F.);
#1636=ORIENTED_EDGE('',*,*,#7007,.F.);
#1637=ORIENTED_EDGE('',*,*,#7008,.T.);
#1638=ORIENTED_EDGE('',*,*,#7003,.T.);
#1639=ORIENTED_EDGE('',*,*,#7009,.F.);
#1640=ORIENTED_EDGE('',*,*,#7010,.F.);
#1641=ORIENTED_EDGE('',*,*,#7011,.T.);
#1642=ORIENTED_EDGE('',*,*,#7012,.T.);
#1643=ORIENTED_EDGE('',*,*,#7013,.F.);
#1644=ORIENTED_EDGE('',*,*,#7014,.F.);
#1645=ORIENTED_EDGE('',*,*,#7015,.T.);
#1646=ORIENTED_EDGE('',*,*,#7016,.T.);
#1647=ORIENTED_EDGE('',*,*,#7017,.F.);
#1648=ORIENTED_EDGE('',*,*,#7012,.F.);
#1649=ORIENTED_EDGE('',*,*,#7018,.T.);
#1650=ORIENTED_EDGE('',*,*,#7014,.T.);
#1651=ORIENTED_EDGE('',*,*,#7019,.F.);
#1652=ORIENTED_EDGE('',*,*,#7020,.F.);
#1653=ORIENTED_EDGE('',*,*,#7021,.T.);
#1654=ORIENTED_EDGE('',*,*,#7022,.T.);
#1655=ORIENTED_EDGE('',*,*,#7023,.F.);
#1656=ORIENTED_EDGE('',*,*,#7024,.F.);
#1657=ORIENTED_EDGE('',*,*,#7025,.T.);
#1658=ORIENTED_EDGE('',*,*,#7026,.T.);
#1659=ORIENTED_EDGE('',*,*,#7027,.F.);
#1660=ORIENTED_EDGE('',*,*,#7022,.F.);
#1661=ORIENTED_EDGE('',*,*,#7028,.T.);
#1662=ORIENTED_EDGE('',*,*,#7024,.T.);
#1663=ORIENTED_EDGE('',*,*,#7029,.F.);
#1664=ORIENTED_EDGE('',*,*,#7030,.F.);
#1665=ORIENTED_EDGE('',*,*,#7031,.T.);
#1666=ORIENTED_EDGE('',*,*,#7032,.T.);
#1667=ORIENTED_EDGE('',*,*,#7033,.F.);
#1668=ORIENTED_EDGE('',*,*,#7034,.F.);
#1669=ORIENTED_EDGE('',*,*,#7035,.T.);
#1670=ORIENTED_EDGE('',*,*,#7036,.T.);
#1671=ORIENTED_EDGE('',*,*,#7037,.F.);
#1672=ORIENTED_EDGE('',*,*,#7032,.F.);
#1673=ORIENTED_EDGE('',*,*,#7038,.T.);
#1674=ORIENTED_EDGE('',*,*,#7034,.T.);
#1675=ORIENTED_EDGE('',*,*,#7039,.F.);
#1676=ORIENTED_EDGE('',*,*,#7040,.F.);
#1677=ORIENTED_EDGE('',*,*,#7041,.T.);
#1678=ORIENTED_EDGE('',*,*,#7042,.T.);
#1679=ORIENTED_EDGE('',*,*,#7043,.F.);
#1680=ORIENTED_EDGE('',*,*,#7044,.F.);
#1681=ORIENTED_EDGE('',*,*,#7045,.T.);
#1682=ORIENTED_EDGE('',*,*,#7046,.T.);
#1683=ORIENTED_EDGE('',*,*,#7047,.F.);
#1684=ORIENTED_EDGE('',*,*,#7042,.F.);
#1685=ORIENTED_EDGE('',*,*,#7048,.T.);
#1686=ORIENTED_EDGE('',*,*,#7044,.T.);
#1687=ORIENTED_EDGE('',*,*,#7049,.F.);
#1688=ORIENTED_EDGE('',*,*,#7050,.F.);
#1689=ORIENTED_EDGE('',*,*,#7051,.T.);
#1690=ORIENTED_EDGE('',*,*,#7052,.T.);
#1691=ORIENTED_EDGE('',*,*,#7053,.F.);
#1692=ORIENTED_EDGE('',*,*,#7054,.F.);
#1693=ORIENTED_EDGE('',*,*,#7055,.T.);
#1694=ORIENTED_EDGE('',*,*,#7050,.T.);
#1695=ORIENTED_EDGE('',*,*,#7056,.F.);
#1696=ORIENTED_EDGE('',*,*,#7057,.F.);
#1697=ORIENTED_EDGE('',*,*,#7058,.T.);
#1698=ORIENTED_EDGE('',*,*,#7059,.T.);
#1699=ORIENTED_EDGE('',*,*,#7060,.F.);
#1700=ORIENTED_EDGE('',*,*,#7061,.F.);
#1701=ORIENTED_EDGE('',*,*,#7062,.T.);
#1702=ORIENTED_EDGE('',*,*,#7057,.T.);
#1703=ORIENTED_EDGE('',*,*,#7063,.F.);
#1704=ORIENTED_EDGE('',*,*,#7059,.F.);
#1705=ORIENTED_EDGE('',*,*,#7064,.T.);
#1706=ORIENTED_EDGE('',*,*,#7065,.T.);
#1707=ORIENTED_EDGE('',*,*,#7066,.F.);
#1708=ORIENTED_EDGE('',*,*,#7067,.F.);
#1709=ORIENTED_EDGE('',*,*,#7068,.T.);
#1710=ORIENTED_EDGE('',*,*,#7069,.T.);
#1711=ORIENTED_EDGE('',*,*,#7070,.F.);
#1712=ORIENTED_EDGE('',*,*,#7071,.F.);
#1713=ORIENTED_EDGE('',*,*,#7072,.T.);
#1714=ORIENTED_EDGE('',*,*,#7067,.T.);
#1715=ORIENTED_EDGE('',*,*,#7073,.F.);
#1716=ORIENTED_EDGE('',*,*,#7074,.F.);
#1717=ORIENTED_EDGE('',*,*,#7075,.T.);
#1718=ORIENTED_EDGE('',*,*,#7071,.T.);
#1719=ORIENTED_EDGE('',*,*,#7076,.F.);
#1720=ORIENTED_EDGE('',*,*,#7069,.F.);
#1721=ORIENTED_EDGE('',*,*,#7077,.T.);
#1722=ORIENTED_EDGE('',*,*,#7074,.T.);
#1723=ORIENTED_EDGE('',*,*,#7078,.F.);
#1724=ORIENTED_EDGE('',*,*,#7079,.F.);
#1725=ORIENTED_EDGE('',*,*,#7080,.T.);
#1726=ORIENTED_EDGE('',*,*,#7081,.T.);
#1727=ORIENTED_EDGE('',*,*,#7082,.F.);
#1728=ORIENTED_EDGE('',*,*,#7083,.F.);
#1729=ORIENTED_EDGE('',*,*,#7084,.T.);
#1730=ORIENTED_EDGE('',*,*,#7079,.T.);
#1731=ORIENTED_EDGE('',*,*,#7085,.F.);
#1732=ORIENTED_EDGE('',*,*,#7086,.F.);
#1733=ORIENTED_EDGE('',*,*,#7087,.T.);
#1734=ORIENTED_EDGE('',*,*,#7083,.T.);
#1735=ORIENTED_EDGE('',*,*,#7088,.F.);
#1736=ORIENTED_EDGE('',*,*,#7081,.F.);
#1737=ORIENTED_EDGE('',*,*,#7089,.T.);
#1738=ORIENTED_EDGE('',*,*,#7086,.T.);
#1739=ORIENTED_EDGE('',*,*,#7090,.F.);
#1740=ORIENTED_EDGE('',*,*,#7091,.F.);
#1741=ORIENTED_EDGE('',*,*,#7092,.T.);
#1742=ORIENTED_EDGE('',*,*,#7093,.T.);
#1743=ORIENTED_EDGE('',*,*,#7094,.F.);
#1744=ORIENTED_EDGE('',*,*,#7095,.F.);
#1745=ORIENTED_EDGE('',*,*,#7096,.T.);
#1746=ORIENTED_EDGE('',*,*,#7091,.T.);
#1747=ORIENTED_EDGE('',*,*,#7097,.F.);
#1748=ORIENTED_EDGE('',*,*,#7098,.F.);
#1749=ORIENTED_EDGE('',*,*,#7099,.T.);
#1750=ORIENTED_EDGE('',*,*,#7095,.T.);
#1751=ORIENTED_EDGE('',*,*,#7100,.F.);
#1752=ORIENTED_EDGE('',*,*,#7093,.F.);
#1753=ORIENTED_EDGE('',*,*,#7101,.T.);
#1754=ORIENTED_EDGE('',*,*,#7098,.T.);
#1755=ORIENTED_EDGE('',*,*,#7102,.F.);
#1756=ORIENTED_EDGE('',*,*,#7103,.F.);
#1757=ORIENTED_EDGE('',*,*,#7104,.T.);
#1758=ORIENTED_EDGE('',*,*,#7105,.T.);
#1759=ORIENTED_EDGE('',*,*,#7106,.F.);
#1760=ORIENTED_EDGE('',*,*,#7107,.F.);
#1761=ORIENTED_EDGE('',*,*,#7108,.T.);
#1762=ORIENTED_EDGE('',*,*,#7103,.T.);
#1763=ORIENTED_EDGE('',*,*,#7109,.F.);
#1764=ORIENTED_EDGE('',*,*,#7110,.F.);
#1765=ORIENTED_EDGE('',*,*,#7111,.T.);
#1766=ORIENTED_EDGE('',*,*,#7107,.T.);
#1767=ORIENTED_EDGE('',*,*,#7112,.F.);
#1768=ORIENTED_EDGE('',*,*,#7105,.F.);
#1769=ORIENTED_EDGE('',*,*,#7113,.T.);
#1770=ORIENTED_EDGE('',*,*,#7110,.T.);
#1771=ORIENTED_EDGE('',*,*,#7114,.F.);
#1772=ORIENTED_EDGE('',*,*,#7115,.F.);
#1773=ORIENTED_EDGE('',*,*,#7116,.T.);
#1774=ORIENTED_EDGE('',*,*,#7117,.T.);
#1775=ORIENTED_EDGE('',*,*,#7118,.F.);
#1776=ORIENTED_EDGE('',*,*,#7119,.F.);
#1777=ORIENTED_EDGE('',*,*,#7120,.T.);
#1778=ORIENTED_EDGE('',*,*,#7115,.T.);
#1779=ORIENTED_EDGE('',*,*,#7121,.F.);
#1780=ORIENTED_EDGE('',*,*,#7122,.F.);
#1781=ORIENTED_EDGE('',*,*,#7123,.T.);
#1782=ORIENTED_EDGE('',*,*,#7119,.T.);
#1783=ORIENTED_EDGE('',*,*,#7124,.F.);
#1784=ORIENTED_EDGE('',*,*,#7125,.F.);
#1785=ORIENTED_EDGE('',*,*,#7126,.T.);
#1786=ORIENTED_EDGE('',*,*,#7127,.T.);
#1787=ORIENTED_EDGE('',*,*,#7128,.F.);
#1788=ORIENTED_EDGE('',*,*,#7129,.F.);
#1789=ORIENTED_EDGE('',*,*,#7130,.T.);
#1790=ORIENTED_EDGE('',*,*,#7125,.T.);
#1791=ORIENTED_EDGE('',*,*,#7131,.F.);
#1792=ORIENTED_EDGE('',*,*,#7127,.F.);
#1793=ORIENTED_EDGE('',*,*,#7132,.T.);
#1794=ORIENTED_EDGE('',*,*,#7133,.T.);
#1795=ORIENTED_EDGE('',*,*,#7134,.F.);
#1796=ORIENTED_EDGE('',*,*,#7135,.F.);
#1797=ORIENTED_EDGE('',*,*,#7136,.T.);
#1798=ORIENTED_EDGE('',*,*,#7137,.T.);
#1799=ORIENTED_EDGE('',*,*,#7138,.F.);
#1800=ORIENTED_EDGE('',*,*,#7139,.F.);
#1801=ORIENTED_EDGE('',*,*,#7140,.T.);
#1802=ORIENTED_EDGE('',*,*,#7135,.T.);
#1803=ORIENTED_EDGE('',*,*,#7141,.F.);
#1804=ORIENTED_EDGE('',*,*,#7142,.F.);
#1805=ORIENTED_EDGE('',*,*,#7143,.T.);
#1806=ORIENTED_EDGE('',*,*,#7139,.T.);
#1807=ORIENTED_EDGE('',*,*,#7144,.F.);
#1808=ORIENTED_EDGE('',*,*,#7137,.F.);
#1809=ORIENTED_EDGE('',*,*,#7145,.T.);
#1810=ORIENTED_EDGE('',*,*,#7142,.T.);
#1811=ORIENTED_EDGE('',*,*,#7146,.F.);
#1812=ORIENTED_EDGE('',*,*,#7147,.F.);
#1813=ORIENTED_EDGE('',*,*,#7148,.T.);
#1814=ORIENTED_EDGE('',*,*,#7149,.T.);
#1815=ORIENTED_EDGE('',*,*,#7150,.F.);
#1816=ORIENTED_EDGE('',*,*,#7151,.F.);
#1817=ORIENTED_EDGE('',*,*,#7152,.T.);
#1818=ORIENTED_EDGE('',*,*,#7147,.T.);
#1819=ORIENTED_EDGE('',*,*,#7153,.F.);
#1820=ORIENTED_EDGE('',*,*,#7154,.F.);
#1821=ORIENTED_EDGE('',*,*,#7155,.T.);
#1822=ORIENTED_EDGE('',*,*,#7151,.T.);
#1823=ORIENTED_EDGE('',*,*,#7156,.F.);
#1824=ORIENTED_EDGE('',*,*,#7149,.F.);
#1825=ORIENTED_EDGE('',*,*,#7157,.T.);
#1826=ORIENTED_EDGE('',*,*,#7154,.T.);
#1827=ORIENTED_EDGE('',*,*,#7158,.F.);
#1828=ORIENTED_EDGE('',*,*,#7159,.F.);
#1829=ORIENTED_EDGE('',*,*,#7160,.T.);
#1830=ORIENTED_EDGE('',*,*,#7161,.T.);
#1831=ORIENTED_EDGE('',*,*,#7162,.F.);
#1832=ORIENTED_EDGE('',*,*,#7163,.F.);
#1833=ORIENTED_EDGE('',*,*,#7164,.T.);
#1834=ORIENTED_EDGE('',*,*,#7159,.T.);
#1835=ORIENTED_EDGE('',*,*,#7165,.F.);
#1836=ORIENTED_EDGE('',*,*,#7166,.F.);
#1837=ORIENTED_EDGE('',*,*,#7167,.T.);
#1838=ORIENTED_EDGE('',*,*,#7163,.T.);
#1839=ORIENTED_EDGE('',*,*,#7168,.F.);
#1840=ORIENTED_EDGE('',*,*,#7161,.F.);
#1841=ORIENTED_EDGE('',*,*,#7169,.T.);
#1842=ORIENTED_EDGE('',*,*,#7166,.T.);
#1843=ORIENTED_EDGE('',*,*,#7170,.F.);
#1844=ORIENTED_EDGE('',*,*,#7171,.F.);
#1845=ORIENTED_EDGE('',*,*,#7172,.T.);
#1846=ORIENTED_EDGE('',*,*,#7173,.T.);
#1847=ORIENTED_EDGE('',*,*,#7174,.F.);
#1848=ORIENTED_EDGE('',*,*,#7175,.F.);
#1849=ORIENTED_EDGE('',*,*,#7176,.T.);
#1850=ORIENTED_EDGE('',*,*,#7171,.T.);
#1851=ORIENTED_EDGE('',*,*,#7177,.F.);
#1852=ORIENTED_EDGE('',*,*,#7178,.F.);
#1853=ORIENTED_EDGE('',*,*,#7179,.T.);
#1854=ORIENTED_EDGE('',*,*,#7175,.T.);
#1855=ORIENTED_EDGE('',*,*,#7180,.F.);
#1856=ORIENTED_EDGE('',*,*,#7173,.F.);
#1857=ORIENTED_EDGE('',*,*,#7181,.T.);
#1858=ORIENTED_EDGE('',*,*,#7178,.T.);
#1859=ORIENTED_EDGE('',*,*,#7182,.F.);
#1860=ORIENTED_EDGE('',*,*,#7183,.F.);
#1861=ORIENTED_EDGE('',*,*,#7184,.T.);
#1862=ORIENTED_EDGE('',*,*,#7185,.T.);
#1863=ORIENTED_EDGE('',*,*,#7186,.F.);
#1864=ORIENTED_EDGE('',*,*,#7187,.F.);
#1865=ORIENTED_EDGE('',*,*,#7188,.T.);
#1866=ORIENTED_EDGE('',*,*,#7183,.T.);
#1867=ORIENTED_EDGE('',*,*,#7189,.F.);
#1868=ORIENTED_EDGE('',*,*,#7190,.F.);
#1869=ORIENTED_EDGE('',*,*,#7191,.T.);
#1870=ORIENTED_EDGE('',*,*,#7187,.T.);
#1871=ORIENTED_EDGE('',*,*,#7192,.F.);
#1872=ORIENTED_EDGE('',*,*,#7193,.F.);
#1873=ORIENTED_EDGE('',*,*,#7194,.T.);
#1874=ORIENTED_EDGE('',*,*,#7195,.T.);
#1875=ORIENTED_EDGE('',*,*,#7196,.F.);
#1876=ORIENTED_EDGE('',*,*,#7197,.F.);
#1877=ORIENTED_EDGE('',*,*,#7198,.T.);
#1878=ORIENTED_EDGE('',*,*,#7193,.T.);
#1879=ORIENTED_EDGE('',*,*,#7199,.F.);
#1880=ORIENTED_EDGE('',*,*,#7195,.F.);
#1881=ORIENTED_EDGE('',*,*,#7200,.T.);
#1882=ORIENTED_EDGE('',*,*,#7201,.T.);
#1883=ORIENTED_EDGE('',*,*,#7202,.F.);
#1884=ORIENTED_EDGE('',*,*,#7203,.F.);
#1885=ORIENTED_EDGE('',*,*,#7204,.T.);
#1886=ORIENTED_EDGE('',*,*,#7205,.T.);
#1887=ORIENTED_EDGE('',*,*,#7206,.F.);
#1888=ORIENTED_EDGE('',*,*,#7207,.F.);
#1889=ORIENTED_EDGE('',*,*,#7208,.T.);
#1890=ORIENTED_EDGE('',*,*,#7203,.T.);
#1891=ORIENTED_EDGE('',*,*,#7209,.F.);
#1892=ORIENTED_EDGE('',*,*,#7210,.F.);
#1893=ORIENTED_EDGE('',*,*,#7211,.T.);
#1894=ORIENTED_EDGE('',*,*,#7207,.T.);
#1895=ORIENTED_EDGE('',*,*,#7212,.F.);
#1896=ORIENTED_EDGE('',*,*,#7205,.F.);
#1897=ORIENTED_EDGE('',*,*,#7213,.T.);
#1898=ORIENTED_EDGE('',*,*,#7210,.T.);
#1899=ORIENTED_EDGE('',*,*,#7214,.F.);
#1900=ORIENTED_EDGE('',*,*,#7215,.F.);
#1901=ORIENTED_EDGE('',*,*,#7216,.T.);
#1902=ORIENTED_EDGE('',*,*,#7217,.T.);
#1903=ORIENTED_EDGE('',*,*,#7218,.F.);
#1904=ORIENTED_EDGE('',*,*,#7219,.F.);
#1905=ORIENTED_EDGE('',*,*,#7220,.T.);
#1906=ORIENTED_EDGE('',*,*,#7215,.T.);
#1907=ORIENTED_EDGE('',*,*,#7221,.F.);
#1908=ORIENTED_EDGE('',*,*,#7222,.F.);
#1909=ORIENTED_EDGE('',*,*,#7223,.T.);
#1910=ORIENTED_EDGE('',*,*,#7219,.T.);
#1911=ORIENTED_EDGE('',*,*,#7224,.F.);
#1912=ORIENTED_EDGE('',*,*,#7217,.F.);
#1913=ORIENTED_EDGE('',*,*,#7225,.T.);
#1914=ORIENTED_EDGE('',*,*,#7222,.T.);
#1915=ORIENTED_EDGE('',*,*,#7226,.F.);
#1916=ORIENTED_EDGE('',*,*,#7227,.F.);
#1917=ORIENTED_EDGE('',*,*,#7228,.T.);
#1918=ORIENTED_EDGE('',*,*,#7229,.T.);
#1919=ORIENTED_EDGE('',*,*,#7230,.F.);
#1920=ORIENTED_EDGE('',*,*,#7231,.F.);
#1921=ORIENTED_EDGE('',*,*,#7232,.T.);
#1922=ORIENTED_EDGE('',*,*,#7227,.T.);
#1923=ORIENTED_EDGE('',*,*,#7233,.F.);
#1924=ORIENTED_EDGE('',*,*,#7234,.F.);
#1925=ORIENTED_EDGE('',*,*,#7235,.T.);
#1926=ORIENTED_EDGE('',*,*,#7231,.T.);
#1927=ORIENTED_EDGE('',*,*,#7236,.F.);
#1928=ORIENTED_EDGE('',*,*,#7229,.F.);
#1929=ORIENTED_EDGE('',*,*,#7237,.T.);
#1930=ORIENTED_EDGE('',*,*,#7234,.T.);
#1931=ORIENTED_EDGE('',*,*,#7238,.F.);
#1932=ORIENTED_EDGE('',*,*,#7239,.F.);
#1933=ORIENTED_EDGE('',*,*,#7240,.T.);
#1934=ORIENTED_EDGE('',*,*,#7241,.T.);
#1935=ORIENTED_EDGE('',*,*,#7242,.F.);
#1936=ORIENTED_EDGE('',*,*,#7243,.F.);
#1937=ORIENTED_EDGE('',*,*,#7244,.T.);
#1938=ORIENTED_EDGE('',*,*,#7239,.T.);
#1939=ORIENTED_EDGE('',*,*,#7245,.F.);
#1940=ORIENTED_EDGE('',*,*,#7246,.F.);
#1941=ORIENTED_EDGE('',*,*,#7247,.T.);
#1942=ORIENTED_EDGE('',*,*,#7243,.T.);
#1943=ORIENTED_EDGE('',*,*,#7248,.F.);
#1944=ORIENTED_EDGE('',*,*,#7241,.F.);
#1945=ORIENTED_EDGE('',*,*,#7249,.T.);
#1946=ORIENTED_EDGE('',*,*,#7246,.T.);
#1947=ORIENTED_EDGE('',*,*,#7250,.F.);
#1948=ORIENTED_EDGE('',*,*,#7251,.F.);
#1949=ORIENTED_EDGE('',*,*,#7252,.T.);
#1950=ORIENTED_EDGE('',*,*,#7253,.T.);
#1951=ORIENTED_EDGE('',*,*,#7254,.F.);
#1952=ORIENTED_EDGE('',*,*,#7255,.F.);
#1953=ORIENTED_EDGE('',*,*,#7256,.T.);
#1954=ORIENTED_EDGE('',*,*,#7251,.T.);
#1955=ORIENTED_EDGE('',*,*,#7257,.F.);
#1956=ORIENTED_EDGE('',*,*,#7258,.F.);
#1957=ORIENTED_EDGE('',*,*,#7259,.T.);
#1958=ORIENTED_EDGE('',*,*,#7255,.T.);
#1959=ORIENTED_EDGE('',*,*,#7260,.F.);
#1960=ORIENTED_EDGE('',*,*,#7261,.F.);
#1961=ORIENTED_EDGE('',*,*,#7262,.T.);
#1962=ORIENTED_EDGE('',*,*,#7263,.T.);
#1963=ORIENTED_EDGE('',*,*,#7264,.F.);
#1964=ORIENTED_EDGE('',*,*,#7265,.F.);
#1965=ORIENTED_EDGE('',*,*,#7266,.T.);
#1966=ORIENTED_EDGE('',*,*,#7261,.T.);
#1967=ORIENTED_EDGE('',*,*,#7267,.F.);
#1968=ORIENTED_EDGE('',*,*,#7263,.F.);
#1969=ORIENTED_EDGE('',*,*,#7268,.T.);
#1970=ORIENTED_EDGE('',*,*,#7269,.T.);
#1971=ORIENTED_EDGE('',*,*,#7270,.F.);
#1972=ORIENTED_EDGE('',*,*,#7271,.F.);
#1973=ORIENTED_EDGE('',*,*,#7272,.T.);
#1974=ORIENTED_EDGE('',*,*,#7273,.T.);
#1975=ORIENTED_EDGE('',*,*,#7274,.F.);
#1976=ORIENTED_EDGE('',*,*,#7275,.F.);
#1977=ORIENTED_EDGE('',*,*,#7276,.T.);
#1978=ORIENTED_EDGE('',*,*,#7271,.T.);
#1979=ORIENTED_EDGE('',*,*,#7277,.F.);
#1980=ORIENTED_EDGE('',*,*,#7278,.F.);
#1981=ORIENTED_EDGE('',*,*,#7279,.T.);
#1982=ORIENTED_EDGE('',*,*,#7275,.T.);
#1983=ORIENTED_EDGE('',*,*,#7280,.F.);
#1984=ORIENTED_EDGE('',*,*,#7273,.F.);
#1985=ORIENTED_EDGE('',*,*,#7281,.T.);
#1986=ORIENTED_EDGE('',*,*,#7278,.T.);
#1987=ORIENTED_EDGE('',*,*,#7282,.F.);
#1988=ORIENTED_EDGE('',*,*,#7283,.F.);
#1989=ORIENTED_EDGE('',*,*,#7284,.T.);
#1990=ORIENTED_EDGE('',*,*,#7285,.T.);
#1991=ORIENTED_EDGE('',*,*,#7286,.F.);
#1992=ORIENTED_EDGE('',*,*,#7287,.F.);
#1993=ORIENTED_EDGE('',*,*,#7288,.T.);
#1994=ORIENTED_EDGE('',*,*,#7283,.T.);
#1995=ORIENTED_EDGE('',*,*,#7289,.F.);
#1996=ORIENTED_EDGE('',*,*,#7290,.F.);
#1997=ORIENTED_EDGE('',*,*,#7291,.T.);
#1998=ORIENTED_EDGE('',*,*,#7287,.T.);
#1999=ORIENTED_EDGE('',*,*,#7292,.F.);
#2000=ORIENTED_EDGE('',*,*,#7285,.F.);
#2001=ORIENTED_EDGE('',*,*,#7293,.T.);
#2002=ORIENTED_EDGE('',*,*,#7290,.T.);
#2003=ORIENTED_EDGE('',*,*,#7294,.F.);
#2004=ORIENTED_EDGE('',*,*,#7295,.F.);
#2005=ORIENTED_EDGE('',*,*,#7296,.T.);
#2006=ORIENTED_EDGE('',*,*,#7297,.T.);
#2007=ORIENTED_EDGE('',*,*,#7298,.F.);
#2008=ORIENTED_EDGE('',*,*,#7299,.F.);
#2009=ORIENTED_EDGE('',*,*,#7300,.T.);
#2010=ORIENTED_EDGE('',*,*,#7295,.T.);
#2011=ORIENTED_EDGE('',*,*,#7301,.F.);
#2012=ORIENTED_EDGE('',*,*,#7302,.F.);
#2013=ORIENTED_EDGE('',*,*,#7303,.T.);
#2014=ORIENTED_EDGE('',*,*,#7299,.T.);
#2015=ORIENTED_EDGE('',*,*,#7304,.F.);
#2016=ORIENTED_EDGE('',*,*,#7297,.F.);
#2017=ORIENTED_EDGE('',*,*,#7305,.T.);
#2018=ORIENTED_EDGE('',*,*,#7302,.T.);
#2019=ORIENTED_EDGE('',*,*,#7306,.F.);
#2020=ORIENTED_EDGE('',*,*,#7307,.F.);
#2021=ORIENTED_EDGE('',*,*,#7308,.T.);
#2022=ORIENTED_EDGE('',*,*,#7309,.T.);
#2023=ORIENTED_EDGE('',*,*,#7310,.F.);
#2024=ORIENTED_EDGE('',*,*,#7311,.F.);
#2025=ORIENTED_EDGE('',*,*,#7312,.T.);
#2026=ORIENTED_EDGE('',*,*,#7307,.T.);
#2027=ORIENTED_EDGE('',*,*,#7313,.F.);
#2028=ORIENTED_EDGE('',*,*,#7314,.F.);
#2029=ORIENTED_EDGE('',*,*,#7315,.T.);
#2030=ORIENTED_EDGE('',*,*,#7311,.T.);
#2031=ORIENTED_EDGE('',*,*,#7316,.F.);
#2032=ORIENTED_EDGE('',*,*,#7309,.F.);
#2033=ORIENTED_EDGE('',*,*,#7317,.T.);
#2034=ORIENTED_EDGE('',*,*,#7314,.T.);
#2035=ORIENTED_EDGE('',*,*,#7318,.F.);
#2036=ORIENTED_EDGE('',*,*,#7319,.F.);
#2037=ORIENTED_EDGE('',*,*,#7320,.T.);
#2038=ORIENTED_EDGE('',*,*,#7321,.T.);
#2039=ORIENTED_EDGE('',*,*,#7322,.F.);
#2040=ORIENTED_EDGE('',*,*,#7323,.F.);
#2041=ORIENTED_EDGE('',*,*,#7324,.T.);
#2042=ORIENTED_EDGE('',*,*,#7319,.T.);
#2043=ORIENTED_EDGE('',*,*,#7325,.F.);
#2044=ORIENTED_EDGE('',*,*,#7326,.F.);
#2045=ORIENTED_EDGE('',*,*,#7327,.T.);
#2046=ORIENTED_EDGE('',*,*,#7323,.T.);
#2047=ORIENTED_EDGE('',*,*,#7328,.F.);
#2048=ORIENTED_EDGE('',*,*,#7329,.F.);
#2049=ORIENTED_EDGE('',*,*,#7330,.T.);
#2050=ORIENTED_EDGE('',*,*,#7331,.T.);
#2051=ORIENTED_EDGE('',*,*,#7332,.F.);
#2052=ORIENTED_EDGE('',*,*,#7333,.F.);
#2053=ORIENTED_EDGE('',*,*,#7334,.T.);
#2054=ORIENTED_EDGE('',*,*,#7329,.T.);
#2055=ORIENTED_EDGE('',*,*,#7335,.F.);
#2056=ORIENTED_EDGE('',*,*,#7336,.F.);
#2057=ORIENTED_EDGE('',*,*,#7337,.T.);
#2058=ORIENTED_EDGE('',*,*,#7338,.T.);
#2059=ORIENTED_EDGE('',*,*,#7339,.F.);
#2060=ORIENTED_EDGE('',*,*,#7340,.F.);
#2061=ORIENTED_EDGE('',*,*,#7341,.T.);
#2062=ORIENTED_EDGE('',*,*,#7336,.T.);
#2063=ORIENTED_EDGE('',*,*,#7342,.F.);
#2064=ORIENTED_EDGE('',*,*,#7343,.F.);
#2065=ORIENTED_EDGE('',*,*,#7344,.T.);
#2066=ORIENTED_EDGE('',*,*,#7340,.T.);
#2067=ORIENTED_EDGE('',*,*,#7345,.F.);
#2068=ORIENTED_EDGE('',*,*,#7346,.F.);
#2069=ORIENTED_EDGE('',*,*,#7347,.T.);
#2070=ORIENTED_EDGE('',*,*,#7348,.T.);
#2071=ORIENTED_EDGE('',*,*,#7349,.F.);
#2072=ORIENTED_EDGE('',*,*,#7350,.F.);
#2073=ORIENTED_EDGE('',*,*,#7351,.T.);
#2074=ORIENTED_EDGE('',*,*,#7346,.T.);
#2075=ORIENTED_EDGE('',*,*,#7352,.F.);
#2076=ORIENTED_EDGE('',*,*,#7353,.F.);
#2077=ORIENTED_EDGE('',*,*,#7354,.T.);
#2078=ORIENTED_EDGE('',*,*,#7350,.T.);
#2079=ORIENTED_EDGE('',*,*,#7355,.F.);
#2080=ORIENTED_EDGE('',*,*,#7356,.F.);
#2081=ORIENTED_EDGE('',*,*,#7357,.T.);
#2082=ORIENTED_EDGE('',*,*,#7358,.T.);
#2083=ORIENTED_EDGE('',*,*,#7359,.F.);
#2084=ORIENTED_EDGE('',*,*,#7360,.F.);
#2085=ORIENTED_EDGE('',*,*,#7361,.T.);
#2086=ORIENTED_EDGE('',*,*,#7356,.T.);
#2087=ORIENTED_EDGE('',*,*,#7362,.F.);
#2088=ORIENTED_EDGE('',*,*,#7363,.F.);
#2089=ORIENTED_EDGE('',*,*,#7364,.T.);
#2090=ORIENTED_EDGE('',*,*,#7360,.T.);
#2091=ORIENTED_EDGE('',*,*,#7365,.F.);
#2092=ORIENTED_EDGE('',*,*,#7366,.F.);
#2093=ORIENTED_EDGE('',*,*,#7367,.T.);
#2094=ORIENTED_EDGE('',*,*,#7368,.T.);
#2095=ORIENTED_EDGE('',*,*,#7369,.F.);
#2096=ORIENTED_EDGE('',*,*,#7370,.F.);
#2097=ORIENTED_EDGE('',*,*,#7371,.T.);
#2098=ORIENTED_EDGE('',*,*,#7366,.T.);
#2099=ORIENTED_EDGE('',*,*,#7372,.F.);
#2100=ORIENTED_EDGE('',*,*,#7373,.F.);
#2101=ORIENTED_EDGE('',*,*,#7374,.T.);
#2102=ORIENTED_EDGE('',*,*,#7370,.T.);
#2103=ORIENTED_EDGE('',*,*,#7375,.F.);
#2104=ORIENTED_EDGE('',*,*,#7376,.F.);
#2105=ORIENTED_EDGE('',*,*,#7377,.T.);
#2106=ORIENTED_EDGE('',*,*,#7378,.T.);
#2107=ORIENTED_EDGE('',*,*,#7379,.F.);
#2108=ORIENTED_EDGE('',*,*,#7380,.F.);
#2109=ORIENTED_EDGE('',*,*,#7381,.T.);
#2110=ORIENTED_EDGE('',*,*,#7376,.T.);
#2111=ORIENTED_EDGE('',*,*,#7382,.F.);
#2112=ORIENTED_EDGE('',*,*,#7383,.F.);
#2113=ORIENTED_EDGE('',*,*,#7384,.T.);
#2114=ORIENTED_EDGE('',*,*,#7385,.T.);
#2115=ORIENTED_EDGE('',*,*,#7386,.F.);
#2116=ORIENTED_EDGE('',*,*,#7387,.F.);
#2117=ORIENTED_EDGE('',*,*,#7388,.T.);
#2118=ORIENTED_EDGE('',*,*,#7383,.T.);
#2119=ORIENTED_EDGE('',*,*,#7389,.F.);
#2120=ORIENTED_EDGE('',*,*,#7390,.F.);
#2121=ORIENTED_EDGE('',*,*,#7391,.T.);
#2122=ORIENTED_EDGE('',*,*,#7392,.T.);
#2123=ORIENTED_EDGE('',*,*,#7393,.F.);
#2124=ORIENTED_EDGE('',*,*,#7394,.F.);
#2125=ORIENTED_EDGE('',*,*,#7395,.T.);
#2126=ORIENTED_EDGE('',*,*,#7396,.T.);
#2127=ORIENTED_EDGE('',*,*,#7397,.F.);
#2128=ORIENTED_EDGE('',*,*,#7392,.F.);
#2129=ORIENTED_EDGE('',*,*,#7398,.T.);
#2130=ORIENTED_EDGE('',*,*,#7394,.T.);
#2131=ORIENTED_EDGE('',*,*,#7399,.F.);
#2132=ORIENTED_EDGE('',*,*,#7400,.F.);
#2133=ORIENTED_EDGE('',*,*,#7401,.T.);
#2134=ORIENTED_EDGE('',*,*,#7402,.T.);
#2135=ORIENTED_EDGE('',*,*,#7403,.F.);
#2136=ORIENTED_EDGE('',*,*,#7404,.F.);
#2137=ORIENTED_EDGE('',*,*,#7405,.T.);
#2138=ORIENTED_EDGE('',*,*,#7406,.T.);
#2139=ORIENTED_EDGE('',*,*,#7407,.F.);
#2140=ORIENTED_EDGE('',*,*,#7402,.F.);
#2141=ORIENTED_EDGE('',*,*,#7408,.T.);
#2142=ORIENTED_EDGE('',*,*,#7404,.T.);
#2143=ORIENTED_EDGE('',*,*,#7409,.F.);
#2144=ORIENTED_EDGE('',*,*,#7410,.F.);
#2145=ORIENTED_EDGE('',*,*,#7411,.T.);
#2146=ORIENTED_EDGE('',*,*,#7412,.T.);
#2147=ORIENTED_EDGE('',*,*,#7413,.F.);
#2148=ORIENTED_EDGE('',*,*,#7414,.F.);
#2149=ORIENTED_EDGE('',*,*,#7415,.T.);
#2150=ORIENTED_EDGE('',*,*,#7416,.T.);
#2151=ORIENTED_EDGE('',*,*,#7417,.F.);
#2152=ORIENTED_EDGE('',*,*,#7412,.F.);
#2153=ORIENTED_EDGE('',*,*,#7418,.T.);
#2154=ORIENTED_EDGE('',*,*,#7414,.T.);
#2155=ORIENTED_EDGE('',*,*,#7419,.F.);
#2156=ORIENTED_EDGE('',*,*,#7420,.F.);
#2157=ORIENTED_EDGE('',*,*,#7421,.T.);
#2158=ORIENTED_EDGE('',*,*,#7422,.T.);
#2159=ORIENTED_EDGE('',*,*,#7423,.F.);
#2160=ORIENTED_EDGE('',*,*,#7424,.F.);
#2161=ORIENTED_EDGE('',*,*,#7425,.T.);
#2162=ORIENTED_EDGE('',*,*,#7426,.T.);
#2163=ORIENTED_EDGE('',*,*,#7427,.F.);
#2164=ORIENTED_EDGE('',*,*,#7422,.F.);
#2165=ORIENTED_EDGE('',*,*,#7428,.T.);
#2166=ORIENTED_EDGE('',*,*,#7424,.T.);
#2167=ORIENTED_EDGE('',*,*,#7429,.F.);
#2168=ORIENTED_EDGE('',*,*,#7430,.F.);
#2169=ORIENTED_EDGE('',*,*,#7431,.T.);
#2170=ORIENTED_EDGE('',*,*,#7432,.T.);
#2171=ORIENTED_EDGE('',*,*,#7433,.F.);
#2172=ORIENTED_EDGE('',*,*,#7434,.F.);
#2173=ORIENTED_EDGE('',*,*,#7435,.T.);
#2174=ORIENTED_EDGE('',*,*,#7430,.T.);
#2175=ORIENTED_EDGE('',*,*,#7436,.F.);
#2176=ORIENTED_EDGE('',*,*,#7437,.F.);
#2177=ORIENTED_EDGE('',*,*,#7438,.T.);
#2178=ORIENTED_EDGE('',*,*,#7439,.T.);
#2179=ORIENTED_EDGE('',*,*,#7440,.F.);
#2180=ORIENTED_EDGE('',*,*,#7441,.F.);
#2181=ORIENTED_EDGE('',*,*,#7442,.T.);
#2182=ORIENTED_EDGE('',*,*,#7437,.T.);
#2183=ORIENTED_EDGE('',*,*,#7443,.F.);
#2184=ORIENTED_EDGE('',*,*,#7439,.F.);
#2185=ORIENTED_EDGE('',*,*,#7444,.T.);
#2186=ORIENTED_EDGE('',*,*,#7445,.T.);
#2187=ORIENTED_EDGE('',*,*,#7446,.F.);
#2188=ORIENTED_EDGE('',*,*,#7447,.F.);
#2189=ORIENTED_EDGE('',*,*,#7448,.T.);
#2190=ORIENTED_EDGE('',*,*,#7449,.T.);
#2191=ORIENTED_EDGE('',*,*,#7450,.F.);
#2192=ORIENTED_EDGE('',*,*,#7451,.F.);
#2193=ORIENTED_EDGE('',*,*,#7452,.T.);
#2194=ORIENTED_EDGE('',*,*,#7447,.T.);
#2195=ORIENTED_EDGE('',*,*,#7453,.F.);
#2196=ORIENTED_EDGE('',*,*,#7454,.F.);
#2197=ORIENTED_EDGE('',*,*,#7455,.T.);
#2198=ORIENTED_EDGE('',*,*,#7451,.T.);
#2199=ORIENTED_EDGE('',*,*,#7456,.F.);
#2200=ORIENTED_EDGE('',*,*,#7449,.F.);
#2201=ORIENTED_EDGE('',*,*,#7457,.T.);
#2202=ORIENTED_EDGE('',*,*,#7454,.T.);
#2203=ORIENTED_EDGE('',*,*,#7458,.F.);
#2204=ORIENTED_EDGE('',*,*,#7459,.F.);
#2205=ORIENTED_EDGE('',*,*,#7460,.T.);
#2206=ORIENTED_EDGE('',*,*,#7461,.T.);
#2207=ORIENTED_EDGE('',*,*,#7462,.F.);
#2208=ORIENTED_EDGE('',*,*,#7463,.F.);
#2209=ORIENTED_EDGE('',*,*,#7464,.T.);
#2210=ORIENTED_EDGE('',*,*,#7459,.T.);
#2211=ORIENTED_EDGE('',*,*,#7465,.F.);
#2212=ORIENTED_EDGE('',*,*,#7466,.F.);
#2213=ORIENTED_EDGE('',*,*,#7467,.T.);
#2214=ORIENTED_EDGE('',*,*,#7463,.T.);
#2215=ORIENTED_EDGE('',*,*,#7468,.F.);
#2216=ORIENTED_EDGE('',*,*,#7461,.F.);
#2217=ORIENTED_EDGE('',*,*,#7469,.T.);
#2218=ORIENTED_EDGE('',*,*,#7466,.T.);
#2219=ORIENTED_EDGE('',*,*,#7470,.F.);
#2220=ORIENTED_EDGE('',*,*,#7471,.F.);
#2221=ORIENTED_EDGE('',*,*,#7472,.T.);
#2222=ORIENTED_EDGE('',*,*,#7473,.T.);
#2223=ORIENTED_EDGE('',*,*,#7474,.F.);
#2224=ORIENTED_EDGE('',*,*,#7475,.F.);
#2225=ORIENTED_EDGE('',*,*,#7476,.T.);
#2226=ORIENTED_EDGE('',*,*,#7471,.T.);
#2227=ORIENTED_EDGE('',*,*,#7477,.F.);
#2228=ORIENTED_EDGE('',*,*,#7478,.F.);
#2229=ORIENTED_EDGE('',*,*,#7479,.T.);
#2230=ORIENTED_EDGE('',*,*,#7475,.T.);
#2231=ORIENTED_EDGE('',*,*,#7480,.F.);
#2232=ORIENTED_EDGE('',*,*,#7473,.F.);
#2233=ORIENTED_EDGE('',*,*,#7481,.T.);
#2234=ORIENTED_EDGE('',*,*,#7478,.T.);
#2235=ORIENTED_EDGE('',*,*,#7482,.F.);
#2236=ORIENTED_EDGE('',*,*,#7483,.F.);
#2237=ORIENTED_EDGE('',*,*,#7484,.T.);
#2238=ORIENTED_EDGE('',*,*,#7485,.T.);
#2239=ORIENTED_EDGE('',*,*,#7486,.F.);
#2240=ORIENTED_EDGE('',*,*,#7487,.F.);
#2241=ORIENTED_EDGE('',*,*,#7488,.T.);
#2242=ORIENTED_EDGE('',*,*,#7483,.T.);
#2243=ORIENTED_EDGE('',*,*,#7489,.F.);
#2244=ORIENTED_EDGE('',*,*,#7490,.F.);
#2245=ORIENTED_EDGE('',*,*,#7491,.T.);
#2246=ORIENTED_EDGE('',*,*,#7487,.T.);
#2247=ORIENTED_EDGE('',*,*,#7492,.F.);
#2248=ORIENTED_EDGE('',*,*,#7485,.F.);
#2249=ORIENTED_EDGE('',*,*,#7493,.T.);
#2250=ORIENTED_EDGE('',*,*,#7490,.T.);
#2251=ORIENTED_EDGE('',*,*,#7494,.F.);
#2252=ORIENTED_EDGE('',*,*,#7495,.F.);
#2253=ORIENTED_EDGE('',*,*,#7496,.T.);
#2254=ORIENTED_EDGE('',*,*,#7497,.T.);
#2255=ORIENTED_EDGE('',*,*,#7498,.F.);
#2256=ORIENTED_EDGE('',*,*,#7499,.F.);
#2257=ORIENTED_EDGE('',*,*,#7500,.T.);
#2258=ORIENTED_EDGE('',*,*,#7495,.T.);
#2259=ORIENTED_EDGE('',*,*,#7501,.F.);
#2260=ORIENTED_EDGE('',*,*,#7502,.F.);
#2261=ORIENTED_EDGE('',*,*,#7503,.T.);
#2262=ORIENTED_EDGE('',*,*,#7499,.T.);
#2263=ORIENTED_EDGE('',*,*,#7504,.F.);
#2264=ORIENTED_EDGE('',*,*,#7505,.F.);
#2265=ORIENTED_EDGE('',*,*,#7506,.T.);
#2266=ORIENTED_EDGE('',*,*,#7507,.T.);
#2267=ORIENTED_EDGE('',*,*,#7508,.F.);
#2268=ORIENTED_EDGE('',*,*,#7509,.F.);
#2269=ORIENTED_EDGE('',*,*,#7510,.T.);
#2270=ORIENTED_EDGE('',*,*,#7505,.T.);
#2271=ORIENTED_EDGE('',*,*,#7511,.F.);
#2272=ORIENTED_EDGE('',*,*,#7507,.F.);
#2273=ORIENTED_EDGE('',*,*,#7512,.T.);
#2274=ORIENTED_EDGE('',*,*,#7513,.T.);
#2275=ORIENTED_EDGE('',*,*,#7514,.F.);
#2276=ORIENTED_EDGE('',*,*,#7515,.F.);
#2277=ORIENTED_EDGE('',*,*,#7516,.T.);
#2278=ORIENTED_EDGE('',*,*,#7517,.T.);
#2279=ORIENTED_EDGE('',*,*,#7518,.F.);
#2280=ORIENTED_EDGE('',*,*,#7519,.F.);
#2281=ORIENTED_EDGE('',*,*,#7520,.T.);
#2282=ORIENTED_EDGE('',*,*,#7515,.T.);
#2283=ORIENTED_EDGE('',*,*,#7521,.F.);
#2284=ORIENTED_EDGE('',*,*,#7522,.F.);
#2285=ORIENTED_EDGE('',*,*,#7523,.T.);
#2286=ORIENTED_EDGE('',*,*,#7519,.T.);
#2287=ORIENTED_EDGE('',*,*,#7524,.F.);
#2288=ORIENTED_EDGE('',*,*,#7517,.F.);
#2289=ORIENTED_EDGE('',*,*,#7525,.T.);
#2290=ORIENTED_EDGE('',*,*,#7522,.T.);
#2291=ORIENTED_EDGE('',*,*,#7526,.F.);
#2292=ORIENTED_EDGE('',*,*,#7527,.F.);
#2293=ORIENTED_EDGE('',*,*,#7528,.T.);
#2294=ORIENTED_EDGE('',*,*,#7529,.T.);
#2295=ORIENTED_EDGE('',*,*,#7530,.F.);
#2296=ORIENTED_EDGE('',*,*,#7531,.F.);
#2297=ORIENTED_EDGE('',*,*,#7532,.T.);
#2298=ORIENTED_EDGE('',*,*,#7527,.T.);
#2299=ORIENTED_EDGE('',*,*,#7533,.F.);
#2300=ORIENTED_EDGE('',*,*,#7534,.F.);
#2301=ORIENTED_EDGE('',*,*,#7535,.T.);
#2302=ORIENTED_EDGE('',*,*,#7531,.T.);
#2303=ORIENTED_EDGE('',*,*,#7536,.F.);
#2304=ORIENTED_EDGE('',*,*,#7529,.F.);
#2305=ORIENTED_EDGE('',*,*,#7537,.T.);
#2306=ORIENTED_EDGE('',*,*,#7534,.T.);
#2307=ORIENTED_EDGE('',*,*,#7538,.F.);
#2308=ORIENTED_EDGE('',*,*,#7539,.F.);
#2309=ORIENTED_EDGE('',*,*,#7540,.T.);
#2310=ORIENTED_EDGE('',*,*,#7541,.T.);
#2311=ORIENTED_EDGE('',*,*,#7542,.F.);
#2312=ORIENTED_EDGE('',*,*,#7543,.F.);
#2313=ORIENTED_EDGE('',*,*,#7544,.T.);
#2314=ORIENTED_EDGE('',*,*,#7539,.T.);
#2315=ORIENTED_EDGE('',*,*,#7545,.F.);
#2316=ORIENTED_EDGE('',*,*,#7546,.F.);
#2317=ORIENTED_EDGE('',*,*,#7547,.T.);
#2318=ORIENTED_EDGE('',*,*,#7543,.T.);
#2319=ORIENTED_EDGE('',*,*,#7548,.F.);
#2320=ORIENTED_EDGE('',*,*,#7541,.F.);
#2321=ORIENTED_EDGE('',*,*,#7549,.T.);
#2322=ORIENTED_EDGE('',*,*,#7546,.T.);
#2323=ORIENTED_EDGE('',*,*,#7550,.F.);
#2324=ORIENTED_EDGE('',*,*,#7551,.F.);
#2325=ORIENTED_EDGE('',*,*,#7552,.T.);
#2326=ORIENTED_EDGE('',*,*,#7553,.T.);
#2327=ORIENTED_EDGE('',*,*,#7554,.F.);
#2328=ORIENTED_EDGE('',*,*,#7555,.F.);
#2329=ORIENTED_EDGE('',*,*,#7556,.T.);
#2330=ORIENTED_EDGE('',*,*,#7551,.T.);
#2331=ORIENTED_EDGE('',*,*,#7557,.F.);
#2332=ORIENTED_EDGE('',*,*,#7558,.F.);
#2333=ORIENTED_EDGE('',*,*,#7559,.T.);
#2334=ORIENTED_EDGE('',*,*,#7555,.T.);
#2335=ORIENTED_EDGE('',*,*,#7560,.F.);
#2336=ORIENTED_EDGE('',*,*,#7553,.F.);
#2337=ORIENTED_EDGE('',*,*,#7561,.T.);
#2338=ORIENTED_EDGE('',*,*,#7558,.T.);
#2339=ORIENTED_EDGE('',*,*,#7562,.F.);
#2340=ORIENTED_EDGE('',*,*,#7563,.F.);
#2341=ORIENTED_EDGE('',*,*,#7564,.T.);
#2342=ORIENTED_EDGE('',*,*,#7565,.T.);
#2343=ORIENTED_EDGE('',*,*,#7566,.F.);
#2344=ORIENTED_EDGE('',*,*,#7567,.F.);
#2345=ORIENTED_EDGE('',*,*,#7568,.T.);
#2346=ORIENTED_EDGE('',*,*,#7563,.T.);
#2347=ORIENTED_EDGE('',*,*,#7569,.F.);
#2348=ORIENTED_EDGE('',*,*,#7570,.F.);
#2349=ORIENTED_EDGE('',*,*,#7571,.T.);
#2350=ORIENTED_EDGE('',*,*,#7567,.T.);
#2351=ORIENTED_EDGE('',*,*,#7572,.F.);
#2352=ORIENTED_EDGE('',*,*,#7573,.F.);
#2353=ORIENTED_EDGE('',*,*,#7574,.T.);
#2354=ORIENTED_EDGE('',*,*,#7575,.T.);
#2355=ORIENTED_EDGE('',*,*,#7576,.F.);
#2356=ORIENTED_EDGE('',*,*,#7577,.F.);
#2357=ORIENTED_EDGE('',*,*,#7578,.T.);
#2358=ORIENTED_EDGE('',*,*,#7573,.T.);
#2359=ORIENTED_EDGE('',*,*,#7579,.F.);
#2360=ORIENTED_EDGE('',*,*,#7575,.F.);
#2361=ORIENTED_EDGE('',*,*,#7580,.T.);
#2362=ORIENTED_EDGE('',*,*,#7581,.T.);
#2363=ORIENTED_EDGE('',*,*,#7582,.F.);
#2364=ORIENTED_EDGE('',*,*,#7583,.F.);
#2365=ORIENTED_EDGE('',*,*,#7584,.T.);
#2366=ORIENTED_EDGE('',*,*,#7585,.T.);
#2367=ORIENTED_EDGE('',*,*,#7586,.F.);
#2368=ORIENTED_EDGE('',*,*,#7587,.F.);
#2369=ORIENTED_EDGE('',*,*,#7588,.T.);
#2370=ORIENTED_EDGE('',*,*,#7583,.T.);
#2371=ORIENTED_EDGE('',*,*,#7589,.F.);
#2372=ORIENTED_EDGE('',*,*,#7590,.F.);
#2373=ORIENTED_EDGE('',*,*,#7591,.T.);
#2374=ORIENTED_EDGE('',*,*,#7587,.T.);
#2375=ORIENTED_EDGE('',*,*,#7592,.F.);
#2376=ORIENTED_EDGE('',*,*,#7585,.F.);
#2377=ORIENTED_EDGE('',*,*,#7593,.T.);
#2378=ORIENTED_EDGE('',*,*,#7590,.T.);
#2379=ORIENTED_EDGE('',*,*,#7594,.F.);
#2380=ORIENTED_EDGE('',*,*,#7595,.F.);
#2381=ORIENTED_EDGE('',*,*,#7596,.T.);
#2382=ORIENTED_EDGE('',*,*,#7597,.T.);
#2383=ORIENTED_EDGE('',*,*,#7598,.F.);
#2384=ORIENTED_EDGE('',*,*,#7599,.F.);
#2385=ORIENTED_EDGE('',*,*,#7600,.T.);
#2386=ORIENTED_EDGE('',*,*,#7595,.T.);
#2387=ORIENTED_EDGE('',*,*,#7601,.F.);
#2388=ORIENTED_EDGE('',*,*,#7602,.F.);
#2389=ORIENTED_EDGE('',*,*,#7603,.T.);
#2390=ORIENTED_EDGE('',*,*,#7599,.T.);
#2391=ORIENTED_EDGE('',*,*,#7604,.F.);
#2392=ORIENTED_EDGE('',*,*,#7597,.F.);
#2393=ORIENTED_EDGE('',*,*,#7605,.T.);
#2394=ORIENTED_EDGE('',*,*,#7602,.T.);
#2395=ORIENTED_EDGE('',*,*,#7606,.F.);
#2396=ORIENTED_EDGE('',*,*,#7607,.F.);
#2397=ORIENTED_EDGE('',*,*,#7608,.T.);
#2398=ORIENTED_EDGE('',*,*,#7609,.T.);
#2399=ORIENTED_EDGE('',*,*,#7610,.F.);
#2400=ORIENTED_EDGE('',*,*,#7611,.F.);
#2401=ORIENTED_EDGE('',*,*,#7612,.T.);
#2402=ORIENTED_EDGE('',*,*,#7607,.T.);
#2403=ORIENTED_EDGE('',*,*,#7613,.F.);
#2404=ORIENTED_EDGE('',*,*,#7614,.F.);
#2405=ORIENTED_EDGE('',*,*,#7615,.T.);
#2406=ORIENTED_EDGE('',*,*,#7611,.T.);
#2407=ORIENTED_EDGE('',*,*,#7616,.F.);
#2408=ORIENTED_EDGE('',*,*,#7609,.F.);
#2409=ORIENTED_EDGE('',*,*,#7617,.T.);
#2410=ORIENTED_EDGE('',*,*,#7614,.T.);
#2411=ORIENTED_EDGE('',*,*,#7618,.F.);
#2412=ORIENTED_EDGE('',*,*,#7619,.F.);
#2413=ORIENTED_EDGE('',*,*,#7620,.T.);
#2414=ORIENTED_EDGE('',*,*,#7621,.T.);
#2415=ORIENTED_EDGE('',*,*,#7622,.F.);
#2416=ORIENTED_EDGE('',*,*,#7623,.F.);
#2417=ORIENTED_EDGE('',*,*,#7624,.T.);
#2418=ORIENTED_EDGE('',*,*,#7619,.T.);
#2419=ORIENTED_EDGE('',*,*,#7625,.F.);
#2420=ORIENTED_EDGE('',*,*,#7626,.F.);
#2421=ORIENTED_EDGE('',*,*,#7627,.T.);
#2422=ORIENTED_EDGE('',*,*,#7623,.T.);
#2423=ORIENTED_EDGE('',*,*,#7628,.F.);
#2424=ORIENTED_EDGE('',*,*,#7621,.F.);
#2425=ORIENTED_EDGE('',*,*,#7629,.T.);
#2426=ORIENTED_EDGE('',*,*,#7626,.T.);
#2427=ORIENTED_EDGE('',*,*,#7630,.F.);
#2428=ORIENTED_EDGE('',*,*,#7631,.F.);
#2429=ORIENTED_EDGE('',*,*,#7632,.T.);
#2430=ORIENTED_EDGE('',*,*,#7633,.T.);
#2431=ORIENTED_EDGE('',*,*,#7634,.F.);
#2432=ORIENTED_EDGE('',*,*,#7635,.F.);
#2433=ORIENTED_EDGE('',*,*,#7636,.T.);
#2434=ORIENTED_EDGE('',*,*,#7631,.T.);
#2435=ORIENTED_EDGE('',*,*,#7637,.F.);
#2436=ORIENTED_EDGE('',*,*,#7638,.F.);
#2437=ORIENTED_EDGE('',*,*,#7639,.T.);
#2438=ORIENTED_EDGE('',*,*,#7635,.T.);
#2439=ORIENTED_EDGE('',*,*,#7640,.F.);
#2440=ORIENTED_EDGE('',*,*,#7641,.F.);
#2441=ORIENTED_EDGE('',*,*,#7642,.T.);
#2442=ORIENTED_EDGE('',*,*,#7643,.T.);
#2443=ORIENTED_EDGE('',*,*,#7644,.F.);
#2444=ORIENTED_EDGE('',*,*,#7645,.F.);
#2445=ORIENTED_EDGE('',*,*,#7646,.T.);
#2446=ORIENTED_EDGE('',*,*,#7641,.T.);
#2447=ORIENTED_EDGE('',*,*,#7647,.F.);
#2448=ORIENTED_EDGE('',*,*,#7643,.F.);
#2449=ORIENTED_EDGE('',*,*,#7648,.T.);
#2450=ORIENTED_EDGE('',*,*,#7649,.T.);
#2451=ORIENTED_EDGE('',*,*,#7650,.F.);
#2452=ORIENTED_EDGE('',*,*,#7651,.F.);
#2453=ORIENTED_EDGE('',*,*,#7652,.T.);
#2454=ORIENTED_EDGE('',*,*,#7653,.T.);
#2455=ORIENTED_EDGE('',*,*,#7654,.F.);
#2456=ORIENTED_EDGE('',*,*,#7655,.F.);
#2457=ORIENTED_EDGE('',*,*,#7656,.T.);
#2458=ORIENTED_EDGE('',*,*,#7651,.T.);
#2459=ORIENTED_EDGE('',*,*,#7657,.F.);
#2460=ORIENTED_EDGE('',*,*,#7658,.F.);
#2461=ORIENTED_EDGE('',*,*,#7659,.T.);
#2462=ORIENTED_EDGE('',*,*,#7655,.T.);
#2463=ORIENTED_EDGE('',*,*,#7660,.F.);
#2464=ORIENTED_EDGE('',*,*,#7653,.F.);
#2465=ORIENTED_EDGE('',*,*,#7661,.T.);
#2466=ORIENTED_EDGE('',*,*,#7658,.T.);
#2467=ORIENTED_EDGE('',*,*,#7662,.F.);
#2468=ORIENTED_EDGE('',*,*,#7663,.F.);
#2469=ORIENTED_EDGE('',*,*,#7664,.T.);
#2470=ORIENTED_EDGE('',*,*,#7665,.T.);
#2471=ORIENTED_EDGE('',*,*,#7666,.F.);
#2472=ORIENTED_EDGE('',*,*,#7667,.F.);
#2473=ORIENTED_EDGE('',*,*,#7668,.T.);
#2474=ORIENTED_EDGE('',*,*,#7663,.T.);
#2475=ORIENTED_EDGE('',*,*,#7669,.F.);
#2476=ORIENTED_EDGE('',*,*,#7670,.F.);
#2477=ORIENTED_EDGE('',*,*,#7671,.T.);
#2478=ORIENTED_EDGE('',*,*,#7667,.T.);
#2479=ORIENTED_EDGE('',*,*,#7672,.F.);
#2480=ORIENTED_EDGE('',*,*,#7665,.F.);
#2481=ORIENTED_EDGE('',*,*,#7673,.T.);
#2482=ORIENTED_EDGE('',*,*,#7670,.T.);
#2483=ORIENTED_EDGE('',*,*,#7674,.F.);
#2484=ORIENTED_EDGE('',*,*,#7675,.F.);
#2485=ORIENTED_EDGE('',*,*,#7676,.T.);
#2486=ORIENTED_EDGE('',*,*,#7677,.T.);
#2487=ORIENTED_EDGE('',*,*,#7678,.F.);
#2488=ORIENTED_EDGE('',*,*,#7679,.F.);
#2489=ORIENTED_EDGE('',*,*,#7680,.T.);
#2490=ORIENTED_EDGE('',*,*,#7675,.T.);
#2491=ORIENTED_EDGE('',*,*,#7681,.F.);
#2492=ORIENTED_EDGE('',*,*,#7682,.F.);
#2493=ORIENTED_EDGE('',*,*,#7683,.T.);
#2494=ORIENTED_EDGE('',*,*,#7679,.T.);
#2495=ORIENTED_EDGE('',*,*,#7684,.F.);
#2496=ORIENTED_EDGE('',*,*,#7677,.F.);
#2497=ORIENTED_EDGE('',*,*,#7685,.T.);
#2498=ORIENTED_EDGE('',*,*,#7682,.T.);
#2499=ORIENTED_EDGE('',*,*,#7686,.F.);
#2500=ORIENTED_EDGE('',*,*,#7687,.F.);
#2501=ORIENTED_EDGE('',*,*,#7688,.T.);
#2502=ORIENTED_EDGE('',*,*,#7689,.T.);
#2503=ORIENTED_EDGE('',*,*,#7690,.F.);
#2504=ORIENTED_EDGE('',*,*,#7691,.F.);
#2505=ORIENTED_EDGE('',*,*,#7692,.T.);
#2506=ORIENTED_EDGE('',*,*,#7687,.T.);
#2507=ORIENTED_EDGE('',*,*,#7693,.F.);
#2508=ORIENTED_EDGE('',*,*,#7694,.F.);
#2509=ORIENTED_EDGE('',*,*,#7695,.T.);
#2510=ORIENTED_EDGE('',*,*,#7691,.T.);
#2511=ORIENTED_EDGE('',*,*,#7696,.F.);
#2512=ORIENTED_EDGE('',*,*,#7689,.F.);
#2513=ORIENTED_EDGE('',*,*,#7697,.T.);
#2514=ORIENTED_EDGE('',*,*,#7694,.T.);
#2515=ORIENTED_EDGE('',*,*,#7698,.F.);
#2516=ORIENTED_EDGE('',*,*,#7699,.F.);
#2517=ORIENTED_EDGE('',*,*,#7700,.T.);
#2518=ORIENTED_EDGE('',*,*,#7701,.T.);
#2519=ORIENTED_EDGE('',*,*,#7702,.F.);
#2520=ORIENTED_EDGE('',*,*,#7703,.F.);
#2521=ORIENTED_EDGE('',*,*,#7704,.T.);
#2522=ORIENTED_EDGE('',*,*,#7699,.T.);
#2523=ORIENTED_EDGE('',*,*,#7705,.F.);
#2524=ORIENTED_EDGE('',*,*,#7706,.F.);
#2525=ORIENTED_EDGE('',*,*,#7707,.T.);
#2526=ORIENTED_EDGE('',*,*,#7703,.T.);
#2527=ORIENTED_EDGE('',*,*,#7708,.F.);
#2528=ORIENTED_EDGE('',*,*,#7709,.F.);
#2529=ORIENTED_EDGE('',*,*,#7710,.T.);
#2530=ORIENTED_EDGE('',*,*,#7711,.T.);
#2531=ORIENTED_EDGE('',*,*,#7712,.F.);
#2532=ORIENTED_EDGE('',*,*,#7713,.F.);
#2533=ORIENTED_EDGE('',*,*,#7714,.T.);
#2534=ORIENTED_EDGE('',*,*,#7709,.T.);
#2535=ORIENTED_EDGE('',*,*,#7715,.F.);
#2536=ORIENTED_EDGE('',*,*,#7716,.F.);
#2537=ORIENTED_EDGE('',*,*,#7717,.T.);
#2538=ORIENTED_EDGE('',*,*,#7718,.T.);
#2539=ORIENTED_EDGE('',*,*,#7719,.F.);
#2540=ORIENTED_EDGE('',*,*,#7720,.F.);
#2541=ORIENTED_EDGE('',*,*,#7721,.T.);
#2542=ORIENTED_EDGE('',*,*,#7716,.T.);
#2543=ORIENTED_EDGE('',*,*,#7722,.F.);
#2544=ORIENTED_EDGE('',*,*,#7723,.F.);
#2545=ORIENTED_EDGE('',*,*,#7724,.T.);
#2546=ORIENTED_EDGE('',*,*,#7720,.T.);
#2547=ORIENTED_EDGE('',*,*,#7725,.F.);
#2548=ORIENTED_EDGE('',*,*,#7726,.F.);
#2549=ORIENTED_EDGE('',*,*,#7727,.T.);
#2550=ORIENTED_EDGE('',*,*,#7728,.T.);
#2551=ORIENTED_EDGE('',*,*,#7729,.F.);
#2552=ORIENTED_EDGE('',*,*,#7730,.F.);
#2553=ORIENTED_EDGE('',*,*,#7731,.T.);
#2554=ORIENTED_EDGE('',*,*,#7726,.T.);
#2555=ORIENTED_EDGE('',*,*,#7732,.F.);
#2556=ORIENTED_EDGE('',*,*,#7733,.F.);
#2557=ORIENTED_EDGE('',*,*,#7734,.T.);
#2558=ORIENTED_EDGE('',*,*,#7730,.T.);
#2559=ORIENTED_EDGE('',*,*,#7735,.F.);
#2560=ORIENTED_EDGE('',*,*,#7736,.F.);
#2561=ORIENTED_EDGE('',*,*,#7737,.T.);
#2562=ORIENTED_EDGE('',*,*,#7738,.T.);
#2563=ORIENTED_EDGE('',*,*,#7739,.F.);
#2564=ORIENTED_EDGE('',*,*,#7740,.F.);
#2565=ORIENTED_EDGE('',*,*,#7741,.T.);
#2566=ORIENTED_EDGE('',*,*,#7736,.T.);
#2567=ORIENTED_EDGE('',*,*,#7742,.F.);
#2568=ORIENTED_EDGE('',*,*,#7743,.F.);
#2569=ORIENTED_EDGE('',*,*,#7744,.T.);
#2570=ORIENTED_EDGE('',*,*,#7740,.T.);
#2571=ORIENTED_EDGE('',*,*,#7745,.F.);
#2572=ORIENTED_EDGE('',*,*,#7746,.F.);
#2573=ORIENTED_EDGE('',*,*,#7747,.T.);
#2574=ORIENTED_EDGE('',*,*,#7748,.T.);
#2575=ORIENTED_EDGE('',*,*,#7749,.F.);
#2576=ORIENTED_EDGE('',*,*,#7750,.F.);
#2577=ORIENTED_EDGE('',*,*,#7751,.T.);
#2578=ORIENTED_EDGE('',*,*,#7746,.T.);
#2579=ORIENTED_EDGE('',*,*,#7752,.F.);
#2580=ORIENTED_EDGE('',*,*,#7753,.F.);
#2581=ORIENTED_EDGE('',*,*,#7754,.T.);
#2582=ORIENTED_EDGE('',*,*,#7750,.T.);
#2583=ORIENTED_EDGE('',*,*,#7755,.F.);
#2584=ORIENTED_EDGE('',*,*,#7756,.F.);
#2585=ORIENTED_EDGE('',*,*,#7757,.T.);
#2586=ORIENTED_EDGE('',*,*,#7758,.T.);
#2587=ORIENTED_EDGE('',*,*,#7759,.F.);
#2588=ORIENTED_EDGE('',*,*,#7760,.F.);
#2589=ORIENTED_EDGE('',*,*,#7761,.T.);
#2590=ORIENTED_EDGE('',*,*,#7756,.T.);
#2591=ORIENTED_EDGE('',*,*,#7762,.F.);
#2592=ORIENTED_EDGE('',*,*,#7763,.F.);
#2593=ORIENTED_EDGE('',*,*,#7764,.T.);
#2594=ORIENTED_EDGE('',*,*,#7765,.T.);
#2595=ORIENTED_EDGE('',*,*,#7766,.F.);
#2596=ORIENTED_EDGE('',*,*,#7767,.F.);
#2597=ORIENTED_EDGE('',*,*,#7768,.T.);
#2598=ORIENTED_EDGE('',*,*,#7763,.T.);
#2599=ORIENTED_EDGE('',*,*,#7769,.F.);
#2600=ORIENTED_EDGE('',*,*,#7770,.F.);
#2601=ORIENTED_EDGE('',*,*,#7771,.T.);
#2602=ORIENTED_EDGE('',*,*,#7772,.T.);
#2603=ORIENTED_EDGE('',*,*,#7773,.F.);
#2604=ORIENTED_EDGE('',*,*,#7774,.F.);
#2605=ORIENTED_EDGE('',*,*,#7775,.T.);
#2606=ORIENTED_EDGE('',*,*,#7776,.T.);
#2607=ORIENTED_EDGE('',*,*,#7777,.F.);
#2608=ORIENTED_EDGE('',*,*,#7772,.F.);
#2609=ORIENTED_EDGE('',*,*,#7778,.T.);
#2610=ORIENTED_EDGE('',*,*,#7774,.T.);
#2611=ORIENTED_EDGE('',*,*,#7779,.F.);
#2612=ORIENTED_EDGE('',*,*,#7780,.F.);
#2613=ORIENTED_EDGE('',*,*,#7781,.T.);
#2614=ORIENTED_EDGE('',*,*,#7782,.T.);
#2615=ORIENTED_EDGE('',*,*,#7783,.F.);
#2616=ORIENTED_EDGE('',*,*,#7784,.F.);
#2617=ORIENTED_EDGE('',*,*,#7785,.T.);
#2618=ORIENTED_EDGE('',*,*,#7786,.T.);
#2619=ORIENTED_EDGE('',*,*,#7787,.F.);
#2620=ORIENTED_EDGE('',*,*,#7782,.F.);
#2621=ORIENTED_EDGE('',*,*,#7788,.T.);
#2622=ORIENTED_EDGE('',*,*,#7784,.T.);
#2623=ORIENTED_EDGE('',*,*,#7789,.F.);
#2624=ORIENTED_EDGE('',*,*,#7790,.F.);
#2625=ORIENTED_EDGE('',*,*,#7791,.T.);
#2626=ORIENTED_EDGE('',*,*,#7792,.T.);
#2627=ORIENTED_EDGE('',*,*,#7793,.F.);
#2628=ORIENTED_EDGE('',*,*,#7794,.F.);
#2629=ORIENTED_EDGE('',*,*,#7795,.T.);
#2630=ORIENTED_EDGE('',*,*,#7796,.T.);
#2631=ORIENTED_EDGE('',*,*,#7797,.F.);
#2632=ORIENTED_EDGE('',*,*,#7792,.F.);
#2633=ORIENTED_EDGE('',*,*,#7798,.T.);
#2634=ORIENTED_EDGE('',*,*,#7794,.T.);
#2635=ORIENTED_EDGE('',*,*,#7799,.F.);
#2636=ORIENTED_EDGE('',*,*,#7800,.F.);
#2637=ORIENTED_EDGE('',*,*,#7801,.T.);
#2638=ORIENTED_EDGE('',*,*,#7802,.T.);
#2639=ORIENTED_EDGE('',*,*,#7803,.F.);
#2640=ORIENTED_EDGE('',*,*,#7804,.F.);
#2641=ORIENTED_EDGE('',*,*,#7805,.T.);
#2642=ORIENTED_EDGE('',*,*,#7806,.T.);
#2643=ORIENTED_EDGE('',*,*,#7807,.F.);
#2644=ORIENTED_EDGE('',*,*,#7802,.F.);
#2645=ORIENTED_EDGE('',*,*,#7808,.T.);
#2646=ORIENTED_EDGE('',*,*,#7804,.T.);
#2647=ORIENTED_EDGE('',*,*,#7809,.F.);
#2648=ORIENTED_EDGE('',*,*,#7810,.F.);
#2649=ORIENTED_EDGE('',*,*,#7811,.T.);
#2650=ORIENTED_EDGE('',*,*,#7812,.T.);
#2651=ORIENTED_EDGE('',*,*,#7813,.F.);
#2652=ORIENTED_EDGE('',*,*,#7814,.F.);
#2653=ORIENTED_EDGE('',*,*,#7815,.T.);
#2654=ORIENTED_EDGE('',*,*,#7810,.T.);
#2655=ORIENTED_EDGE('',*,*,#7816,.F.);
#2656=ORIENTED_EDGE('',*,*,#7817,.F.);
#2657=ORIENTED_EDGE('',*,*,#7818,.T.);
#2658=ORIENTED_EDGE('',*,*,#7819,.T.);
#2659=ORIENTED_EDGE('',*,*,#7820,.F.);
#2660=ORIENTED_EDGE('',*,*,#7821,.F.);
#2661=ORIENTED_EDGE('',*,*,#7822,.T.);
#2662=ORIENTED_EDGE('',*,*,#7817,.T.);
#2663=ORIENTED_EDGE('',*,*,#7823,.F.);
#2664=ORIENTED_EDGE('',*,*,#7819,.F.);
#2665=ORIENTED_EDGE('',*,*,#7824,.T.);
#2666=ORIENTED_EDGE('',*,*,#7825,.T.);
#2667=ORIENTED_EDGE('',*,*,#7826,.F.);
#2668=ORIENTED_EDGE('',*,*,#7827,.F.);
#2669=ORIENTED_EDGE('',*,*,#7828,.T.);
#2670=ORIENTED_EDGE('',*,*,#7829,.T.);
#2671=ORIENTED_EDGE('',*,*,#7830,.F.);
#2672=ORIENTED_EDGE('',*,*,#7831,.F.);
#2673=ORIENTED_EDGE('',*,*,#7832,.T.);
#2674=ORIENTED_EDGE('',*,*,#7827,.T.);
#2675=ORIENTED_EDGE('',*,*,#7833,.F.);
#2676=ORIENTED_EDGE('',*,*,#7834,.F.);
#2677=ORIENTED_EDGE('',*,*,#7835,.T.);
#2678=ORIENTED_EDGE('',*,*,#7831,.T.);
#2679=ORIENTED_EDGE('',*,*,#7836,.F.);
#2680=ORIENTED_EDGE('',*,*,#7829,.F.);
#2681=ORIENTED_EDGE('',*,*,#7837,.T.);
#2682=ORIENTED_EDGE('',*,*,#7834,.T.);
#2683=ORIENTED_EDGE('',*,*,#7838,.F.);
#2684=ORIENTED_EDGE('',*,*,#7839,.F.);
#2685=ORIENTED_EDGE('',*,*,#7840,.T.);
#2686=ORIENTED_EDGE('',*,*,#7841,.T.);
#2687=ORIENTED_EDGE('',*,*,#7842,.F.);
#2688=ORIENTED_EDGE('',*,*,#7843,.F.);
#2689=ORIENTED_EDGE('',*,*,#7844,.T.);
#2690=ORIENTED_EDGE('',*,*,#7839,.T.);
#2691=ORIENTED_EDGE('',*,*,#7845,.F.);
#2692=ORIENTED_EDGE('',*,*,#7846,.F.);
#2693=ORIENTED_EDGE('',*,*,#7847,.T.);
#2694=ORIENTED_EDGE('',*,*,#7843,.T.);
#2695=ORIENTED_EDGE('',*,*,#7848,.F.);
#2696=ORIENTED_EDGE('',*,*,#7841,.F.);
#2697=ORIENTED_EDGE('',*,*,#7849,.T.);
#2698=ORIENTED_EDGE('',*,*,#7846,.T.);
#2699=ORIENTED_EDGE('',*,*,#7850,.F.);
#2700=ORIENTED_EDGE('',*,*,#7851,.F.);
#2701=ORIENTED_EDGE('',*,*,#7852,.T.);
#2702=ORIENTED_EDGE('',*,*,#7853,.T.);
#2703=ORIENTED_EDGE('',*,*,#7854,.F.);
#2704=ORIENTED_EDGE('',*,*,#7855,.F.);
#2705=ORIENTED_EDGE('',*,*,#7856,.T.);
#2706=ORIENTED_EDGE('',*,*,#7851,.T.);
#2707=ORIENTED_EDGE('',*,*,#7857,.F.);
#2708=ORIENTED_EDGE('',*,*,#7858,.F.);
#2709=ORIENTED_EDGE('',*,*,#7859,.T.);
#2710=ORIENTED_EDGE('',*,*,#7855,.T.);
#2711=ORIENTED_EDGE('',*,*,#7860,.F.);
#2712=ORIENTED_EDGE('',*,*,#7853,.F.);
#2713=ORIENTED_EDGE('',*,*,#7861,.T.);
#2714=ORIENTED_EDGE('',*,*,#7858,.T.);
#2715=ORIENTED_EDGE('',*,*,#7862,.F.);
#2716=ORIENTED_EDGE('',*,*,#7863,.F.);
#2717=ORIENTED_EDGE('',*,*,#7864,.T.);
#2718=ORIENTED_EDGE('',*,*,#7865,.T.);
#2719=ORIENTED_EDGE('',*,*,#7866,.F.);
#2720=ORIENTED_EDGE('',*,*,#7867,.F.);
#2721=ORIENTED_EDGE('',*,*,#7868,.T.);
#2722=ORIENTED_EDGE('',*,*,#7863,.T.);
#2723=ORIENTED_EDGE('',*,*,#7869,.F.);
#2724=ORIENTED_EDGE('',*,*,#7870,.F.);
#2725=ORIENTED_EDGE('',*,*,#7871,.T.);
#2726=ORIENTED_EDGE('',*,*,#7867,.T.);
#2727=ORIENTED_EDGE('',*,*,#7872,.F.);
#2728=ORIENTED_EDGE('',*,*,#7865,.F.);
#2729=ORIENTED_EDGE('',*,*,#7873,.T.);
#2730=ORIENTED_EDGE('',*,*,#7870,.T.);
#2731=ORIENTED_EDGE('',*,*,#7874,.F.);
#2732=ORIENTED_EDGE('',*,*,#7875,.F.);
#2733=ORIENTED_EDGE('',*,*,#7876,.T.);
#2734=ORIENTED_EDGE('',*,*,#7877,.T.);
#2735=ORIENTED_EDGE('',*,*,#7878,.F.);
#2736=ORIENTED_EDGE('',*,*,#7879,.F.);
#2737=ORIENTED_EDGE('',*,*,#7880,.T.);
#2738=ORIENTED_EDGE('',*,*,#7875,.T.);
#2739=ORIENTED_EDGE('',*,*,#7881,.F.);
#2740=ORIENTED_EDGE('',*,*,#7882,.F.);
#2741=ORIENTED_EDGE('',*,*,#7883,.T.);
#2742=ORIENTED_EDGE('',*,*,#7879,.T.);
#2743=ORIENTED_EDGE('',*,*,#7884,.F.);
#2744=ORIENTED_EDGE('',*,*,#7885,.F.);
#2745=ORIENTED_EDGE('',*,*,#7886,.T.);
#2746=ORIENTED_EDGE('',*,*,#7887,.T.);
#2747=ORIENTED_EDGE('',*,*,#7888,.F.);
#2748=ORIENTED_EDGE('',*,*,#7889,.F.);
#2749=ORIENTED_EDGE('',*,*,#7890,.T.);
#2750=ORIENTED_EDGE('',*,*,#7885,.T.);
#2751=ORIENTED_EDGE('',*,*,#7891,.F.);
#2752=ORIENTED_EDGE('',*,*,#7887,.F.);
#2753=ORIENTED_EDGE('',*,*,#7892,.T.);
#2754=ORIENTED_EDGE('',*,*,#7893,.T.);
#2755=ORIENTED_EDGE('',*,*,#7894,.F.);
#2756=ORIENTED_EDGE('',*,*,#7895,.F.);
#2757=ORIENTED_EDGE('',*,*,#7896,.T.);
#2758=ORIENTED_EDGE('',*,*,#7897,.T.);
#2759=ORIENTED_EDGE('',*,*,#7898,.F.);
#2760=ORIENTED_EDGE('',*,*,#7899,.F.);
#2761=ORIENTED_EDGE('',*,*,#7900,.T.);
#2762=ORIENTED_EDGE('',*,*,#7895,.T.);
#2763=ORIENTED_EDGE('',*,*,#7901,.F.);
#2764=ORIENTED_EDGE('',*,*,#7902,.F.);
#2765=ORIENTED_EDGE('',*,*,#7903,.T.);
#2766=ORIENTED_EDGE('',*,*,#7899,.T.);
#2767=ORIENTED_EDGE('',*,*,#7904,.F.);
#2768=ORIENTED_EDGE('',*,*,#7897,.F.);
#2769=ORIENTED_EDGE('',*,*,#7905,.T.);
#2770=ORIENTED_EDGE('',*,*,#7902,.T.);
#2771=ORIENTED_EDGE('',*,*,#7906,.F.);
#2772=ORIENTED_EDGE('',*,*,#7907,.F.);
#2773=ORIENTED_EDGE('',*,*,#7908,.T.);
#2774=ORIENTED_EDGE('',*,*,#7909,.T.);
#2775=ORIENTED_EDGE('',*,*,#7910,.F.);
#2776=ORIENTED_EDGE('',*,*,#7911,.F.);
#2777=ORIENTED_EDGE('',*,*,#7912,.T.);
#2778=ORIENTED_EDGE('',*,*,#7907,.T.);
#2779=ORIENTED_EDGE('',*,*,#7913,.F.);
#2780=ORIENTED_EDGE('',*,*,#7914,.F.);
#2781=ORIENTED_EDGE('',*,*,#7915,.T.);
#2782=ORIENTED_EDGE('',*,*,#7911,.T.);
#2783=ORIENTED_EDGE('',*,*,#7916,.F.);
#2784=ORIENTED_EDGE('',*,*,#7909,.F.);
#2785=ORIENTED_EDGE('',*,*,#7917,.T.);
#2786=ORIENTED_EDGE('',*,*,#7914,.T.);
#2787=ORIENTED_EDGE('',*,*,#7918,.F.);
#2788=ORIENTED_EDGE('',*,*,#7919,.F.);
#2789=ORIENTED_EDGE('',*,*,#7920,.T.);
#2790=ORIENTED_EDGE('',*,*,#7921,.T.);
#2791=ORIENTED_EDGE('',*,*,#7922,.F.);
#2792=ORIENTED_EDGE('',*,*,#7923,.F.);
#2793=ORIENTED_EDGE('',*,*,#7924,.T.);
#2794=ORIENTED_EDGE('',*,*,#7919,.T.);
#2795=ORIENTED_EDGE('',*,*,#7925,.F.);
#2796=ORIENTED_EDGE('',*,*,#7926,.F.);
#2797=ORIENTED_EDGE('',*,*,#7927,.T.);
#2798=ORIENTED_EDGE('',*,*,#7923,.T.);
#2799=ORIENTED_EDGE('',*,*,#7928,.F.);
#2800=ORIENTED_EDGE('',*,*,#7921,.F.);
#2801=ORIENTED_EDGE('',*,*,#7929,.T.);
#2802=ORIENTED_EDGE('',*,*,#7926,.T.);
#2803=ORIENTED_EDGE('',*,*,#7930,.F.);
#2804=ORIENTED_EDGE('',*,*,#7931,.F.);
#2805=ORIENTED_EDGE('',*,*,#7932,.T.);
#2806=ORIENTED_EDGE('',*,*,#7933,.T.);
#2807=ORIENTED_EDGE('',*,*,#7934,.F.);
#2808=ORIENTED_EDGE('',*,*,#7935,.F.);
#2809=ORIENTED_EDGE('',*,*,#7936,.T.);
#2810=ORIENTED_EDGE('',*,*,#7931,.T.);
#2811=ORIENTED_EDGE('',*,*,#7937,.F.);
#2812=ORIENTED_EDGE('',*,*,#7938,.F.);
#2813=ORIENTED_EDGE('',*,*,#7939,.T.);
#2814=ORIENTED_EDGE('',*,*,#7935,.T.);
#2815=ORIENTED_EDGE('',*,*,#7940,.F.);
#2816=ORIENTED_EDGE('',*,*,#7933,.F.);
#2817=ORIENTED_EDGE('',*,*,#7941,.T.);
#2818=ORIENTED_EDGE('',*,*,#7938,.T.);
#2819=ORIENTED_EDGE('',*,*,#7942,.F.);
#2820=ORIENTED_EDGE('',*,*,#7943,.F.);
#2821=ORIENTED_EDGE('',*,*,#7944,.T.);
#2822=ORIENTED_EDGE('',*,*,#7945,.T.);
#2823=ORIENTED_EDGE('',*,*,#7946,.F.);
#2824=ORIENTED_EDGE('',*,*,#7947,.F.);
#2825=ORIENTED_EDGE('',*,*,#7948,.T.);
#2826=ORIENTED_EDGE('',*,*,#7943,.T.);
#2827=ORIENTED_EDGE('',*,*,#7949,.F.);
#2828=ORIENTED_EDGE('',*,*,#7950,.F.);
#2829=ORIENTED_EDGE('',*,*,#7951,.T.);
#2830=ORIENTED_EDGE('',*,*,#7947,.T.);
#2831=ORIENTED_EDGE('',*,*,#7952,.F.);
#2832=ORIENTED_EDGE('',*,*,#7953,.F.);
#2833=ORIENTED_EDGE('',*,*,#7954,.T.);
#2834=ORIENTED_EDGE('',*,*,#7955,.T.);
#2835=ORIENTED_EDGE('',*,*,#7956,.F.);
#2836=ORIENTED_EDGE('',*,*,#7957,.F.);
#2837=ORIENTED_EDGE('',*,*,#7958,.T.);
#2838=ORIENTED_EDGE('',*,*,#7953,.T.);
#2839=ORIENTED_EDGE('',*,*,#7959,.F.);
#2840=ORIENTED_EDGE('',*,*,#7955,.F.);
#2841=ORIENTED_EDGE('',*,*,#7960,.T.);
#2842=ORIENTED_EDGE('',*,*,#7961,.T.);
#2843=ORIENTED_EDGE('',*,*,#7962,.F.);
#2844=ORIENTED_EDGE('',*,*,#7963,.F.);
#2845=ORIENTED_EDGE('',*,*,#7964,.T.);
#2846=ORIENTED_EDGE('',*,*,#7965,.T.);
#2847=ORIENTED_EDGE('',*,*,#7966,.F.);
#2848=ORIENTED_EDGE('',*,*,#7967,.F.);
#2849=ORIENTED_EDGE('',*,*,#7968,.T.);
#2850=ORIENTED_EDGE('',*,*,#7963,.T.);
#2851=ORIENTED_EDGE('',*,*,#7969,.F.);
#2852=ORIENTED_EDGE('',*,*,#7970,.F.);
#2853=ORIENTED_EDGE('',*,*,#7971,.T.);
#2854=ORIENTED_EDGE('',*,*,#7967,.T.);
#2855=ORIENTED_EDGE('',*,*,#7972,.F.);
#2856=ORIENTED_EDGE('',*,*,#7965,.F.);
#2857=ORIENTED_EDGE('',*,*,#7973,.T.);
#2858=ORIENTED_EDGE('',*,*,#7970,.T.);
#2859=ORIENTED_EDGE('',*,*,#7974,.F.);
#2860=ORIENTED_EDGE('',*,*,#7975,.F.);
#2861=ORIENTED_EDGE('',*,*,#7976,.T.);
#2862=ORIENTED_EDGE('',*,*,#7977,.T.);
#2863=ORIENTED_EDGE('',*,*,#7978,.F.);
#2864=ORIENTED_EDGE('',*,*,#7979,.F.);
#2865=ORIENTED_EDGE('',*,*,#7980,.T.);
#2866=ORIENTED_EDGE('',*,*,#7975,.T.);
#2867=ORIENTED_EDGE('',*,*,#7981,.F.);
#2868=ORIENTED_EDGE('',*,*,#7982,.F.);
#2869=ORIENTED_EDGE('',*,*,#7983,.T.);
#2870=ORIENTED_EDGE('',*,*,#7979,.T.);
#2871=ORIENTED_EDGE('',*,*,#7984,.F.);
#2872=ORIENTED_EDGE('',*,*,#7977,.F.);
#2873=ORIENTED_EDGE('',*,*,#7985,.T.);
#2874=ORIENTED_EDGE('',*,*,#7982,.T.);
#2875=ORIENTED_EDGE('',*,*,#7986,.F.);
#2876=ORIENTED_EDGE('',*,*,#7987,.F.);
#2877=ORIENTED_EDGE('',*,*,#7988,.T.);
#2878=ORIENTED_EDGE('',*,*,#7989,.T.);
#2879=ORIENTED_EDGE('',*,*,#7990,.F.);
#2880=ORIENTED_EDGE('',*,*,#7991,.F.);
#2881=ORIENTED_EDGE('',*,*,#7992,.T.);
#2882=ORIENTED_EDGE('',*,*,#7987,.T.);
#2883=ORIENTED_EDGE('',*,*,#7993,.F.);
#2884=ORIENTED_EDGE('',*,*,#7994,.F.);
#2885=ORIENTED_EDGE('',*,*,#7995,.T.);
#2886=ORIENTED_EDGE('',*,*,#7991,.T.);
#2887=ORIENTED_EDGE('',*,*,#7996,.F.);
#2888=ORIENTED_EDGE('',*,*,#7989,.F.);
#2889=ORIENTED_EDGE('',*,*,#7997,.T.);
#2890=ORIENTED_EDGE('',*,*,#7994,.T.);
#2891=ORIENTED_EDGE('',*,*,#7998,.F.);
#2892=ORIENTED_EDGE('',*,*,#7999,.F.);
#2893=ORIENTED_EDGE('',*,*,#8000,.T.);
#2894=ORIENTED_EDGE('',*,*,#8001,.T.);
#2895=ORIENTED_EDGE('',*,*,#8002,.F.);
#2896=ORIENTED_EDGE('',*,*,#8003,.F.);
#2897=ORIENTED_EDGE('',*,*,#8004,.T.);
#2898=ORIENTED_EDGE('',*,*,#7999,.T.);
#2899=ORIENTED_EDGE('',*,*,#8005,.F.);
#2900=ORIENTED_EDGE('',*,*,#8006,.F.);
#2901=ORIENTED_EDGE('',*,*,#8007,.T.);
#2902=ORIENTED_EDGE('',*,*,#8003,.T.);
#2903=ORIENTED_EDGE('',*,*,#8008,.F.);
#2904=ORIENTED_EDGE('',*,*,#8001,.F.);
#2905=ORIENTED_EDGE('',*,*,#8009,.T.);
#2906=ORIENTED_EDGE('',*,*,#8006,.T.);
#2907=ORIENTED_EDGE('',*,*,#8010,.F.);
#2908=ORIENTED_EDGE('',*,*,#8011,.F.);
#2909=ORIENTED_EDGE('',*,*,#8012,.T.);
#2910=ORIENTED_EDGE('',*,*,#8013,.T.);
#2911=ORIENTED_EDGE('',*,*,#8014,.F.);
#2912=ORIENTED_EDGE('',*,*,#8015,.F.);
#2913=ORIENTED_EDGE('',*,*,#8016,.T.);
#2914=ORIENTED_EDGE('',*,*,#8011,.T.);
#2915=ORIENTED_EDGE('',*,*,#8017,.F.);
#2916=ORIENTED_EDGE('',*,*,#8018,.F.);
#2917=ORIENTED_EDGE('',*,*,#8019,.T.);
#2918=ORIENTED_EDGE('',*,*,#8015,.T.);
#2919=ORIENTED_EDGE('',*,*,#8020,.F.);
#2920=ORIENTED_EDGE('',*,*,#8021,.F.);
#2921=ORIENTED_EDGE('',*,*,#8022,.T.);
#2922=ORIENTED_EDGE('',*,*,#8023,.T.);
#2923=ORIENTED_EDGE('',*,*,#8024,.F.);
#2924=ORIENTED_EDGE('',*,*,#8025,.F.);
#2925=ORIENTED_EDGE('',*,*,#8026,.T.);
#2926=ORIENTED_EDGE('',*,*,#8021,.T.);
#2927=ORIENTED_EDGE('',*,*,#8027,.F.);
#2928=ORIENTED_EDGE('',*,*,#8023,.F.);
#2929=ORIENTED_EDGE('',*,*,#8028,.T.);
#2930=ORIENTED_EDGE('',*,*,#8029,.T.);
#2931=ORIENTED_EDGE('',*,*,#8030,.F.);
#2932=ORIENTED_EDGE('',*,*,#8031,.F.);
#2933=ORIENTED_EDGE('',*,*,#8032,.T.);
#2934=ORIENTED_EDGE('',*,*,#8033,.T.);
#2935=ORIENTED_EDGE('',*,*,#8034,.F.);
#2936=ORIENTED_EDGE('',*,*,#8035,.F.);
#2937=ORIENTED_EDGE('',*,*,#8036,.T.);
#2938=ORIENTED_EDGE('',*,*,#8031,.T.);
#2939=ORIENTED_EDGE('',*,*,#8037,.F.);
#2940=ORIENTED_EDGE('',*,*,#8038,.F.);
#2941=ORIENTED_EDGE('',*,*,#8039,.T.);
#2942=ORIENTED_EDGE('',*,*,#8035,.T.);
#2943=ORIENTED_EDGE('',*,*,#8040,.F.);
#2944=ORIENTED_EDGE('',*,*,#8033,.F.);
#2945=ORIENTED_EDGE('',*,*,#8041,.T.);
#2946=ORIENTED_EDGE('',*,*,#8038,.T.);
#2947=ORIENTED_EDGE('',*,*,#8042,.F.);
#2948=ORIENTED_EDGE('',*,*,#8043,.F.);
#2949=ORIENTED_EDGE('',*,*,#8044,.T.);
#2950=ORIENTED_EDGE('',*,*,#8045,.T.);
#2951=ORIENTED_EDGE('',*,*,#8046,.F.);
#2952=ORIENTED_EDGE('',*,*,#8047,.F.);
#2953=ORIENTED_EDGE('',*,*,#8048,.T.);
#2954=ORIENTED_EDGE('',*,*,#8043,.T.);
#2955=ORIENTED_EDGE('',*,*,#8049,.F.);
#2956=ORIENTED_EDGE('',*,*,#8050,.F.);
#2957=ORIENTED_EDGE('',*,*,#8051,.T.);
#2958=ORIENTED_EDGE('',*,*,#8047,.T.);
#2959=ORIENTED_EDGE('',*,*,#8052,.F.);
#2960=ORIENTED_EDGE('',*,*,#8045,.F.);
#2961=ORIENTED_EDGE('',*,*,#8053,.T.);
#2962=ORIENTED_EDGE('',*,*,#8050,.T.);
#2963=ORIENTED_EDGE('',*,*,#8054,.F.);
#2964=ORIENTED_EDGE('',*,*,#8055,.F.);
#2965=ORIENTED_EDGE('',*,*,#8056,.T.);
#2966=ORIENTED_EDGE('',*,*,#8057,.T.);
#2967=ORIENTED_EDGE('',*,*,#8058,.F.);
#2968=ORIENTED_EDGE('',*,*,#8059,.F.);
#2969=ORIENTED_EDGE('',*,*,#8060,.T.);
#2970=ORIENTED_EDGE('',*,*,#8055,.T.);
#2971=ORIENTED_EDGE('',*,*,#8061,.F.);
#2972=ORIENTED_EDGE('',*,*,#8062,.F.);
#2973=ORIENTED_EDGE('',*,*,#8063,.T.);
#2974=ORIENTED_EDGE('',*,*,#8059,.T.);
#2975=ORIENTED_EDGE('',*,*,#8064,.F.);
#2976=ORIENTED_EDGE('',*,*,#8057,.F.);
#2977=ORIENTED_EDGE('',*,*,#8065,.T.);
#2978=ORIENTED_EDGE('',*,*,#8062,.T.);
#2979=ORIENTED_EDGE('',*,*,#8066,.F.);
#2980=ORIENTED_EDGE('',*,*,#8067,.F.);
#2981=ORIENTED_EDGE('',*,*,#8068,.T.);
#2982=ORIENTED_EDGE('',*,*,#8069,.T.);
#2983=ORIENTED_EDGE('',*,*,#8070,.F.);
#2984=ORIENTED_EDGE('',*,*,#8071,.F.);
#2985=ORIENTED_EDGE('',*,*,#8072,.T.);
#2986=ORIENTED_EDGE('',*,*,#8067,.T.);
#2987=ORIENTED_EDGE('',*,*,#8073,.F.);
#2988=ORIENTED_EDGE('',*,*,#8074,.F.);
#2989=ORIENTED_EDGE('',*,*,#8075,.T.);
#2990=ORIENTED_EDGE('',*,*,#8071,.T.);
#2991=ORIENTED_EDGE('',*,*,#8076,.F.);
#2992=ORIENTED_EDGE('',*,*,#8069,.F.);
#2993=ORIENTED_EDGE('',*,*,#8077,.T.);
#2994=ORIENTED_EDGE('',*,*,#8074,.T.);
#2995=ORIENTED_EDGE('',*,*,#8078,.F.);
#2996=ORIENTED_EDGE('',*,*,#8079,.F.);
#2997=ORIENTED_EDGE('',*,*,#8080,.T.);
#2998=ORIENTED_EDGE('',*,*,#8081,.T.);
#2999=ORIENTED_EDGE('',*,*,#8082,.F.);
#3000=ORIENTED_EDGE('',*,*,#8083,.F.);
#3001=ORIENTED_EDGE('',*,*,#8084,.T.);
#3002=ORIENTED_EDGE('',*,*,#8079,.T.);
#3003=ORIENTED_EDGE('',*,*,#8085,.F.);
#3004=ORIENTED_EDGE('',*,*,#8086,.F.);
#3005=ORIENTED_EDGE('',*,*,#8087,.T.);
#3006=ORIENTED_EDGE('',*,*,#8083,.T.);
#3007=ORIENTED_EDGE('',*,*,#8088,.F.);
#3008=ORIENTED_EDGE('',*,*,#8089,.F.);
#3009=ORIENTED_EDGE('',*,*,#8090,.T.);
#3010=ORIENTED_EDGE('',*,*,#8091,.T.);
#3011=ORIENTED_EDGE('',*,*,#8092,.F.);
#3012=ORIENTED_EDGE('',*,*,#8093,.F.);
#3013=ORIENTED_EDGE('',*,*,#8094,.T.);
#3014=ORIENTED_EDGE('',*,*,#8089,.T.);
#3015=ORIENTED_EDGE('',*,*,#8095,.F.);
#3016=ORIENTED_EDGE('',*,*,#8096,.F.);
#3017=ORIENTED_EDGE('',*,*,#8097,.T.);
#3018=ORIENTED_EDGE('',*,*,#8098,.T.);
#3019=ORIENTED_EDGE('',*,*,#8099,.F.);
#3020=ORIENTED_EDGE('',*,*,#8100,.F.);
#3021=ORIENTED_EDGE('',*,*,#8101,.T.);
#3022=ORIENTED_EDGE('',*,*,#8096,.T.);
#3023=ORIENTED_EDGE('',*,*,#8102,.F.);
#3024=ORIENTED_EDGE('',*,*,#8103,.F.);
#3025=ORIENTED_EDGE('',*,*,#8104,.T.);
#3026=ORIENTED_EDGE('',*,*,#8100,.T.);
#3027=ORIENTED_EDGE('',*,*,#8105,.F.);
#3028=ORIENTED_EDGE('',*,*,#8106,.F.);
#3029=ORIENTED_EDGE('',*,*,#8107,.T.);
#3030=ORIENTED_EDGE('',*,*,#8108,.T.);
#3031=ORIENTED_EDGE('',*,*,#8109,.F.);
#3032=ORIENTED_EDGE('',*,*,#8110,.F.);
#3033=ORIENTED_EDGE('',*,*,#8111,.T.);
#3034=ORIENTED_EDGE('',*,*,#8106,.T.);
#3035=ORIENTED_EDGE('',*,*,#8112,.F.);
#3036=ORIENTED_EDGE('',*,*,#8113,.F.);
#3037=ORIENTED_EDGE('',*,*,#8114,.T.);
#3038=ORIENTED_EDGE('',*,*,#8110,.T.);
#3039=ORIENTED_EDGE('',*,*,#8115,.F.);
#3040=ORIENTED_EDGE('',*,*,#8116,.F.);
#3041=ORIENTED_EDGE('',*,*,#8117,.T.);
#3042=ORIENTED_EDGE('',*,*,#8118,.T.);
#3043=ORIENTED_EDGE('',*,*,#8119,.F.);
#3044=ORIENTED_EDGE('',*,*,#8120,.F.);
#3045=ORIENTED_EDGE('',*,*,#8121,.T.);
#3046=ORIENTED_EDGE('',*,*,#8116,.T.);
#3047=ORIENTED_EDGE('',*,*,#8122,.F.);
#3048=ORIENTED_EDGE('',*,*,#8123,.F.);
#3049=ORIENTED_EDGE('',*,*,#8124,.T.);
#3050=ORIENTED_EDGE('',*,*,#8120,.T.);
#3051=ORIENTED_EDGE('',*,*,#8125,.F.);
#3052=ORIENTED_EDGE('',*,*,#8126,.F.);
#3053=ORIENTED_EDGE('',*,*,#8127,.T.);
#3054=ORIENTED_EDGE('',*,*,#8128,.T.);
#3055=ORIENTED_EDGE('',*,*,#8129,.F.);
#3056=ORIENTED_EDGE('',*,*,#8130,.F.);
#3057=ORIENTED_EDGE('',*,*,#8131,.T.);
#3058=ORIENTED_EDGE('',*,*,#8126,.T.);
#3059=ORIENTED_EDGE('',*,*,#8132,.F.);
#3060=ORIENTED_EDGE('',*,*,#8133,.F.);
#3061=ORIENTED_EDGE('',*,*,#8134,.T.);
#3062=ORIENTED_EDGE('',*,*,#8130,.T.);
#3063=ORIENTED_EDGE('',*,*,#8135,.F.);
#3064=ORIENTED_EDGE('',*,*,#8136,.F.);
#3065=ORIENTED_EDGE('',*,*,#8137,.T.);
#3066=ORIENTED_EDGE('',*,*,#8138,.T.);
#3067=ORIENTED_EDGE('',*,*,#8139,.F.);
#3068=ORIENTED_EDGE('',*,*,#8140,.F.);
#3069=ORIENTED_EDGE('',*,*,#8141,.T.);
#3070=ORIENTED_EDGE('',*,*,#8136,.T.);
#3071=ORIENTED_EDGE('',*,*,#8142,.F.);
#3072=ORIENTED_EDGE('',*,*,#8143,.F.);
#3073=ORIENTED_EDGE('',*,*,#8144,.T.);
#3074=ORIENTED_EDGE('',*,*,#8145,.T.);
#3075=ORIENTED_EDGE('',*,*,#8146,.F.);
#3076=ORIENTED_EDGE('',*,*,#8147,.F.);
#3077=ORIENTED_EDGE('',*,*,#8148,.T.);
#3078=ORIENTED_EDGE('',*,*,#8143,.T.);
#3079=ORIENTED_EDGE('',*,*,#8149,.F.);
#3080=ORIENTED_EDGE('',*,*,#7877,.F.);
#3081=ORIENTED_EDGE('',*,*,#8150,.F.);
#3082=ORIENTED_EDGE('',*,*,#7814,.T.);
#3083=ORIENTED_EDGE('',*,*,#8151,.F.);
#3084=ORIENTED_EDGE('',*,*,#8152,.F.);
#3085=ORIENTED_EDGE('',*,*,#8153,.T.);
#3086=ORIENTED_EDGE('',*,*,#8154,.T.);
#3087=ORIENTED_EDGE('',*,*,#8155,.F.);
#3088=ORIENTED_EDGE('',*,*,#8138,.F.);
#3089=ORIENTED_EDGE('',*,*,#8156,.F.);
#3090=ORIENTED_EDGE('',*,*,#8086,.T.);
#3091=ORIENTED_EDGE('',*,*,#8157,.F.);
#3092=ORIENTED_EDGE('',*,*,#8081,.F.);
#3093=ORIENTED_EDGE('',*,*,#8158,.F.);
#3094=ORIENTED_EDGE('',*,*,#8018,.T.);
#3095=ORIENTED_EDGE('',*,*,#8159,.F.);
#3096=ORIENTED_EDGE('',*,*,#8013,.F.);
#3097=ORIENTED_EDGE('',*,*,#8160,.F.);
#3098=ORIENTED_EDGE('',*,*,#7950,.T.);
#3099=ORIENTED_EDGE('',*,*,#8161,.F.);
#3100=ORIENTED_EDGE('',*,*,#7945,.F.);
#3101=ORIENTED_EDGE('',*,*,#8162,.F.);
#3102=ORIENTED_EDGE('',*,*,#7882,.T.);
#3103=ORIENTED_EDGE('',*,*,#8163,.F.);
#3104=ORIENTED_EDGE('',*,*,#8091,.F.);
#3105=ORIENTED_EDGE('',*,*,#8164,.F.);
#3106=ORIENTED_EDGE('',*,*,#8103,.T.);
#3107=ORIENTED_EDGE('',*,*,#8165,.F.);
#3108=ORIENTED_EDGE('',*,*,#8098,.F.);
#3109=ORIENTED_EDGE('',*,*,#8166,.F.);
#3110=ORIENTED_EDGE('',*,*,#8113,.T.);
#3111=ORIENTED_EDGE('',*,*,#8167,.F.);
#3112=ORIENTED_EDGE('',*,*,#8108,.F.);
#3113=ORIENTED_EDGE('',*,*,#8168,.F.);
#3114=ORIENTED_EDGE('',*,*,#8123,.T.);
#3115=ORIENTED_EDGE('',*,*,#8169,.F.);
#3116=ORIENTED_EDGE('',*,*,#8118,.F.);
#3117=ORIENTED_EDGE('',*,*,#8170,.F.);
#3118=ORIENTED_EDGE('',*,*,#8133,.T.);
#3119=ORIENTED_EDGE('',*,*,#8171,.F.);
#3120=ORIENTED_EDGE('',*,*,#8128,.F.);
#3121=ORIENTED_EDGE('',*,*,#8172,.F.);
#3122=ORIENTED_EDGE('',*,*,#8140,.T.);
#3123=ORIENTED_EDGE('',*,*,#8173,.F.);
#3124=ORIENTED_EDGE('',*,*,#8154,.F.);
#3125=ORIENTED_EDGE('',*,*,#8174,.T.);
#3126=ORIENTED_EDGE('',*,*,#8175,.T.);
#3127=ORIENTED_EDGE('',*,*,#8176,.F.);
#3128=ORIENTED_EDGE('',*,*,#7825,.F.);
#3129=ORIENTED_EDGE('',*,*,#8177,.F.);
#3130=ORIENTED_EDGE('',*,*,#7889,.T.);
#3131=ORIENTED_EDGE('',*,*,#8178,.F.);
#3132=ORIENTED_EDGE('',*,*,#7893,.F.);
#3133=ORIENTED_EDGE('',*,*,#8179,.F.);
#3134=ORIENTED_EDGE('',*,*,#7957,.T.);
#3135=ORIENTED_EDGE('',*,*,#8180,.F.);
#3136=ORIENTED_EDGE('',*,*,#7961,.F.);
#3137=ORIENTED_EDGE('',*,*,#8181,.F.);
#3138=ORIENTED_EDGE('',*,*,#8025,.T.);
#3139=ORIENTED_EDGE('',*,*,#8182,.F.);
#3140=ORIENTED_EDGE('',*,*,#8029,.F.);
#3141=ORIENTED_EDGE('',*,*,#8183,.F.);
#3142=ORIENTED_EDGE('',*,*,#8093,.T.);
#3143=ORIENTED_EDGE('',*,*,#8184,.F.);
#3144=ORIENTED_EDGE('',*,*,#8175,.F.);
#3145=ORIENTED_EDGE('',*,*,#8185,.T.);
#3146=ORIENTED_EDGE('',*,*,#8186,.T.);
#3147=ORIENTED_EDGE('',*,*,#8187,.F.);
#3148=ORIENTED_EDGE('',*,*,#8145,.F.);
#3149=ORIENTED_EDGE('',*,*,#8188,.F.);
#3150=ORIENTED_EDGE('',*,*,#7821,.T.);
#3151=ORIENTED_EDGE('',*,*,#8189,.F.);
#3152=ORIENTED_EDGE('',*,*,#7776,.F.);
#3153=ORIENTED_EDGE('',*,*,#8190,.F.);
#3154=ORIENTED_EDGE('',*,*,#8147,.T.);
#3155=ORIENTED_EDGE('',*,*,#8191,.F.);
#3156=ORIENTED_EDGE('',*,*,#8186,.F.);
#3157=ORIENTED_EDGE('',*,*,#8192,.T.);
#3158=ORIENTED_EDGE('',*,*,#8152,.T.);
#3159=ORIENTED_EDGE('',*,*,#8193,.F.);
#3160=ORIENTED_EDGE('',*,*,#7812,.F.);
#3161=ORIENTED_EDGE('',*,*,#8194,.F.);
#3162=ORIENTED_EDGE('',*,*,#7800,.T.);
#3163=ORIENTED_EDGE('',*,*,#8195,.F.);
#3164=ORIENTED_EDGE('',*,*,#7806,.F.);
#3165=ORIENTED_EDGE('',*,*,#8196,.F.);
#3166=ORIENTED_EDGE('',*,*,#7790,.T.);
#3167=ORIENTED_EDGE('',*,*,#8197,.F.);
#3168=ORIENTED_EDGE('',*,*,#7796,.F.);
#3169=ORIENTED_EDGE('',*,*,#8198,.F.);
#3170=ORIENTED_EDGE('',*,*,#7780,.T.);
#3171=ORIENTED_EDGE('',*,*,#8199,.F.);
#3172=ORIENTED_EDGE('',*,*,#7786,.F.);
#3173=ORIENTED_EDGE('',*,*,#8200,.F.);
#3174=ORIENTED_EDGE('',*,*,#7770,.T.);
#3175=ORIENTED_EDGE('',*,*,#8201,.F.);
#3176=ORIENTED_EDGE('',*,*,#7497,.F.);
#3177=ORIENTED_EDGE('',*,*,#8202,.F.);
#3178=ORIENTED_EDGE('',*,*,#7434,.T.);
#3179=ORIENTED_EDGE('',*,*,#8203,.F.);
#3180=ORIENTED_EDGE('',*,*,#8204,.F.);
#3181=ORIENTED_EDGE('',*,*,#8205,.T.);
#3182=ORIENTED_EDGE('',*,*,#8206,.T.);
#3183=ORIENTED_EDGE('',*,*,#8207,.F.);
#3184=ORIENTED_EDGE('',*,*,#7758,.F.);
#3185=ORIENTED_EDGE('',*,*,#8208,.F.);
#3186=ORIENTED_EDGE('',*,*,#7706,.T.);
#3187=ORIENTED_EDGE('',*,*,#8209,.F.);
#3188=ORIENTED_EDGE('',*,*,#7701,.F.);
#3189=ORIENTED_EDGE('',*,*,#8210,.F.);
#3190=ORIENTED_EDGE('',*,*,#7638,.T.);
#3191=ORIENTED_EDGE('',*,*,#8211,.F.);
#3192=ORIENTED_EDGE('',*,*,#7633,.F.);
#3193=ORIENTED_EDGE('',*,*,#8212,.F.);
#3194=ORIENTED_EDGE('',*,*,#7570,.T.);
#3195=ORIENTED_EDGE('',*,*,#8213,.F.);
#3196=ORIENTED_EDGE('',*,*,#7565,.F.);
#3197=ORIENTED_EDGE('',*,*,#8214,.F.);
#3198=ORIENTED_EDGE('',*,*,#7502,.T.);
#3199=ORIENTED_EDGE('',*,*,#8215,.F.);
#3200=ORIENTED_EDGE('',*,*,#7711,.F.);
#3201=ORIENTED_EDGE('',*,*,#8216,.F.);
#3202=ORIENTED_EDGE('',*,*,#7723,.T.);
#3203=ORIENTED_EDGE('',*,*,#8217,.F.);
#3204=ORIENTED_EDGE('',*,*,#7718,.F.);
#3205=ORIENTED_EDGE('',*,*,#8218,.F.);
#3206=ORIENTED_EDGE('',*,*,#7733,.T.);
#3207=ORIENTED_EDGE('',*,*,#8219,.F.);
#3208=ORIENTED_EDGE('',*,*,#7728,.F.);
#3209=ORIENTED_EDGE('',*,*,#8220,.F.);
#3210=ORIENTED_EDGE('',*,*,#7743,.T.);
#3211=ORIENTED_EDGE('',*,*,#8221,.F.);
#3212=ORIENTED_EDGE('',*,*,#7738,.F.);
#3213=ORIENTED_EDGE('',*,*,#8222,.F.);
#3214=ORIENTED_EDGE('',*,*,#7753,.T.);
#3215=ORIENTED_EDGE('',*,*,#8223,.F.);
#3216=ORIENTED_EDGE('',*,*,#7748,.F.);
#3217=ORIENTED_EDGE('',*,*,#8224,.F.);
#3218=ORIENTED_EDGE('',*,*,#7760,.T.);
#3219=ORIENTED_EDGE('',*,*,#8225,.F.);
#3220=ORIENTED_EDGE('',*,*,#8206,.F.);
#3221=ORIENTED_EDGE('',*,*,#8226,.T.);
#3222=ORIENTED_EDGE('',*,*,#8227,.T.);
#3223=ORIENTED_EDGE('',*,*,#8228,.F.);
#3224=ORIENTED_EDGE('',*,*,#7445,.F.);
#3225=ORIENTED_EDGE('',*,*,#8229,.F.);
#3226=ORIENTED_EDGE('',*,*,#7509,.T.);
#3227=ORIENTED_EDGE('',*,*,#8230,.F.);
#3228=ORIENTED_EDGE('',*,*,#7513,.F.);
#3229=ORIENTED_EDGE('',*,*,#8231,.F.);
#3230=ORIENTED_EDGE('',*,*,#7577,.T.);
#3231=ORIENTED_EDGE('',*,*,#8232,.F.);
#3232=ORIENTED_EDGE('',*,*,#7581,.F.);
#3233=ORIENTED_EDGE('',*,*,#8233,.F.);
#3234=ORIENTED_EDGE('',*,*,#7645,.T.);
#3235=ORIENTED_EDGE('',*,*,#8234,.F.);
#3236=ORIENTED_EDGE('',*,*,#7649,.F.);
#3237=ORIENTED_EDGE('',*,*,#8235,.F.);
#3238=ORIENTED_EDGE('',*,*,#7713,.T.);
#3239=ORIENTED_EDGE('',*,*,#8236,.F.);
#3240=ORIENTED_EDGE('',*,*,#8227,.F.);
#3241=ORIENTED_EDGE('',*,*,#8237,.T.);
#3242=ORIENTED_EDGE('',*,*,#8238,.T.);
#3243=ORIENTED_EDGE('',*,*,#8239,.F.);
#3244=ORIENTED_EDGE('',*,*,#7765,.F.);
#3245=ORIENTED_EDGE('',*,*,#8240,.F.);
#3246=ORIENTED_EDGE('',*,*,#7441,.T.);
#3247=ORIENTED_EDGE('',*,*,#8241,.F.);
#3248=ORIENTED_EDGE('',*,*,#7396,.F.);
#3249=ORIENTED_EDGE('',*,*,#8242,.F.);
#3250=ORIENTED_EDGE('',*,*,#7767,.T.);
#3251=ORIENTED_EDGE('',*,*,#8243,.F.);
#3252=ORIENTED_EDGE('',*,*,#8238,.F.);
#3253=ORIENTED_EDGE('',*,*,#8244,.T.);
#3254=ORIENTED_EDGE('',*,*,#8204,.T.);
#3255=ORIENTED_EDGE('',*,*,#8245,.F.);
#3256=ORIENTED_EDGE('',*,*,#7432,.F.);
#3257=ORIENTED_EDGE('',*,*,#8246,.F.);
#3258=ORIENTED_EDGE('',*,*,#7420,.T.);
#3259=ORIENTED_EDGE('',*,*,#8247,.F.);
#3260=ORIENTED_EDGE('',*,*,#7426,.F.);
#3261=ORIENTED_EDGE('',*,*,#8248,.F.);
#3262=ORIENTED_EDGE('',*,*,#7410,.T.);
#3263=ORIENTED_EDGE('',*,*,#8249,.F.);
#3264=ORIENTED_EDGE('',*,*,#7416,.F.);
#3265=ORIENTED_EDGE('',*,*,#8250,.F.);
#3266=ORIENTED_EDGE('',*,*,#7400,.T.);
#3267=ORIENTED_EDGE('',*,*,#8251,.F.);
#3268=ORIENTED_EDGE('',*,*,#7406,.F.);
#3269=ORIENTED_EDGE('',*,*,#8252,.F.);
#3270=ORIENTED_EDGE('',*,*,#7390,.T.);
#3271=ORIENTED_EDGE('',*,*,#8253,.F.);
#3272=ORIENTED_EDGE('',*,*,#7117,.F.);
#3273=ORIENTED_EDGE('',*,*,#8254,.F.);
#3274=ORIENTED_EDGE('',*,*,#7054,.T.);
#3275=ORIENTED_EDGE('',*,*,#8255,.F.);
#3276=ORIENTED_EDGE('',*,*,#8256,.F.);
#3277=ORIENTED_EDGE('',*,*,#8257,.T.);
#3278=ORIENTED_EDGE('',*,*,#8258,.T.);
#3279=ORIENTED_EDGE('',*,*,#8259,.F.);
#3280=ORIENTED_EDGE('',*,*,#7378,.F.);
#3281=ORIENTED_EDGE('',*,*,#8260,.F.);
#3282=ORIENTED_EDGE('',*,*,#7326,.T.);
#3283=ORIENTED_EDGE('',*,*,#8261,.F.);
#3284=ORIENTED_EDGE('',*,*,#7321,.F.);
#3285=ORIENTED_EDGE('',*,*,#8262,.F.);
#3286=ORIENTED_EDGE('',*,*,#7258,.T.);
#3287=ORIENTED_EDGE('',*,*,#8263,.F.);
#3288=ORIENTED_EDGE('',*,*,#7253,.F.);
#3289=ORIENTED_EDGE('',*,*,#8264,.F.);
#3290=ORIENTED_EDGE('',*,*,#7190,.T.);
#3291=ORIENTED_EDGE('',*,*,#8265,.F.);
#3292=ORIENTED_EDGE('',*,*,#7185,.F.);
#3293=ORIENTED_EDGE('',*,*,#8266,.F.);
#3294=ORIENTED_EDGE('',*,*,#7122,.T.);
#3295=ORIENTED_EDGE('',*,*,#8267,.F.);
#3296=ORIENTED_EDGE('',*,*,#7331,.F.);
#3297=ORIENTED_EDGE('',*,*,#8268,.F.);
#3298=ORIENTED_EDGE('',*,*,#7343,.T.);
#3299=ORIENTED_EDGE('',*,*,#8269,.F.);
#3300=ORIENTED_EDGE('',*,*,#7338,.F.);
#3301=ORIENTED_EDGE('',*,*,#8270,.F.);
#3302=ORIENTED_EDGE('',*,*,#7353,.T.);
#3303=ORIENTED_EDGE('',*,*,#8271,.F.);
#3304=ORIENTED_EDGE('',*,*,#7348,.F.);
#3305=ORIENTED_EDGE('',*,*,#8272,.F.);
#3306=ORIENTED_EDGE('',*,*,#7363,.T.);
#3307=ORIENTED_EDGE('',*,*,#8273,.F.);
#3308=ORIENTED_EDGE('',*,*,#7358,.F.);
#3309=ORIENTED_EDGE('',*,*,#8274,.F.);
#3310=ORIENTED_EDGE('',*,*,#7373,.T.);
#3311=ORIENTED_EDGE('',*,*,#8275,.F.);
#3312=ORIENTED_EDGE('',*,*,#7368,.F.);
#3313=ORIENTED_EDGE('',*,*,#8276,.F.);
#3314=ORIENTED_EDGE('',*,*,#7380,.T.);
#3315=ORIENTED_EDGE('',*,*,#8277,.F.);
#3316=ORIENTED_EDGE('',*,*,#8258,.F.);
#3317=ORIENTED_EDGE('',*,*,#8278,.T.);
#3318=ORIENTED_EDGE('',*,*,#8279,.T.);
#3319=ORIENTED_EDGE('',*,*,#8280,.F.);
#3320=ORIENTED_EDGE('',*,*,#7065,.F.);
#3321=ORIENTED_EDGE('',*,*,#8281,.F.);
#3322=ORIENTED_EDGE('',*,*,#7129,.T.);
#3323=ORIENTED_EDGE('',*,*,#8282,.F.);
#3324=ORIENTED_EDGE('',*,*,#7133,.F.);
#3325=ORIENTED_EDGE('',*,*,#8283,.F.);
#3326=ORIENTED_EDGE('',*,*,#7197,.T.);
#3327=ORIENTED_EDGE('',*,*,#8284,.F.);
#3328=ORIENTED_EDGE('',*,*,#7201,.F.);
#3329=ORIENTED_EDGE('',*,*,#8285,.F.);
#3330=ORIENTED_EDGE('',*,*,#7265,.T.);
#3331=ORIENTED_EDGE('',*,*,#8286,.F.);
#3332=ORIENTED_EDGE('',*,*,#7269,.F.);
#3333=ORIENTED_EDGE('',*,*,#8287,.F.);
#3334=ORIENTED_EDGE('',*,*,#7333,.T.);
#3335=ORIENTED_EDGE('',*,*,#8288,.F.);
#3336=ORIENTED_EDGE('',*,*,#8279,.F.);
#3337=ORIENTED_EDGE('',*,*,#8289,.T.);
#3338=ORIENTED_EDGE('',*,*,#8290,.T.);
#3339=ORIENTED_EDGE('',*,*,#8291,.F.);
#3340=ORIENTED_EDGE('',*,*,#7385,.F.);
#3341=ORIENTED_EDGE('',*,*,#8292,.F.);
#3342=ORIENTED_EDGE('',*,*,#7061,.T.);
#3343=ORIENTED_EDGE('',*,*,#8293,.F.);
#3344=ORIENTED_EDGE('',*,*,#7016,.F.);
#3345=ORIENTED_EDGE('',*,*,#8294,.F.);
#3346=ORIENTED_EDGE('',*,*,#7387,.T.);
#3347=ORIENTED_EDGE('',*,*,#8295,.F.);
#3348=ORIENTED_EDGE('',*,*,#8290,.F.);
#3349=ORIENTED_EDGE('',*,*,#8296,.T.);
#3350=ORIENTED_EDGE('',*,*,#8256,.T.);
#3351=ORIENTED_EDGE('',*,*,#8297,.F.);
#3352=ORIENTED_EDGE('',*,*,#7052,.F.);
#3353=ORIENTED_EDGE('',*,*,#8298,.F.);
#3354=ORIENTED_EDGE('',*,*,#7040,.T.);
#3355=ORIENTED_EDGE('',*,*,#8299,.F.);
#3356=ORIENTED_EDGE('',*,*,#7046,.F.);
#3357=ORIENTED_EDGE('',*,*,#8300,.F.);
#3358=ORIENTED_EDGE('',*,*,#7030,.T.);
#3359=ORIENTED_EDGE('',*,*,#8301,.F.);
#3360=ORIENTED_EDGE('',*,*,#7036,.F.);
#3361=ORIENTED_EDGE('',*,*,#8302,.F.);
#3362=ORIENTED_EDGE('',*,*,#7020,.T.);
#3363=ORIENTED_EDGE('',*,*,#8303,.F.);
#3364=ORIENTED_EDGE('',*,*,#7026,.F.);
#3365=ORIENTED_EDGE('',*,*,#8304,.F.);
#3366=ORIENTED_EDGE('',*,*,#7010,.T.);
#3367=ORIENTED_EDGE('',*,*,#8305,.F.);
#3368=ORIENTED_EDGE('',*,*,#6737,.F.);
#3369=ORIENTED_EDGE('',*,*,#8306,.F.);
#3370=ORIENTED_EDGE('',*,*,#6674,.T.);
#3371=ORIENTED_EDGE('',*,*,#8307,.F.);
#3372=ORIENTED_EDGE('',*,*,#8308,.F.);
#3373=ORIENTED_EDGE('',*,*,#8309,.T.);
#3374=ORIENTED_EDGE('',*,*,#8310,.T.);
#3375=ORIENTED_EDGE('',*,*,#8311,.F.);
#3376=ORIENTED_EDGE('',*,*,#6998,.F.);
#3377=ORIENTED_EDGE('',*,*,#8312,.F.);
#3378=ORIENTED_EDGE('',*,*,#6946,.T.);
#3379=ORIENTED_EDGE('',*,*,#8313,.F.);
#3380=ORIENTED_EDGE('',*,*,#6941,.F.);
#3381=ORIENTED_EDGE('',*,*,#8314,.F.);
#3382=ORIENTED_EDGE('',*,*,#6878,.T.);
#3383=ORIENTED_EDGE('',*,*,#8315,.F.);
#3384=ORIENTED_EDGE('',*,*,#6873,.F.);
#3385=ORIENTED_EDGE('',*,*,#8316,.F.);
#3386=ORIENTED_EDGE('',*,*,#6810,.T.);
#3387=ORIENTED_EDGE('',*,*,#8317,.F.);
#3388=ORIENTED_EDGE('',*,*,#6805,.F.);
#3389=ORIENTED_EDGE('',*,*,#8318,.F.);
#3390=ORIENTED_EDGE('',*,*,#6742,.T.);
#3391=ORIENTED_EDGE('',*,*,#8319,.F.);
#3392=ORIENTED_EDGE('',*,*,#6951,.F.);
#3393=ORIENTED_EDGE('',*,*,#8320,.F.);
#3394=ORIENTED_EDGE('',*,*,#6963,.T.);
#3395=ORIENTED_EDGE('',*,*,#8321,.F.);
#3396=ORIENTED_EDGE('',*,*,#6958,.F.);
#3397=ORIENTED_EDGE('',*,*,#8322,.F.);
#3398=ORIENTED_EDGE('',*,*,#6973,.T.);
#3399=ORIENTED_EDGE('',*,*,#8323,.F.);
#3400=ORIENTED_EDGE('',*,*,#6968,.F.);
#3401=ORIENTED_EDGE('',*,*,#8324,.F.);
#3402=ORIENTED_EDGE('',*,*,#6983,.T.);
#3403=ORIENTED_EDGE('',*,*,#8325,.F.);
#3404=ORIENTED_EDGE('',*,*,#6978,.F.);
#3405=ORIENTED_EDGE('',*,*,#8326,.F.);
#3406=ORIENTED_EDGE('',*,*,#6993,.T.);
#3407=ORIENTED_EDGE('',*,*,#8327,.F.);
#3408=ORIENTED_EDGE('',*,*,#6988,.F.);
#3409=ORIENTED_EDGE('',*,*,#8328,.F.);
#3410=ORIENTED_EDGE('',*,*,#7000,.T.);
#3411=ORIENTED_EDGE('',*,*,#8329,.F.);
#3412=ORIENTED_EDGE('',*,*,#8310,.F.);
#3413=ORIENTED_EDGE('',*,*,#8330,.T.);
#3414=ORIENTED_EDGE('',*,*,#8331,.T.);
#3415=ORIENTED_EDGE('',*,*,#8332,.F.);
#3416=ORIENTED_EDGE('',*,*,#6685,.F.);
#3417=ORIENTED_EDGE('',*,*,#8333,.F.);
#3418=ORIENTED_EDGE('',*,*,#6749,.T.);
#3419=ORIENTED_EDGE('',*,*,#8334,.F.);
#3420=ORIENTED_EDGE('',*,*,#6753,.F.);
#3421=ORIENTED_EDGE('',*,*,#8335,.F.);
#3422=ORIENTED_EDGE('',*,*,#6817,.T.);
#3423=ORIENTED_EDGE('',*,*,#8336,.F.);
#3424=ORIENTED_EDGE('',*,*,#6821,.F.);
#3425=ORIENTED_EDGE('',*,*,#8337,.F.);
#3426=ORIENTED_EDGE('',*,*,#6885,.T.);
#3427=ORIENTED_EDGE('',*,*,#8338,.F.);
#3428=ORIENTED_EDGE('',*,*,#6889,.F.);
#3429=ORIENTED_EDGE('',*,*,#8339,.F.);
#3430=ORIENTED_EDGE('',*,*,#6953,.T.);
#3431=ORIENTED_EDGE('',*,*,#8340,.F.);
#3432=ORIENTED_EDGE('',*,*,#8331,.F.);
#3433=ORIENTED_EDGE('',*,*,#8341,.T.);
#3434=ORIENTED_EDGE('',*,*,#8342,.T.);
#3435=ORIENTED_EDGE('',*,*,#8343,.F.);
#3436=ORIENTED_EDGE('',*,*,#7005,.F.);
#3437=ORIENTED_EDGE('',*,*,#8344,.F.);
#3438=ORIENTED_EDGE('',*,*,#6681,.T.);
#3439=ORIENTED_EDGE('',*,*,#8345,.F.);
#3440=ORIENTED_EDGE('',*,*,#6636,.F.);
#3441=ORIENTED_EDGE('',*,*,#8346,.F.);
#3442=ORIENTED_EDGE('',*,*,#7007,.T.);
#3443=ORIENTED_EDGE('',*,*,#8347,.F.);
#3444=ORIENTED_EDGE('',*,*,#8342,.F.);
#3445=ORIENTED_EDGE('',*,*,#8348,.T.);
#3446=ORIENTED_EDGE('',*,*,#8308,.T.);
#3447=ORIENTED_EDGE('',*,*,#8349,.F.);
#3448=ORIENTED_EDGE('',*,*,#6672,.F.);
#3449=ORIENTED_EDGE('',*,*,#8350,.F.);
#3450=ORIENTED_EDGE('',*,*,#6660,.T.);
#3451=ORIENTED_EDGE('',*,*,#8351,.F.);
#3452=ORIENTED_EDGE('',*,*,#6666,.F.);
#3453=ORIENTED_EDGE('',*,*,#8352,.F.);
#3454=ORIENTED_EDGE('',*,*,#6650,.T.);
#3455=ORIENTED_EDGE('',*,*,#8353,.F.);
#3456=ORIENTED_EDGE('',*,*,#6656,.F.);
#3457=ORIENTED_EDGE('',*,*,#8354,.F.);
#3458=ORIENTED_EDGE('',*,*,#6640,.T.);
#3459=ORIENTED_EDGE('',*,*,#8355,.F.);
#3460=ORIENTED_EDGE('',*,*,#6646,.F.);
#3461=ORIENTED_EDGE('',*,*,#8356,.F.);
#3462=ORIENTED_EDGE('',*,*,#6630,.T.);
#3463=ORIENTED_EDGE('',*,*,#8357,.F.);
#3464=ORIENTED_EDGE('',*,*,#6357,.F.);
#3465=ORIENTED_EDGE('',*,*,#8358,.F.);
#3466=ORIENTED_EDGE('',*,*,#6294,.T.);
#3467=ORIENTED_EDGE('',*,*,#8359,.F.);
#3468=ORIENTED_EDGE('',*,*,#8360,.F.);
#3469=ORIENTED_EDGE('',*,*,#8361,.T.);
#3470=ORIENTED_EDGE('',*,*,#8362,.T.);
#3471=ORIENTED_EDGE('',*,*,#8363,.F.);
#3472=ORIENTED_EDGE('',*,*,#6618,.F.);
#3473=ORIENTED_EDGE('',*,*,#8364,.F.);
#3474=ORIENTED_EDGE('',*,*,#6566,.T.);
#3475=ORIENTED_EDGE('',*,*,#8365,.F.);
#3476=ORIENTED_EDGE('',*,*,#6561,.F.);
#3477=ORIENTED_EDGE('',*,*,#8366,.F.);
#3478=ORIENTED_EDGE('',*,*,#6498,.T.);
#3479=ORIENTED_EDGE('',*,*,#8367,.F.);
#3480=ORIENTED_EDGE('',*,*,#6493,.F.);
#3481=ORIENTED_EDGE('',*,*,#8368,.F.);
#3482=ORIENTED_EDGE('',*,*,#6430,.T.);
#3483=ORIENTED_EDGE('',*,*,#8369,.F.);
#3484=ORIENTED_EDGE('',*,*,#6425,.F.);
#3485=ORIENTED_EDGE('',*,*,#8370,.F.);
#3486=ORIENTED_EDGE('',*,*,#6362,.T.);
#3487=ORIENTED_EDGE('',*,*,#8371,.F.);
#3488=ORIENTED_EDGE('',*,*,#6571,.F.);
#3489=ORIENTED_EDGE('',*,*,#8372,.F.);
#3490=ORIENTED_EDGE('',*,*,#6583,.T.);
#3491=ORIENTED_EDGE('',*,*,#8373,.F.);
#3492=ORIENTED_EDGE('',*,*,#6578,.F.);
#3493=ORIENTED_EDGE('',*,*,#8374,.F.);
#3494=ORIENTED_EDGE('',*,*,#6593,.T.);
#3495=ORIENTED_EDGE('',*,*,#8375,.F.);
#3496=ORIENTED_EDGE('',*,*,#6588,.F.);
#3497=ORIENTED_EDGE('',*,*,#8376,.F.);
#3498=ORIENTED_EDGE('',*,*,#6603,.T.);
#3499=ORIENTED_EDGE('',*,*,#8377,.F.);
#3500=ORIENTED_EDGE('',*,*,#6598,.F.);
#3501=ORIENTED_EDGE('',*,*,#8378,.F.);
#3502=ORIENTED_EDGE('',*,*,#6613,.T.);
#3503=ORIENTED_EDGE('',*,*,#8379,.F.);
#3504=ORIENTED_EDGE('',*,*,#6608,.F.);
#3505=ORIENTED_EDGE('',*,*,#8380,.F.);
#3506=ORIENTED_EDGE('',*,*,#6620,.T.);
#3507=ORIENTED_EDGE('',*,*,#8381,.F.);
#3508=ORIENTED_EDGE('',*,*,#8362,.F.);
#3509=ORIENTED_EDGE('',*,*,#8382,.T.);
#3510=ORIENTED_EDGE('',*,*,#8383,.T.);
#3511=ORIENTED_EDGE('',*,*,#8384,.F.);
#3512=ORIENTED_EDGE('',*,*,#6305,.F.);
#3513=ORIENTED_EDGE('',*,*,#8385,.F.);
#3514=ORIENTED_EDGE('',*,*,#6369,.T.);
#3515=ORIENTED_EDGE('',*,*,#8386,.F.);
#3516=ORIENTED_EDGE('',*,*,#6373,.F.);
#3517=ORIENTED_EDGE('',*,*,#8387,.F.);
#3518=ORIENTED_EDGE('',*,*,#6437,.T.);
#3519=ORIENTED_EDGE('',*,*,#8388,.F.);
#3520=ORIENTED_EDGE('',*,*,#6441,.F.);
#3521=ORIENTED_EDGE('',*,*,#8389,.F.);
#3522=ORIENTED_EDGE('',*,*,#6505,.T.);
#3523=ORIENTED_EDGE('',*,*,#8390,.F.);
#3524=ORIENTED_EDGE('',*,*,#6509,.F.);
#3525=ORIENTED_EDGE('',*,*,#8391,.F.);
#3526=ORIENTED_EDGE('',*,*,#6573,.T.);
#3527=ORIENTED_EDGE('',*,*,#8392,.F.);
#3528=ORIENTED_EDGE('',*,*,#8383,.F.);
#3529=ORIENTED_EDGE('',*,*,#8393,.T.);
#3530=ORIENTED_EDGE('',*,*,#8394,.T.);
#3531=ORIENTED_EDGE('',*,*,#8395,.F.);
#3532=ORIENTED_EDGE('',*,*,#6625,.F.);
#3533=ORIENTED_EDGE('',*,*,#8396,.F.);
#3534=ORIENTED_EDGE('',*,*,#6301,.T.);
#3535=ORIENTED_EDGE('',*,*,#8397,.F.);
#3536=ORIENTED_EDGE('',*,*,#6256,.F.);
#3537=ORIENTED_EDGE('',*,*,#8398,.F.);
#3538=ORIENTED_EDGE('',*,*,#6627,.T.);
#3539=ORIENTED_EDGE('',*,*,#8399,.F.);
#3540=ORIENTED_EDGE('',*,*,#8394,.F.);
#3541=ORIENTED_EDGE('',*,*,#8400,.T.);
#3542=ORIENTED_EDGE('',*,*,#8360,.T.);
#3543=ORIENTED_EDGE('',*,*,#8401,.F.);
#3544=ORIENTED_EDGE('',*,*,#6292,.F.);
#3545=ORIENTED_EDGE('',*,*,#8402,.F.);
#3546=ORIENTED_EDGE('',*,*,#6280,.T.);
#3547=ORIENTED_EDGE('',*,*,#8403,.F.);
#3548=ORIENTED_EDGE('',*,*,#6286,.F.);
#3549=ORIENTED_EDGE('',*,*,#8404,.F.);
#3550=ORIENTED_EDGE('',*,*,#6270,.T.);
#3551=ORIENTED_EDGE('',*,*,#8405,.F.);
#3552=ORIENTED_EDGE('',*,*,#6276,.F.);
#3553=ORIENTED_EDGE('',*,*,#8406,.F.);
#3554=ORIENTED_EDGE('',*,*,#6260,.T.);
#3555=ORIENTED_EDGE('',*,*,#8407,.F.);
#3556=ORIENTED_EDGE('',*,*,#6266,.F.);
#3557=ORIENTED_EDGE('',*,*,#8408,.F.);
#3558=ORIENTED_EDGE('',*,*,#6250,.T.);
#3559=ORIENTED_EDGE('',*,*,#8409,.F.);
#3560=ORIENTED_EDGE('',*,*,#5885,.F.);
#3561=ORIENTED_EDGE('',*,*,#8410,.F.);
#3562=ORIENTED_EDGE('',*,*,#5870,.T.);
#3563=ORIENTED_EDGE('',*,*,#8411,.F.);
#3564=ORIENTED_EDGE('',*,*,#8412,.F.);
#3565=ORIENTED_EDGE('',*,*,#8413,.T.);
#3566=ORIENTED_EDGE('',*,*,#8414,.T.);
#3567=ORIENTED_EDGE('',*,*,#8415,.F.);
#3568=ORIENTED_EDGE('',*,*,#5922,.F.);
#3569=ORIENTED_EDGE('',*,*,#8416,.F.);
#3570=ORIENTED_EDGE('',*,*,#5907,.T.);
#3571=ORIENTED_EDGE('',*,*,#8417,.F.);
#3572=ORIENTED_EDGE('',*,*,#5915,.F.);
#3573=ORIENTED_EDGE('',*,*,#8418,.F.);
#3574=ORIENTED_EDGE('',*,*,#5897,.T.);
#3575=ORIENTED_EDGE('',*,*,#8419,.F.);
#3576=ORIENTED_EDGE('',*,*,#5905,.F.);
#3577=ORIENTED_EDGE('',*,*,#8420,.F.);
#3578=ORIENTED_EDGE('',*,*,#5887,.T.);
#3579=ORIENTED_EDGE('',*,*,#8421,.F.);
#3580=ORIENTED_EDGE('',*,*,#5895,.F.);
#3581=ORIENTED_EDGE('',*,*,#8422,.F.);
#3582=ORIENTED_EDGE('',*,*,#5877,.T.);
#3583=ORIENTED_EDGE('',*,*,#8423,.F.);
#3584=ORIENTED_EDGE('',*,*,#5875,.F.);
#3585=ORIENTED_EDGE('',*,*,#8424,.F.);
#3586=ORIENTED_EDGE('',*,*,#5924,.T.);
#3587=ORIENTED_EDGE('',*,*,#8425,.F.);
#3588=ORIENTED_EDGE('',*,*,#5932,.F.);
#3589=ORIENTED_EDGE('',*,*,#8426,.F.);
#3590=ORIENTED_EDGE('',*,*,#5992,.T.);
#3591=ORIENTED_EDGE('',*,*,#8427,.F.);
#3592=ORIENTED_EDGE('',*,*,#6000,.F.);
#3593=ORIENTED_EDGE('',*,*,#8428,.F.);
#3594=ORIENTED_EDGE('',*,*,#6060,.T.);
#3595=ORIENTED_EDGE('',*,*,#8429,.F.);
#3596=ORIENTED_EDGE('',*,*,#6068,.F.);
#3597=ORIENTED_EDGE('',*,*,#8430,.F.);
#3598=ORIENTED_EDGE('',*,*,#6128,.T.);
#3599=ORIENTED_EDGE('',*,*,#8431,.F.);
#3600=ORIENTED_EDGE('',*,*,#6136,.F.);
#3601=ORIENTED_EDGE('',*,*,#8432,.F.);
#3602=ORIENTED_EDGE('',*,*,#6196,.T.);
#3603=ORIENTED_EDGE('',*,*,#8433,.F.);
#3604=ORIENTED_EDGE('',*,*,#8434,.F.);
#3605=ORIENTED_EDGE('',*,*,#8435,.T.);
#3606=ORIENTED_EDGE('',*,*,#8412,.T.);
#3607=ORIENTED_EDGE('',*,*,#8436,.F.);
#3608=ORIENTED_EDGE('',*,*,#5767,.F.);
#3609=ORIENTED_EDGE('',*,*,#8437,.F.);
#3610=ORIENTED_EDGE('',*,*,#8438,.T.);
#3611=ORIENTED_EDGE('',*,*,#8439,.T.);
#3612=ORIENTED_EDGE('',*,*,#5768,.F.);
#3613=ORIENTED_EDGE('',*,*,#8439,.F.);
#3614=ORIENTED_EDGE('',*,*,#8440,.T.);
#3615=ORIENTED_EDGE('',*,*,#5808,.T.);
#3616=ORIENTED_EDGE('',*,*,#8441,.F.);
#3617=ORIENTED_EDGE('',*,*,#8442,.T.);
#3618=ORIENTED_EDGE('',*,*,#8443,.T.);
#3619=ORIENTED_EDGE('',*,*,#5765,.F.);
#3620=ORIENTED_EDGE('',*,*,#5766,.F.);
#3621=ORIENTED_EDGE('',*,*,#8443,.F.);
#3622=ORIENTED_EDGE('',*,*,#8444,.T.);
#3623=ORIENTED_EDGE('',*,*,#8437,.T.);
#3624=ORIENTED_EDGE('',*,*,#7769,.T.);
#3625=ORIENTED_EDGE('',*,*,#7766,.T.);
#3626=ORIENTED_EDGE('',*,*,#8239,.T.);
#3627=ORIENTED_EDGE('',*,*,#8243,.T.);
#3628=ORIENTED_EDGE('',*,*,#7393,.T.);
#3629=ORIENTED_EDGE('',*,*,#7399,.T.);
#3630=ORIENTED_EDGE('',*,*,#7397,.T.);
#3631=ORIENTED_EDGE('',*,*,#8253,.T.);
#3632=ORIENTED_EDGE('',*,*,#7403,.T.);
#3633=ORIENTED_EDGE('',*,*,#7409,.T.);
#3634=ORIENTED_EDGE('',*,*,#7407,.T.);
#3635=ORIENTED_EDGE('',*,*,#8251,.T.);
#3636=ORIENTED_EDGE('',*,*,#7413,.T.);
#3637=ORIENTED_EDGE('',*,*,#7419,.T.);
#3638=ORIENTED_EDGE('',*,*,#7417,.T.);
#3639=ORIENTED_EDGE('',*,*,#8249,.T.);
#3640=ORIENTED_EDGE('',*,*,#7423,.T.);
#3641=ORIENTED_EDGE('',*,*,#7429,.T.);
#3642=ORIENTED_EDGE('',*,*,#7427,.T.);
#3643=ORIENTED_EDGE('',*,*,#8247,.T.);
#3644=ORIENTED_EDGE('',*,*,#8203,.T.);
#3645=ORIENTED_EDGE('',*,*,#7436,.T.);
#3646=ORIENTED_EDGE('',*,*,#7433,.T.);
#3647=ORIENTED_EDGE('',*,*,#8245,.T.);
#3648=ORIENTED_EDGE('',*,*,#7440,.T.);
#3649=ORIENTED_EDGE('',*,*,#7446,.T.);
#3650=ORIENTED_EDGE('',*,*,#8241,.T.);
#3651=ORIENTED_EDGE('',*,*,#7443,.T.);
#3652=ORIENTED_EDGE('',*,*,#7450,.T.);
#3653=ORIENTED_EDGE('',*,*,#7458,.T.);
#3654=ORIENTED_EDGE('',*,*,#7456,.T.);
#3655=ORIENTED_EDGE('',*,*,#7453,.T.);
#3656=ORIENTED_EDGE('',*,*,#7462,.T.);
#3657=ORIENTED_EDGE('',*,*,#7470,.T.);
#3658=ORIENTED_EDGE('',*,*,#7468,.T.);
#3659=ORIENTED_EDGE('',*,*,#7465,.T.);
#3660=ORIENTED_EDGE('',*,*,#7474,.T.);
#3661=ORIENTED_EDGE('',*,*,#7482,.T.);
#3662=ORIENTED_EDGE('',*,*,#7480,.T.);
#3663=ORIENTED_EDGE('',*,*,#7477,.T.);
#3664=ORIENTED_EDGE('',*,*,#7486,.T.);
#3665=ORIENTED_EDGE('',*,*,#7494,.T.);
#3666=ORIENTED_EDGE('',*,*,#7492,.T.);
#3667=ORIENTED_EDGE('',*,*,#7489,.T.);
#3668=ORIENTED_EDGE('',*,*,#8215,.T.);
#3669=ORIENTED_EDGE('',*,*,#7504,.T.);
#3670=ORIENTED_EDGE('',*,*,#7501,.T.);
#3671=ORIENTED_EDGE('',*,*,#7498,.T.);
#3672=ORIENTED_EDGE('',*,*,#7508,.T.);
#3673=ORIENTED_EDGE('',*,*,#7514,.T.);
#3674=ORIENTED_EDGE('',*,*,#8230,.T.);
#3675=ORIENTED_EDGE('',*,*,#7511,.T.);
#3676=ORIENTED_EDGE('',*,*,#7518,.T.);
#3677=ORIENTED_EDGE('',*,*,#7526,.T.);
#3678=ORIENTED_EDGE('',*,*,#7524,.T.);
#3679=ORIENTED_EDGE('',*,*,#7521,.T.);
#3680=ORIENTED_EDGE('',*,*,#7530,.T.);
#3681=ORIENTED_EDGE('',*,*,#7538,.T.);
#3682=ORIENTED_EDGE('',*,*,#7536,.T.);
#3683=ORIENTED_EDGE('',*,*,#7533,.T.);
#3684=ORIENTED_EDGE('',*,*,#7542,.T.);
#3685=ORIENTED_EDGE('',*,*,#7550,.T.);
#3686=ORIENTED_EDGE('',*,*,#7548,.T.);
#3687=ORIENTED_EDGE('',*,*,#7545,.T.);
#3688=ORIENTED_EDGE('',*,*,#7554,.T.);
#3689=ORIENTED_EDGE('',*,*,#7562,.T.);
#3690=ORIENTED_EDGE('',*,*,#7560,.T.);
#3691=ORIENTED_EDGE('',*,*,#7557,.T.);
#3692=ORIENTED_EDGE('',*,*,#8213,.T.);
#3693=ORIENTED_EDGE('',*,*,#7572,.T.);
#3694=ORIENTED_EDGE('',*,*,#7569,.T.);
#3695=ORIENTED_EDGE('',*,*,#7566,.T.);
#3696=ORIENTED_EDGE('',*,*,#7576,.T.);
#3697=ORIENTED_EDGE('',*,*,#7582,.T.);
#3698=ORIENTED_EDGE('',*,*,#8232,.T.);
#3699=ORIENTED_EDGE('',*,*,#7579,.T.);
#3700=ORIENTED_EDGE('',*,*,#7586,.T.);
#3701=ORIENTED_EDGE('',*,*,#7594,.T.);
#3702=ORIENTED_EDGE('',*,*,#7592,.T.);
#3703=ORIENTED_EDGE('',*,*,#7589,.T.);
#3704=ORIENTED_EDGE('',*,*,#7598,.T.);
#3705=ORIENTED_EDGE('',*,*,#7606,.T.);
#3706=ORIENTED_EDGE('',*,*,#7604,.T.);
#3707=ORIENTED_EDGE('',*,*,#7601,.T.);
#3708=ORIENTED_EDGE('',*,*,#7610,.T.);
#3709=ORIENTED_EDGE('',*,*,#7618,.T.);
#3710=ORIENTED_EDGE('',*,*,#7616,.T.);
#3711=ORIENTED_EDGE('',*,*,#7613,.T.);
#3712=ORIENTED_EDGE('',*,*,#7622,.T.);
#3713=ORIENTED_EDGE('',*,*,#7630,.T.);
#3714=ORIENTED_EDGE('',*,*,#7628,.T.);
#3715=ORIENTED_EDGE('',*,*,#7625,.T.);
#3716=ORIENTED_EDGE('',*,*,#8211,.T.);
#3717=ORIENTED_EDGE('',*,*,#7640,.T.);
#3718=ORIENTED_EDGE('',*,*,#7637,.T.);
#3719=ORIENTED_EDGE('',*,*,#7634,.T.);
#3720=ORIENTED_EDGE('',*,*,#7644,.T.);
#3721=ORIENTED_EDGE('',*,*,#7650,.T.);
#3722=ORIENTED_EDGE('',*,*,#8234,.T.);
#3723=ORIENTED_EDGE('',*,*,#7647,.T.);
#3724=ORIENTED_EDGE('',*,*,#7654,.T.);
#3725=ORIENTED_EDGE('',*,*,#7662,.T.);
#3726=ORIENTED_EDGE('',*,*,#7660,.T.);
#3727=ORIENTED_EDGE('',*,*,#7657,.T.);
#3728=ORIENTED_EDGE('',*,*,#7666,.T.);
#3729=ORIENTED_EDGE('',*,*,#7674,.T.);
#3730=ORIENTED_EDGE('',*,*,#7672,.T.);
#3731=ORIENTED_EDGE('',*,*,#7669,.T.);
#3732=ORIENTED_EDGE('',*,*,#7678,.T.);
#3733=ORIENTED_EDGE('',*,*,#7686,.T.);
#3734=ORIENTED_EDGE('',*,*,#7684,.T.);
#3735=ORIENTED_EDGE('',*,*,#7681,.T.);
#3736=ORIENTED_EDGE('',*,*,#7690,.T.);
#3737=ORIENTED_EDGE('',*,*,#7698,.T.);
#3738=ORIENTED_EDGE('',*,*,#7696,.T.);
#3739=ORIENTED_EDGE('',*,*,#7693,.T.);
#3740=ORIENTED_EDGE('',*,*,#8209,.T.);
#3741=ORIENTED_EDGE('',*,*,#7708,.T.);
#3742=ORIENTED_EDGE('',*,*,#7705,.T.);
#3743=ORIENTED_EDGE('',*,*,#7702,.T.);
#3744=ORIENTED_EDGE('',*,*,#7712,.T.);
#3745=ORIENTED_EDGE('',*,*,#8228,.T.);
#3746=ORIENTED_EDGE('',*,*,#8236,.T.);
#3747=ORIENTED_EDGE('',*,*,#7715,.T.);
#3748=ORIENTED_EDGE('',*,*,#7719,.T.);
#3749=ORIENTED_EDGE('',*,*,#8217,.T.);
#3750=ORIENTED_EDGE('',*,*,#7725,.T.);
#3751=ORIENTED_EDGE('',*,*,#7722,.T.);
#3752=ORIENTED_EDGE('',*,*,#7729,.T.);
#3753=ORIENTED_EDGE('',*,*,#8219,.T.);
#3754=ORIENTED_EDGE('',*,*,#7735,.T.);
#3755=ORIENTED_EDGE('',*,*,#7732,.T.);
#3756=ORIENTED_EDGE('',*,*,#7739,.T.);
#3757=ORIENTED_EDGE('',*,*,#8221,.T.);
#3758=ORIENTED_EDGE('',*,*,#7745,.T.);
#3759=ORIENTED_EDGE('',*,*,#7742,.T.);
#3760=ORIENTED_EDGE('',*,*,#7749,.T.);
#3761=ORIENTED_EDGE('',*,*,#8223,.T.);
#3762=ORIENTED_EDGE('',*,*,#7755,.T.);
#3763=ORIENTED_EDGE('',*,*,#7752,.T.);
#3764=ORIENTED_EDGE('',*,*,#8207,.T.);
#3765=ORIENTED_EDGE('',*,*,#8225,.T.);
#3766=ORIENTED_EDGE('',*,*,#7762,.T.);
#3767=ORIENTED_EDGE('',*,*,#7759,.T.);
#3768=ORIENTED_EDGE('',*,*,#8445,.F.);
#3769=ORIENTED_EDGE('',*,*,#8446,.T.);
#3770=ORIENTED_EDGE('',*,*,#8447,.F.);
#3771=ORIENTED_EDGE('',*,*,#5806,.F.);
#3772=ORIENTED_EDGE('',*,*,#8440,.F.);
#3773=ORIENTED_EDGE('',*,*,#8438,.F.);
#3774=ORIENTED_EDGE('',*,*,#8444,.F.);
#3775=ORIENTED_EDGE('',*,*,#8442,.F.);
#3776=ORIENTED_EDGE('',*,*,#8448,.F.);
#3777=ORIENTED_EDGE('',*,*,#8449,.T.);
#3778=ORIENTED_EDGE('',*,*,#5801,.F.);
#3779=ORIENTED_EDGE('',*,*,#8450,.F.);
#3780=ORIENTED_EDGE('',*,*,#8451,.T.);
#3781=ORIENTED_EDGE('',*,*,#8452,.T.);
#3782=ORIENTED_EDGE('',*,*,#5802,.F.);
#3783=ORIENTED_EDGE('',*,*,#8452,.F.);
#3784=ORIENTED_EDGE('',*,*,#8453,.T.);
#3785=ORIENTED_EDGE('',*,*,#5739,.T.);
#3786=ORIENTED_EDGE('',*,*,#8454,.F.);
#3787=ORIENTED_EDGE('',*,*,#8455,.T.);
#3788=ORIENTED_EDGE('',*,*,#8456,.T.);
#3789=ORIENTED_EDGE('',*,*,#5799,.F.);
#3790=ORIENTED_EDGE('',*,*,#5800,.F.);
#3791=ORIENTED_EDGE('',*,*,#8456,.F.);
#3792=ORIENTED_EDGE('',*,*,#8457,.T.);
#3793=ORIENTED_EDGE('',*,*,#8450,.T.);
#3794=ORIENTED_EDGE('',*,*,#8436,.T.);
#3795=ORIENTED_EDGE('',*,*,#8411,.T.);
#3796=ORIENTED_EDGE('',*,*,#5873,.T.);
#3797=ORIENTED_EDGE('',*,*,#5876,.T.);
#3798=ORIENTED_EDGE('',*,*,#5886,.T.);
#3799=ORIENTED_EDGE('',*,*,#8423,.T.);
#3800=ORIENTED_EDGE('',*,*,#5880,.T.);
#3801=ORIENTED_EDGE('',*,*,#5883,.T.);
#3802=ORIENTED_EDGE('',*,*,#5896,.T.);
#3803=ORIENTED_EDGE('',*,*,#8421,.T.);
#3804=ORIENTED_EDGE('',*,*,#5890,.T.);
#3805=ORIENTED_EDGE('',*,*,#5893,.T.);
#3806=ORIENTED_EDGE('',*,*,#5906,.T.);
#3807=ORIENTED_EDGE('',*,*,#8419,.T.);
#3808=ORIENTED_EDGE('',*,*,#5900,.T.);
#3809=ORIENTED_EDGE('',*,*,#5903,.T.);
#3810=ORIENTED_EDGE('',*,*,#5916,.T.);
#3811=ORIENTED_EDGE('',*,*,#8417,.T.);
#3812=ORIENTED_EDGE('',*,*,#5910,.T.);
#3813=ORIENTED_EDGE('',*,*,#5913,.T.);
#3814=ORIENTED_EDGE('',*,*,#5923,.T.);
#3815=ORIENTED_EDGE('',*,*,#8415,.T.);
#3816=ORIENTED_EDGE('',*,*,#8458,.T.);
#3817=ORIENTED_EDGE('',*,*,#5920,.T.);
#3818=ORIENTED_EDGE('',*,*,#8425,.T.);
#3819=ORIENTED_EDGE('',*,*,#5927,.T.);
#3820=ORIENTED_EDGE('',*,*,#5930,.T.);
#3821=ORIENTED_EDGE('',*,*,#5933,.T.);
#3822=ORIENTED_EDGE('',*,*,#5945,.T.);
#3823=ORIENTED_EDGE('',*,*,#5937,.T.);
#3824=ORIENTED_EDGE('',*,*,#5940,.T.);
#3825=ORIENTED_EDGE('',*,*,#5943,.T.);
#3826=ORIENTED_EDGE('',*,*,#5957,.T.);
#3827=ORIENTED_EDGE('',*,*,#5949,.T.);
#3828=ORIENTED_EDGE('',*,*,#5952,.T.);
#3829=ORIENTED_EDGE('',*,*,#5955,.T.);
#3830=ORIENTED_EDGE('',*,*,#5969,.T.);
#3831=ORIENTED_EDGE('',*,*,#5961,.T.);
#3832=ORIENTED_EDGE('',*,*,#5964,.T.);
#3833=ORIENTED_EDGE('',*,*,#5967,.T.);
#3834=ORIENTED_EDGE('',*,*,#5981,.T.);
#3835=ORIENTED_EDGE('',*,*,#5973,.T.);
#3836=ORIENTED_EDGE('',*,*,#5976,.T.);
#3837=ORIENTED_EDGE('',*,*,#5979,.T.);
#3838=ORIENTED_EDGE('',*,*,#5991,.T.);
#3839=ORIENTED_EDGE('',*,*,#5985,.T.);
#3840=ORIENTED_EDGE('',*,*,#8459,.T.);
#3841=ORIENTED_EDGE('',*,*,#5989,.T.);
#3842=ORIENTED_EDGE('',*,*,#8427,.T.);
#3843=ORIENTED_EDGE('',*,*,#5995,.T.);
#3844=ORIENTED_EDGE('',*,*,#5998,.T.);
#3845=ORIENTED_EDGE('',*,*,#6001,.T.);
#3846=ORIENTED_EDGE('',*,*,#6013,.T.);
#3847=ORIENTED_EDGE('',*,*,#6005,.T.);
#3848=ORIENTED_EDGE('',*,*,#6008,.T.);
#3849=ORIENTED_EDGE('',*,*,#6011,.T.);
#3850=ORIENTED_EDGE('',*,*,#6025,.T.);
#3851=ORIENTED_EDGE('',*,*,#6017,.T.);
#3852=ORIENTED_EDGE('',*,*,#6020,.T.);
#3853=ORIENTED_EDGE('',*,*,#6023,.T.);
#3854=ORIENTED_EDGE('',*,*,#6037,.T.);
#3855=ORIENTED_EDGE('',*,*,#6029,.T.);
#3856=ORIENTED_EDGE('',*,*,#6032,.T.);
#3857=ORIENTED_EDGE('',*,*,#6035,.T.);
#3858=ORIENTED_EDGE('',*,*,#6049,.T.);
#3859=ORIENTED_EDGE('',*,*,#6041,.T.);
#3860=ORIENTED_EDGE('',*,*,#6044,.T.);
#3861=ORIENTED_EDGE('',*,*,#6047,.T.);
#3862=ORIENTED_EDGE('',*,*,#6059,.T.);
#3863=ORIENTED_EDGE('',*,*,#6053,.T.);
#3864=ORIENTED_EDGE('',*,*,#8460,.T.);
#3865=ORIENTED_EDGE('',*,*,#6057,.T.);
#3866=ORIENTED_EDGE('',*,*,#8429,.T.);
#3867=ORIENTED_EDGE('',*,*,#6063,.T.);
#3868=ORIENTED_EDGE('',*,*,#6066,.T.);
#3869=ORIENTED_EDGE('',*,*,#6069,.T.);
#3870=ORIENTED_EDGE('',*,*,#6081,.T.);
#3871=ORIENTED_EDGE('',*,*,#6073,.T.);
#3872=ORIENTED_EDGE('',*,*,#6076,.T.);
#3873=ORIENTED_EDGE('',*,*,#6079,.T.);
#3874=ORIENTED_EDGE('',*,*,#6093,.T.);
#3875=ORIENTED_EDGE('',*,*,#6085,.T.);
#3876=ORIENTED_EDGE('',*,*,#6088,.T.);
#3877=ORIENTED_EDGE('',*,*,#6091,.T.);
#3878=ORIENTED_EDGE('',*,*,#6105,.T.);
#3879=ORIENTED_EDGE('',*,*,#6097,.T.);
#3880=ORIENTED_EDGE('',*,*,#6100,.T.);
#3881=ORIENTED_EDGE('',*,*,#6103,.T.);
#3882=ORIENTED_EDGE('',*,*,#6117,.T.);
#3883=ORIENTED_EDGE('',*,*,#6109,.T.);
#3884=ORIENTED_EDGE('',*,*,#6112,.T.);
#3885=ORIENTED_EDGE('',*,*,#6115,.T.);
#3886=ORIENTED_EDGE('',*,*,#6127,.T.);
#3887=ORIENTED_EDGE('',*,*,#6121,.T.);
#3888=ORIENTED_EDGE('',*,*,#8461,.T.);
#3889=ORIENTED_EDGE('',*,*,#6125,.T.);
#3890=ORIENTED_EDGE('',*,*,#8431,.T.);
#3891=ORIENTED_EDGE('',*,*,#6131,.T.);
#3892=ORIENTED_EDGE('',*,*,#6134,.T.);
#3893=ORIENTED_EDGE('',*,*,#6137,.T.);
#3894=ORIENTED_EDGE('',*,*,#6149,.T.);
#3895=ORIENTED_EDGE('',*,*,#6141,.T.);
#3896=ORIENTED_EDGE('',*,*,#6144,.T.);
#3897=ORIENTED_EDGE('',*,*,#6147,.T.);
#3898=ORIENTED_EDGE('',*,*,#6161,.T.);
#3899=ORIENTED_EDGE('',*,*,#6153,.T.);
#3900=ORIENTED_EDGE('',*,*,#6156,.T.);
#3901=ORIENTED_EDGE('',*,*,#6159,.T.);
#3902=ORIENTED_EDGE('',*,*,#6173,.T.);
#3903=ORIENTED_EDGE('',*,*,#6165,.T.);
#3904=ORIENTED_EDGE('',*,*,#6168,.T.);
#3905=ORIENTED_EDGE('',*,*,#6171,.T.);
#3906=ORIENTED_EDGE('',*,*,#6185,.T.);
#3907=ORIENTED_EDGE('',*,*,#6177,.T.);
#3908=ORIENTED_EDGE('',*,*,#6180,.T.);
#3909=ORIENTED_EDGE('',*,*,#6183,.T.);
#3910=ORIENTED_EDGE('',*,*,#6195,.T.);
#3911=ORIENTED_EDGE('',*,*,#6189,.T.);
#3912=ORIENTED_EDGE('',*,*,#8462,.T.);
#3913=ORIENTED_EDGE('',*,*,#6193,.T.);
#3914=ORIENTED_EDGE('',*,*,#8433,.T.);
#3915=ORIENTED_EDGE('',*,*,#6199,.T.);
#3916=ORIENTED_EDGE('',*,*,#6202,.T.);
#3917=ORIENTED_EDGE('',*,*,#8463,.T.);
#3918=ORIENTED_EDGE('',*,*,#6212,.T.);
#3919=ORIENTED_EDGE('',*,*,#6206,.T.);
#3920=ORIENTED_EDGE('',*,*,#6209,.T.);
#3921=ORIENTED_EDGE('',*,*,#8464,.T.);
#3922=ORIENTED_EDGE('',*,*,#6222,.T.);
#3923=ORIENTED_EDGE('',*,*,#6216,.T.);
#3924=ORIENTED_EDGE('',*,*,#6219,.T.);
#3925=ORIENTED_EDGE('',*,*,#8465,.T.);
#3926=ORIENTED_EDGE('',*,*,#6232,.T.);
#3927=ORIENTED_EDGE('',*,*,#6226,.T.);
#3928=ORIENTED_EDGE('',*,*,#6229,.T.);
#3929=ORIENTED_EDGE('',*,*,#8466,.T.);
#3930=ORIENTED_EDGE('',*,*,#6242,.T.);
#3931=ORIENTED_EDGE('',*,*,#6236,.T.);
#3932=ORIENTED_EDGE('',*,*,#6239,.T.);
#3933=ORIENTED_EDGE('',*,*,#8467,.T.);
#3934=ORIENTED_EDGE('',*,*,#6249,.T.);
#3935=ORIENTED_EDGE('',*,*,#6246,.T.);
#3936=ORIENTED_EDGE('',*,*,#8468,.T.);
#3937=ORIENTED_EDGE('',*,*,#8469,.T.);
#3938=ORIENTED_EDGE('',*,*,#8470,.T.);
#3939=ORIENTED_EDGE('',*,*,#8471,.T.);
#3940=ORIENTED_EDGE('',*,*,#8472,.T.);
#3941=ORIENTED_EDGE('',*,*,#5736,.F.);
#3942=ORIENTED_EDGE('',*,*,#8453,.F.);
#3943=ORIENTED_EDGE('',*,*,#8451,.F.);
#3944=ORIENTED_EDGE('',*,*,#8457,.F.);
#3945=ORIENTED_EDGE('',*,*,#8455,.F.);
#3946=ORIENTED_EDGE('',*,*,#8473,.T.);
#3947=ORIENTED_EDGE('',*,*,#8474,.T.);
#3948=ORIENTED_EDGE('',*,*,#8475,.F.);
#3949=ORIENTED_EDGE('',*,*,#8476,.T.);
#3950=ORIENTED_EDGE('',*,*,#8477,.T.);
#3951=ORIENTED_EDGE('',*,*,#5779,.F.);
#3952=ORIENTED_EDGE('',*,*,#5780,.F.);
#3953=ORIENTED_EDGE('',*,*,#8477,.F.);
#3954=ORIENTED_EDGE('',*,*,#8478,.T.);
#3955=ORIENTED_EDGE('',*,*,#8479,.T.);
#3956=ORIENTED_EDGE('',*,*,#5781,.F.);
#3957=ORIENTED_EDGE('',*,*,#8479,.F.);
#3958=ORIENTED_EDGE('',*,*,#8480,.T.);
#3959=ORIENTED_EDGE('',*,*,#8481,.T.);
#3960=ORIENTED_EDGE('',*,*,#5782,.F.);
#3961=ORIENTED_EDGE('',*,*,#8481,.F.);
#3962=ORIENTED_EDGE('',*,*,#8482,.T.);
#3963=ORIENTED_EDGE('',*,*,#5817,.T.);
#3964=ORIENTED_EDGE('',*,*,#6629,.T.);
#3965=ORIENTED_EDGE('',*,*,#6626,.T.);
#3966=ORIENTED_EDGE('',*,*,#8395,.T.);
#3967=ORIENTED_EDGE('',*,*,#8399,.T.);
#3968=ORIENTED_EDGE('',*,*,#6253,.T.);
#3969=ORIENTED_EDGE('',*,*,#6259,.T.);
#3970=ORIENTED_EDGE('',*,*,#6257,.T.);
#3971=ORIENTED_EDGE('',*,*,#8409,.T.);
#3972=ORIENTED_EDGE('',*,*,#6263,.T.);
#3973=ORIENTED_EDGE('',*,*,#6269,.T.);
#3974=ORIENTED_EDGE('',*,*,#6267,.T.);
#3975=ORIENTED_EDGE('',*,*,#8407,.T.);
#3976=ORIENTED_EDGE('',*,*,#6273,.T.);
#3977=ORIENTED_EDGE('',*,*,#6279,.T.);
#3978=ORIENTED_EDGE('',*,*,#6277,.T.);
#3979=ORIENTED_EDGE('',*,*,#8405,.T.);
#3980=ORIENTED_EDGE('',*,*,#6283,.T.);
#3981=ORIENTED_EDGE('',*,*,#6289,.T.);
#3982=ORIENTED_EDGE('',*,*,#6287,.T.);
#3983=ORIENTED_EDGE('',*,*,#8403,.T.);
#3984=ORIENTED_EDGE('',*,*,#8359,.T.);
#3985=ORIENTED_EDGE('',*,*,#6296,.T.);
#3986=ORIENTED_EDGE('',*,*,#6293,.T.);
#3987=ORIENTED_EDGE('',*,*,#8401,.T.);
#3988=ORIENTED_EDGE('',*,*,#6300,.T.);
#3989=ORIENTED_EDGE('',*,*,#6306,.T.);
#3990=ORIENTED_EDGE('',*,*,#8397,.T.);
#3991=ORIENTED_EDGE('',*,*,#6303,.T.);
#3992=ORIENTED_EDGE('',*,*,#6310,.T.);
#3993=ORIENTED_EDGE('',*,*,#6318,.T.);
#3994=ORIENTED_EDGE('',*,*,#6316,.T.);
#3995=ORIENTED_EDGE('',*,*,#6313,.T.);
#3996=ORIENTED_EDGE('',*,*,#6322,.T.);
#3997=ORIENTED_EDGE('',*,*,#6330,.T.);
#3998=ORIENTED_EDGE('',*,*,#6328,.T.);
#3999=ORIENTED_EDGE('',*,*,#6325,.T.);
#4000=ORIENTED_EDGE('',*,*,#6334,.T.);
#4001=ORIENTED_EDGE('',*,*,#6342,.T.);
#4002=ORIENTED_EDGE('',*,*,#6340,.T.);
#4003=ORIENTED_EDGE('',*,*,#6337,.T.);
#4004=ORIENTED_EDGE('',*,*,#6346,.T.);
#4005=ORIENTED_EDGE('',*,*,#6354,.T.);
#4006=ORIENTED_EDGE('',*,*,#6352,.T.);
#4007=ORIENTED_EDGE('',*,*,#6349,.T.);
#4008=ORIENTED_EDGE('',*,*,#8371,.T.);
#4009=ORIENTED_EDGE('',*,*,#6364,.T.);
#4010=ORIENTED_EDGE('',*,*,#6361,.T.);
#4011=ORIENTED_EDGE('',*,*,#6358,.T.);
#4012=ORIENTED_EDGE('',*,*,#6368,.T.);
#4013=ORIENTED_EDGE('',*,*,#6374,.T.);
#4014=ORIENTED_EDGE('',*,*,#8386,.T.);
#4015=ORIENTED_EDGE('',*,*,#6371,.T.);
#4016=ORIENTED_EDGE('',*,*,#6378,.T.);
#4017=ORIENTED_EDGE('',*,*,#6386,.T.);
#4018=ORIENTED_EDGE('',*,*,#6384,.T.);
#4019=ORIENTED_EDGE('',*,*,#6381,.T.);
#4020=ORIENTED_EDGE('',*,*,#6390,.T.);
#4021=ORIENTED_EDGE('',*,*,#6398,.T.);
#4022=ORIENTED_EDGE('',*,*,#6396,.T.);
#4023=ORIENTED_EDGE('',*,*,#6393,.T.);
#4024=ORIENTED_EDGE('',*,*,#6402,.T.);
#4025=ORIENTED_EDGE('',*,*,#6410,.T.);
#4026=ORIENTED_EDGE('',*,*,#6408,.T.);
#4027=ORIENTED_EDGE('',*,*,#6405,.T.);
#4028=ORIENTED_EDGE('',*,*,#6414,.T.);
#4029=ORIENTED_EDGE('',*,*,#6422,.T.);
#4030=ORIENTED_EDGE('',*,*,#6420,.T.);
#4031=ORIENTED_EDGE('',*,*,#6417,.T.);
#4032=ORIENTED_EDGE('',*,*,#8369,.T.);
#4033=ORIENTED_EDGE('',*,*,#6432,.T.);
#4034=ORIENTED_EDGE('',*,*,#6429,.T.);
#4035=ORIENTED_EDGE('',*,*,#6426,.T.);
#4036=ORIENTED_EDGE('',*,*,#6436,.T.);
#4037=ORIENTED_EDGE('',*,*,#6442,.T.);
#4038=ORIENTED_EDGE('',*,*,#8388,.T.);
#4039=ORIENTED_EDGE('',*,*,#6439,.T.);
#4040=ORIENTED_EDGE('',*,*,#6446,.T.);
#4041=ORIENTED_EDGE('',*,*,#6454,.T.);
#4042=ORIENTED_EDGE('',*,*,#6452,.T.);
#4043=ORIENTED_EDGE('',*,*,#6449,.T.);
#4044=ORIENTED_EDGE('',*,*,#6458,.T.);
#4045=ORIENTED_EDGE('',*,*,#6466,.T.);
#4046=ORIENTED_EDGE('',*,*,#6464,.T.);
#4047=ORIENTED_EDGE('',*,*,#6461,.T.);
#4048=ORIENTED_EDGE('',*,*,#6470,.T.);
#4049=ORIENTED_EDGE('',*,*,#6478,.T.);
#4050=ORIENTED_EDGE('',*,*,#6476,.T.);
#4051=ORIENTED_EDGE('',*,*,#6473,.T.);
#4052=ORIENTED_EDGE('',*,*,#6482,.T.);
#4053=ORIENTED_EDGE('',*,*,#6490,.T.);
#4054=ORIENTED_EDGE('',*,*,#6488,.T.);
#4055=ORIENTED_EDGE('',*,*,#6485,.T.);
#4056=ORIENTED_EDGE('',*,*,#8367,.T.);
#4057=ORIENTED_EDGE('',*,*,#6500,.T.);
#4058=ORIENTED_EDGE('',*,*,#6497,.T.);
#4059=ORIENTED_EDGE('',*,*,#6494,.T.);
#4060=ORIENTED_EDGE('',*,*,#6504,.T.);
#4061=ORIENTED_EDGE('',*,*,#6510,.T.);
#4062=ORIENTED_EDGE('',*,*,#8390,.T.);
#4063=ORIENTED_EDGE('',*,*,#6507,.T.);
#4064=ORIENTED_EDGE('',*,*,#6514,.T.);
#4065=ORIENTED_EDGE('',*,*,#6522,.T.);
#4066=ORIENTED_EDGE('',*,*,#6520,.T.);
#4067=ORIENTED_EDGE('',*,*,#6517,.T.);
#4068=ORIENTED_EDGE('',*,*,#6526,.T.);
#4069=ORIENTED_EDGE('',*,*,#6534,.T.);
#4070=ORIENTED_EDGE('',*,*,#6532,.T.);
#4071=ORIENTED_EDGE('',*,*,#6529,.T.);
#4072=ORIENTED_EDGE('',*,*,#6538,.T.);
#4073=ORIENTED_EDGE('',*,*,#6546,.T.);
#4074=ORIENTED_EDGE('',*,*,#6544,.T.);
#4075=ORIENTED_EDGE('',*,*,#6541,.T.);
#4076=ORIENTED_EDGE('',*,*,#6550,.T.);
#4077=ORIENTED_EDGE('',*,*,#6558,.T.);
#4078=ORIENTED_EDGE('',*,*,#6556,.T.);
#4079=ORIENTED_EDGE('',*,*,#6553,.T.);
#4080=ORIENTED_EDGE('',*,*,#8365,.T.);
#4081=ORIENTED_EDGE('',*,*,#6568,.T.);
#4082=ORIENTED_EDGE('',*,*,#6565,.T.);
#4083=ORIENTED_EDGE('',*,*,#6562,.T.);
#4084=ORIENTED_EDGE('',*,*,#6572,.T.);
#4085=ORIENTED_EDGE('',*,*,#8384,.T.);
#4086=ORIENTED_EDGE('',*,*,#8392,.T.);
#4087=ORIENTED_EDGE('',*,*,#6575,.T.);
#4088=ORIENTED_EDGE('',*,*,#6579,.T.);
#4089=ORIENTED_EDGE('',*,*,#8373,.T.);
#4090=ORIENTED_EDGE('',*,*,#6585,.T.);
#4091=ORIENTED_EDGE('',*,*,#6582,.T.);
#4092=ORIENTED_EDGE('',*,*,#6589,.T.);
#4093=ORIENTED_EDGE('',*,*,#8375,.T.);
#4094=ORIENTED_EDGE('',*,*,#6595,.T.);
#4095=ORIENTED_EDGE('',*,*,#6592,.T.);
#4096=ORIENTED_EDGE('',*,*,#6599,.T.);
#4097=ORIENTED_EDGE('',*,*,#8377,.T.);
#4098=ORIENTED_EDGE('',*,*,#6605,.T.);
#4099=ORIENTED_EDGE('',*,*,#6602,.T.);
#4100=ORIENTED_EDGE('',*,*,#6609,.T.);
#4101=ORIENTED_EDGE('',*,*,#8379,.T.);
#4102=ORIENTED_EDGE('',*,*,#6615,.T.);
#4103=ORIENTED_EDGE('',*,*,#6612,.T.);
#4104=ORIENTED_EDGE('',*,*,#8363,.T.);
#4105=ORIENTED_EDGE('',*,*,#8381,.T.);
#4106=ORIENTED_EDGE('',*,*,#6622,.T.);
#4107=ORIENTED_EDGE('',*,*,#6619,.T.);
#4108=ORIENTED_EDGE('',*,*,#8483,.T.);
#4109=ORIENTED_EDGE('',*,*,#8484,.T.);
#4110=ORIENTED_EDGE('',*,*,#8485,.T.);
#4111=ORIENTED_EDGE('',*,*,#8486,.T.);
#4112=ORIENTED_EDGE('',*,*,#8487,.T.);
#4113=ORIENTED_EDGE('',*,*,#5815,.F.);
#4114=ORIENTED_EDGE('',*,*,#8482,.F.);
#4115=ORIENTED_EDGE('',*,*,#8480,.F.);
#4116=ORIENTED_EDGE('',*,*,#8478,.F.);
#4117=ORIENTED_EDGE('',*,*,#8476,.F.);
#4118=ORIENTED_EDGE('',*,*,#8488,.F.);
#4119=ORIENTED_EDGE('',*,*,#8489,.T.);
#4120=ORIENTED_EDGE('',*,*,#5793,.T.);
#4121=ORIENTED_EDGE('',*,*,#8490,.F.);
#4122=ORIENTED_EDGE('',*,*,#5792,.T.);
#4123=ORIENTED_EDGE('',*,*,#8491,.F.);
#4124=ORIENTED_EDGE('',*,*,#8492,.F.);
#4125=ORIENTED_EDGE('',*,*,#8490,.T.);
#4126=ORIENTED_EDGE('',*,*,#5791,.T.);
#4127=ORIENTED_EDGE('',*,*,#8493,.F.);
#4128=ORIENTED_EDGE('',*,*,#8494,.F.);
#4129=ORIENTED_EDGE('',*,*,#8491,.T.);
#4130=ORIENTED_EDGE('',*,*,#5790,.T.);
#4131=ORIENTED_EDGE('',*,*,#5811,.F.);
#4132=ORIENTED_EDGE('',*,*,#8495,.F.);
#4133=ORIENTED_EDGE('',*,*,#8493,.T.);
#4134=ORIENTED_EDGE('',*,*,#8149,.T.);
#4135=ORIENTED_EDGE('',*,*,#8146,.T.);
#4136=ORIENTED_EDGE('',*,*,#8187,.T.);
#4137=ORIENTED_EDGE('',*,*,#8191,.T.);
#4138=ORIENTED_EDGE('',*,*,#7773,.T.);
#4139=ORIENTED_EDGE('',*,*,#7779,.T.);
#4140=ORIENTED_EDGE('',*,*,#7777,.T.);
#4141=ORIENTED_EDGE('',*,*,#8201,.T.);
#4142=ORIENTED_EDGE('',*,*,#7783,.T.);
#4143=ORIENTED_EDGE('',*,*,#7789,.T.);
#4144=ORIENTED_EDGE('',*,*,#7787,.T.);
#4145=ORIENTED_EDGE('',*,*,#8199,.T.);
#4146=ORIENTED_EDGE('',*,*,#7793,.T.);
#4147=ORIENTED_EDGE('',*,*,#7799,.T.);
#4148=ORIENTED_EDGE('',*,*,#7797,.T.);
#4149=ORIENTED_EDGE('',*,*,#8197,.T.);
#4150=ORIENTED_EDGE('',*,*,#7803,.T.);
#4151=ORIENTED_EDGE('',*,*,#7809,.T.);
#4152=ORIENTED_EDGE('',*,*,#7807,.T.);
#4153=ORIENTED_EDGE('',*,*,#8195,.T.);
#4154=ORIENTED_EDGE('',*,*,#8151,.T.);
#4155=ORIENTED_EDGE('',*,*,#7816,.T.);
#4156=ORIENTED_EDGE('',*,*,#7813,.T.);
#4157=ORIENTED_EDGE('',*,*,#8193,.T.);
#4158=ORIENTED_EDGE('',*,*,#7820,.T.);
#4159=ORIENTED_EDGE('',*,*,#7826,.T.);
#4160=ORIENTED_EDGE('',*,*,#8189,.T.);
#4161=ORIENTED_EDGE('',*,*,#7823,.T.);
#4162=ORIENTED_EDGE('',*,*,#7830,.T.);
#4163=ORIENTED_EDGE('',*,*,#7838,.T.);
#4164=ORIENTED_EDGE('',*,*,#7836,.T.);
#4165=ORIENTED_EDGE('',*,*,#7833,.T.);
#4166=ORIENTED_EDGE('',*,*,#7842,.T.);
#4167=ORIENTED_EDGE('',*,*,#7850,.T.);
#4168=ORIENTED_EDGE('',*,*,#7848,.T.);
#4169=ORIENTED_EDGE('',*,*,#7845,.T.);
#4170=ORIENTED_EDGE('',*,*,#7854,.T.);
#4171=ORIENTED_EDGE('',*,*,#7862,.T.);
#4172=ORIENTED_EDGE('',*,*,#7860,.T.);
#4173=ORIENTED_EDGE('',*,*,#7857,.T.);
#4174=ORIENTED_EDGE('',*,*,#7866,.T.);
#4175=ORIENTED_EDGE('',*,*,#7874,.T.);
#4176=ORIENTED_EDGE('',*,*,#7872,.T.);
#4177=ORIENTED_EDGE('',*,*,#7869,.T.);
#4178=ORIENTED_EDGE('',*,*,#8163,.T.);
#4179=ORIENTED_EDGE('',*,*,#7884,.T.);
#4180=ORIENTED_EDGE('',*,*,#7881,.T.);
#4181=ORIENTED_EDGE('',*,*,#7878,.T.);
#4182=ORIENTED_EDGE('',*,*,#7888,.T.);
#4183=ORIENTED_EDGE('',*,*,#7894,.T.);
#4184=ORIENTED_EDGE('',*,*,#8178,.T.);
#4185=ORIENTED_EDGE('',*,*,#7891,.T.);
#4186=ORIENTED_EDGE('',*,*,#7898,.T.);
#4187=ORIENTED_EDGE('',*,*,#7906,.T.);
#4188=ORIENTED_EDGE('',*,*,#7904,.T.);
#4189=ORIENTED_EDGE('',*,*,#7901,.T.);
#4190=ORIENTED_EDGE('',*,*,#7910,.T.);
#4191=ORIENTED_EDGE('',*,*,#7918,.T.);
#4192=ORIENTED_EDGE('',*,*,#7916,.T.);
#4193=ORIENTED_EDGE('',*,*,#7913,.T.);
#4194=ORIENTED_EDGE('',*,*,#7922,.T.);
#4195=ORIENTED_EDGE('',*,*,#7930,.T.);
#4196=ORIENTED_EDGE('',*,*,#7928,.T.);
#4197=ORIENTED_EDGE('',*,*,#7925,.T.);
#4198=ORIENTED_EDGE('',*,*,#7934,.T.);
#4199=ORIENTED_EDGE('',*,*,#7942,.T.);
#4200=ORIENTED_EDGE('',*,*,#7940,.T.);
#4201=ORIENTED_EDGE('',*,*,#7937,.T.);
#4202=ORIENTED_EDGE('',*,*,#8161,.T.);
#4203=ORIENTED_EDGE('',*,*,#7952,.T.);
#4204=ORIENTED_EDGE('',*,*,#7949,.T.);
#4205=ORIENTED_EDGE('',*,*,#7946,.T.);
#4206=ORIENTED_EDGE('',*,*,#7956,.T.);
#4207=ORIENTED_EDGE('',*,*,#7962,.T.);
#4208=ORIENTED_EDGE('',*,*,#8180,.T.);
#4209=ORIENTED_EDGE('',*,*,#7959,.T.);
#4210=ORIENTED_EDGE('',*,*,#7966,.T.);
#4211=ORIENTED_EDGE('',*,*,#7974,.T.);
#4212=ORIENTED_EDGE('',*,*,#7972,.T.);
#4213=ORIENTED_EDGE('',*,*,#7969,.T.);
#4214=ORIENTED_EDGE('',*,*,#7978,.T.);
#4215=ORIENTED_EDGE('',*,*,#7986,.T.);
#4216=ORIENTED_EDGE('',*,*,#7984,.T.);
#4217=ORIENTED_EDGE('',*,*,#7981,.T.);
#4218=ORIENTED_EDGE('',*,*,#7990,.T.);
#4219=ORIENTED_EDGE('',*,*,#7998,.T.);
#4220=ORIENTED_EDGE('',*,*,#7996,.T.);
#4221=ORIENTED_EDGE('',*,*,#7993,.T.);
#4222=ORIENTED_EDGE('',*,*,#8002,.T.);
#4223=ORIENTED_EDGE('',*,*,#8010,.T.);
#4224=ORIENTED_EDGE('',*,*,#8008,.T.);
#4225=ORIENTED_EDGE('',*,*,#8005,.T.);
#4226=ORIENTED_EDGE('',*,*,#8159,.T.);
#4227=ORIENTED_EDGE('',*,*,#8020,.T.);
#4228=ORIENTED_EDGE('',*,*,#8017,.T.);
#4229=ORIENTED_EDGE('',*,*,#8014,.T.);
#4230=ORIENTED_EDGE('',*,*,#8024,.T.);
#4231=ORIENTED_EDGE('',*,*,#8030,.T.);
#4232=ORIENTED_EDGE('',*,*,#8182,.T.);
#4233=ORIENTED_EDGE('',*,*,#8027,.T.);
#4234=ORIENTED_EDGE('',*,*,#8034,.T.);
#4235=ORIENTED_EDGE('',*,*,#8042,.T.);
#4236=ORIENTED_EDGE('',*,*,#8040,.T.);
#4237=ORIENTED_EDGE('',*,*,#8037,.T.);
#4238=ORIENTED_EDGE('',*,*,#8046,.T.);
#4239=ORIENTED_EDGE('',*,*,#8054,.T.);
#4240=ORIENTED_EDGE('',*,*,#8052,.T.);
#4241=ORIENTED_EDGE('',*,*,#8049,.T.);
#4242=ORIENTED_EDGE('',*,*,#8058,.T.);
#4243=ORIENTED_EDGE('',*,*,#8066,.T.);
#4244=ORIENTED_EDGE('',*,*,#8064,.T.);
#4245=ORIENTED_EDGE('',*,*,#8061,.T.);
#4246=ORIENTED_EDGE('',*,*,#8070,.T.);
#4247=ORIENTED_EDGE('',*,*,#8078,.T.);
#4248=ORIENTED_EDGE('',*,*,#8076,.T.);
#4249=ORIENTED_EDGE('',*,*,#8073,.T.);
#4250=ORIENTED_EDGE('',*,*,#8157,.T.);
#4251=ORIENTED_EDGE('',*,*,#8088,.T.);
#4252=ORIENTED_EDGE('',*,*,#8085,.T.);
#4253=ORIENTED_EDGE('',*,*,#8082,.T.);
#4254=ORIENTED_EDGE('',*,*,#8092,.T.);
#4255=ORIENTED_EDGE('',*,*,#8176,.T.);
#4256=ORIENTED_EDGE('',*,*,#8184,.T.);
#4257=ORIENTED_EDGE('',*,*,#8095,.T.);
#4258=ORIENTED_EDGE('',*,*,#8099,.T.);
#4259=ORIENTED_EDGE('',*,*,#8165,.T.);
#4260=ORIENTED_EDGE('',*,*,#8105,.T.);
#4261=ORIENTED_EDGE('',*,*,#8102,.T.);
#4262=ORIENTED_EDGE('',*,*,#8109,.T.);
#4263=ORIENTED_EDGE('',*,*,#8167,.T.);
#4264=ORIENTED_EDGE('',*,*,#8115,.T.);
#4265=ORIENTED_EDGE('',*,*,#8112,.T.);
#4266=ORIENTED_EDGE('',*,*,#8119,.T.);
#4267=ORIENTED_EDGE('',*,*,#8169,.T.);
#4268=ORIENTED_EDGE('',*,*,#8125,.T.);
#4269=ORIENTED_EDGE('',*,*,#8122,.T.);
#4270=ORIENTED_EDGE('',*,*,#8129,.T.);
#4271=ORIENTED_EDGE('',*,*,#8171,.T.);
#4272=ORIENTED_EDGE('',*,*,#8135,.T.);
#4273=ORIENTED_EDGE('',*,*,#8132,.T.);
#4274=ORIENTED_EDGE('',*,*,#8155,.T.);
#4275=ORIENTED_EDGE('',*,*,#8173,.T.);
#4276=ORIENTED_EDGE('',*,*,#8142,.T.);
#4277=ORIENTED_EDGE('',*,*,#8139,.T.);
#4278=ORIENTED_EDGE('',*,*,#8496,.T.);
#4279=ORIENTED_EDGE('',*,*,#8497,.T.);
#4280=ORIENTED_EDGE('',*,*,#8498,.T.);
#4281=ORIENTED_EDGE('',*,*,#8488,.T.);
#4282=ORIENTED_EDGE('',*,*,#8492,.T.);
#4283=ORIENTED_EDGE('',*,*,#8494,.T.);
#4284=ORIENTED_EDGE('',*,*,#8495,.T.);
#4285=ORIENTED_EDGE('',*,*,#5810,.T.);
#4286=ORIENTED_EDGE('',*,*,#8499,.T.);
#4287=ORIENTED_EDGE('',*,*,#8500,.T.);
#4288=ORIENTED_EDGE('',*,*,#8501,.F.);
#4289=ORIENTED_EDGE('',*,*,#8502,.T.);
#4290=ORIENTED_EDGE('',*,*,#8503,.T.);
#4291=ORIENTED_EDGE('',*,*,#5755,.F.);
#4292=ORIENTED_EDGE('',*,*,#5756,.F.);
#4293=ORIENTED_EDGE('',*,*,#8503,.F.);
#4294=ORIENTED_EDGE('',*,*,#8504,.T.);
#4295=ORIENTED_EDGE('',*,*,#8505,.T.);
#4296=ORIENTED_EDGE('',*,*,#5757,.F.);
#4297=ORIENTED_EDGE('',*,*,#8505,.F.);
#4298=ORIENTED_EDGE('',*,*,#8506,.T.);
#4299=ORIENTED_EDGE('',*,*,#8507,.T.);
#4300=ORIENTED_EDGE('',*,*,#5758,.F.);
#4301=ORIENTED_EDGE('',*,*,#8507,.F.);
#4302=ORIENTED_EDGE('',*,*,#8508,.T.);
#4303=ORIENTED_EDGE('',*,*,#5814,.T.);
#4304=ORIENTED_EDGE('',*,*,#7389,.T.);
#4305=ORIENTED_EDGE('',*,*,#7386,.T.);
#4306=ORIENTED_EDGE('',*,*,#8291,.T.);
#4307=ORIENTED_EDGE('',*,*,#8295,.T.);
#4308=ORIENTED_EDGE('',*,*,#7013,.T.);
#4309=ORIENTED_EDGE('',*,*,#7019,.T.);
#4310=ORIENTED_EDGE('',*,*,#7017,.T.);
#4311=ORIENTED_EDGE('',*,*,#8305,.T.);
#4312=ORIENTED_EDGE('',*,*,#7023,.T.);
#4313=ORIENTED_EDGE('',*,*,#7029,.T.);
#4314=ORIENTED_EDGE('',*,*,#7027,.T.);
#4315=ORIENTED_EDGE('',*,*,#8303,.T.);
#4316=ORIENTED_EDGE('',*,*,#7033,.T.);
#4317=ORIENTED_EDGE('',*,*,#7039,.T.);
#4318=ORIENTED_EDGE('',*,*,#7037,.T.);
#4319=ORIENTED_EDGE('',*,*,#8301,.T.);
#4320=ORIENTED_EDGE('',*,*,#7043,.T.);
#4321=ORIENTED_EDGE('',*,*,#7049,.T.);
#4322=ORIENTED_EDGE('',*,*,#7047,.T.);
#4323=ORIENTED_EDGE('',*,*,#8299,.T.);
#4324=ORIENTED_EDGE('',*,*,#8255,.T.);
#4325=ORIENTED_EDGE('',*,*,#7056,.T.);
#4326=ORIENTED_EDGE('',*,*,#7053,.T.);
#4327=ORIENTED_EDGE('',*,*,#8297,.T.);
#4328=ORIENTED_EDGE('',*,*,#7060,.T.);
#4329=ORIENTED_EDGE('',*,*,#7066,.T.);
#4330=ORIENTED_EDGE('',*,*,#8293,.T.);
#4331=ORIENTED_EDGE('',*,*,#7063,.T.);
#4332=ORIENTED_EDGE('',*,*,#7070,.T.);
#4333=ORIENTED_EDGE('',*,*,#7078,.T.);
#4334=ORIENTED_EDGE('',*,*,#7076,.T.);
#4335=ORIENTED_EDGE('',*,*,#7073,.T.);
#4336=ORIENTED_EDGE('',*,*,#7082,.T.);
#4337=ORIENTED_EDGE('',*,*,#7090,.T.);
#4338=ORIENTED_EDGE('',*,*,#7088,.T.);
#4339=ORIENTED_EDGE('',*,*,#7085,.T.);
#4340=ORIENTED_EDGE('',*,*,#7094,.T.);
#4341=ORIENTED_EDGE('',*,*,#7102,.T.);
#4342=ORIENTED_EDGE('',*,*,#7100,.T.);
#4343=ORIENTED_EDGE('',*,*,#7097,.T.);
#4344=ORIENTED_EDGE('',*,*,#7106,.T.);
#4345=ORIENTED_EDGE('',*,*,#7114,.T.);
#4346=ORIENTED_EDGE('',*,*,#7112,.T.);
#4347=ORIENTED_EDGE('',*,*,#7109,.T.);
#4348=ORIENTED_EDGE('',*,*,#8267,.T.);
#4349=ORIENTED_EDGE('',*,*,#7124,.T.);
#4350=ORIENTED_EDGE('',*,*,#7121,.T.);
#4351=ORIENTED_EDGE('',*,*,#7118,.T.);
#4352=ORIENTED_EDGE('',*,*,#7128,.T.);
#4353=ORIENTED_EDGE('',*,*,#7134,.T.);
#4354=ORIENTED_EDGE('',*,*,#8282,.T.);
#4355=ORIENTED_EDGE('',*,*,#7131,.T.);
#4356=ORIENTED_EDGE('',*,*,#7138,.T.);
#4357=ORIENTED_EDGE('',*,*,#7146,.T.);
#4358=ORIENTED_EDGE('',*,*,#7144,.T.);
#4359=ORIENTED_EDGE('',*,*,#7141,.T.);
#4360=ORIENTED_EDGE('',*,*,#7150,.T.);
#4361=ORIENTED_EDGE('',*,*,#7158,.T.);
#4362=ORIENTED_EDGE('',*,*,#7156,.T.);
#4363=ORIENTED_EDGE('',*,*,#7153,.T.);
#4364=ORIENTED_EDGE('',*,*,#7162,.T.);
#4365=ORIENTED_EDGE('',*,*,#7170,.T.);
#4366=ORIENTED_EDGE('',*,*,#7168,.T.);
#4367=ORIENTED_EDGE('',*,*,#7165,.T.);
#4368=ORIENTED_EDGE('',*,*,#7174,.T.);
#4369=ORIENTED_EDGE('',*,*,#7182,.T.);
#4370=ORIENTED_EDGE('',*,*,#7180,.T.);
#4371=ORIENTED_EDGE('',*,*,#7177,.T.);
#4372=ORIENTED_EDGE('',*,*,#8265,.T.);
#4373=ORIENTED_EDGE('',*,*,#7192,.T.);
#4374=ORIENTED_EDGE('',*,*,#7189,.T.);
#4375=ORIENTED_EDGE('',*,*,#7186,.T.);
#4376=ORIENTED_EDGE('',*,*,#7196,.T.);
#4377=ORIENTED_EDGE('',*,*,#7202,.T.);
#4378=ORIENTED_EDGE('',*,*,#8284,.T.);
#4379=ORIENTED_EDGE('',*,*,#7199,.T.);
#4380=ORIENTED_EDGE('',*,*,#7206,.T.);
#4381=ORIENTED_EDGE('',*,*,#7214,.T.);
#4382=ORIENTED_EDGE('',*,*,#7212,.T.);
#4383=ORIENTED_EDGE('',*,*,#7209,.T.);
#4384=ORIENTED_EDGE('',*,*,#7218,.T.);
#4385=ORIENTED_EDGE('',*,*,#7226,.T.);
#4386=ORIENTED_EDGE('',*,*,#7224,.T.);
#4387=ORIENTED_EDGE('',*,*,#7221,.T.);
#4388=ORIENTED_EDGE('',*,*,#7230,.T.);
#4389=ORIENTED_EDGE('',*,*,#7238,.T.);
#4390=ORIENTED_EDGE('',*,*,#7236,.T.);
#4391=ORIENTED_EDGE('',*,*,#7233,.T.);
#4392=ORIENTED_EDGE('',*,*,#7242,.T.);
#4393=ORIENTED_EDGE('',*,*,#7250,.T.);
#4394=ORIENTED_EDGE('',*,*,#7248,.T.);
#4395=ORIENTED_EDGE('',*,*,#7245,.T.);
#4396=ORIENTED_EDGE('',*,*,#8263,.T.);
#4397=ORIENTED_EDGE('',*,*,#7260,.T.);
#4398=ORIENTED_EDGE('',*,*,#7257,.T.);
#4399=ORIENTED_EDGE('',*,*,#7254,.T.);
#4400=ORIENTED_EDGE('',*,*,#7264,.T.);
#4401=ORIENTED_EDGE('',*,*,#7270,.T.);
#4402=ORIENTED_EDGE('',*,*,#8286,.T.);
#4403=ORIENTED_EDGE('',*,*,#7267,.T.);
#4404=ORIENTED_EDGE('',*,*,#7274,.T.);
#4405=ORIENTED_EDGE('',*,*,#7282,.T.);
#4406=ORIENTED_EDGE('',*,*,#7280,.T.);
#4407=ORIENTED_EDGE('',*,*,#7277,.T.);
#4408=ORIENTED_EDGE('',*,*,#7286,.T.);
#4409=ORIENTED_EDGE('',*,*,#7294,.T.);
#4410=ORIENTED_EDGE('',*,*,#7292,.T.);
#4411=ORIENTED_EDGE('',*,*,#7289,.T.);
#4412=ORIENTED_EDGE('',*,*,#7298,.T.);
#4413=ORIENTED_EDGE('',*,*,#7306,.T.);
#4414=ORIENTED_EDGE('',*,*,#7304,.T.);
#4415=ORIENTED_EDGE('',*,*,#7301,.T.);
#4416=ORIENTED_EDGE('',*,*,#7310,.T.);
#4417=ORIENTED_EDGE('',*,*,#7318,.T.);
#4418=ORIENTED_EDGE('',*,*,#7316,.T.);
#4419=ORIENTED_EDGE('',*,*,#7313,.T.);
#4420=ORIENTED_EDGE('',*,*,#8261,.T.);
#4421=ORIENTED_EDGE('',*,*,#7328,.T.);
#4422=ORIENTED_EDGE('',*,*,#7325,.T.);
#4423=ORIENTED_EDGE('',*,*,#7322,.T.);
#4424=ORIENTED_EDGE('',*,*,#7332,.T.);
#4425=ORIENTED_EDGE('',*,*,#8280,.T.);
#4426=ORIENTED_EDGE('',*,*,#8288,.T.);
#4427=ORIENTED_EDGE('',*,*,#7335,.T.);
#4428=ORIENTED_EDGE('',*,*,#7339,.T.);
#4429=ORIENTED_EDGE('',*,*,#8269,.T.);
#4430=ORIENTED_EDGE('',*,*,#7345,.T.);
#4431=ORIENTED_EDGE('',*,*,#7342,.T.);
#4432=ORIENTED_EDGE('',*,*,#7349,.T.);
#4433=ORIENTED_EDGE('',*,*,#8271,.T.);
#4434=ORIENTED_EDGE('',*,*,#7355,.T.);
#4435=ORIENTED_EDGE('',*,*,#7352,.T.);
#4436=ORIENTED_EDGE('',*,*,#7359,.T.);
#4437=ORIENTED_EDGE('',*,*,#8273,.T.);
#4438=ORIENTED_EDGE('',*,*,#7365,.T.);
#4439=ORIENTED_EDGE('',*,*,#7362,.T.);
#4440=ORIENTED_EDGE('',*,*,#7369,.T.);
#4441=ORIENTED_EDGE('',*,*,#8275,.T.);
#4442=ORIENTED_EDGE('',*,*,#7375,.T.);
#4443=ORIENTED_EDGE('',*,*,#7372,.T.);
#4444=ORIENTED_EDGE('',*,*,#8259,.T.);
#4445=ORIENTED_EDGE('',*,*,#8277,.T.);
#4446=ORIENTED_EDGE('',*,*,#7382,.T.);
#4447=ORIENTED_EDGE('',*,*,#7379,.T.);
#4448=ORIENTED_EDGE('',*,*,#8509,.T.);
#4449=ORIENTED_EDGE('',*,*,#8510,.T.);
#4450=ORIENTED_EDGE('',*,*,#8511,.T.);
#4451=ORIENTED_EDGE('',*,*,#8512,.T.);
#4452=ORIENTED_EDGE('',*,*,#8513,.T.);
#4453=ORIENTED_EDGE('',*,*,#5812,.F.);
#4454=ORIENTED_EDGE('',*,*,#8508,.F.);
#4455=ORIENTED_EDGE('',*,*,#8506,.F.);
#4456=ORIENTED_EDGE('',*,*,#8504,.F.);
#4457=ORIENTED_EDGE('',*,*,#8502,.F.);
#4458=ORIENTED_EDGE('',*,*,#5747,.F.);
#4459=ORIENTED_EDGE('',*,*,#8514,.F.);
#4460=ORIENTED_EDGE('',*,*,#8515,.T.);
#4461=ORIENTED_EDGE('',*,*,#8516,.T.);
#4462=ORIENTED_EDGE('',*,*,#5748,.F.);
#4463=ORIENTED_EDGE('',*,*,#8516,.F.);
#4464=ORIENTED_EDGE('',*,*,#8517,.T.);
#4465=ORIENTED_EDGE('',*,*,#5805,.T.);
#4466=ORIENTED_EDGE('',*,*,#8518,.F.);
#4467=ORIENTED_EDGE('',*,*,#8519,.T.);
#4468=ORIENTED_EDGE('',*,*,#8520,.T.);
#4469=ORIENTED_EDGE('',*,*,#5745,.F.);
#4470=ORIENTED_EDGE('',*,*,#5746,.F.);
#4471=ORIENTED_EDGE('',*,*,#8520,.F.);
#4472=ORIENTED_EDGE('',*,*,#8521,.T.);
#4473=ORIENTED_EDGE('',*,*,#8514,.T.);
#4474=ORIENTED_EDGE('',*,*,#7009,.T.);
#4475=ORIENTED_EDGE('',*,*,#7006,.T.);
#4476=ORIENTED_EDGE('',*,*,#8343,.T.);
#4477=ORIENTED_EDGE('',*,*,#8347,.T.);
#4478=ORIENTED_EDGE('',*,*,#6633,.T.);
#4479=ORIENTED_EDGE('',*,*,#6639,.T.);
#4480=ORIENTED_EDGE('',*,*,#6637,.T.);
#4481=ORIENTED_EDGE('',*,*,#8357,.T.);
#4482=ORIENTED_EDGE('',*,*,#6643,.T.);
#4483=ORIENTED_EDGE('',*,*,#6649,.T.);
#4484=ORIENTED_EDGE('',*,*,#6647,.T.);
#4485=ORIENTED_EDGE('',*,*,#8355,.T.);
#4486=ORIENTED_EDGE('',*,*,#6653,.T.);
#4487=ORIENTED_EDGE('',*,*,#6659,.T.);
#4488=ORIENTED_EDGE('',*,*,#6657,.T.);
#4489=ORIENTED_EDGE('',*,*,#8353,.T.);
#4490=ORIENTED_EDGE('',*,*,#6663,.T.);
#4491=ORIENTED_EDGE('',*,*,#6669,.T.);
#4492=ORIENTED_EDGE('',*,*,#6667,.T.);
#4493=ORIENTED_EDGE('',*,*,#8351,.T.);
#4494=ORIENTED_EDGE('',*,*,#8307,.T.);
#4495=ORIENTED_EDGE('',*,*,#6676,.T.);
#4496=ORIENTED_EDGE('',*,*,#6673,.T.);
#4497=ORIENTED_EDGE('',*,*,#8349,.T.);
#4498=ORIENTED_EDGE('',*,*,#6680,.T.);
#4499=ORIENTED_EDGE('',*,*,#6686,.T.);
#4500=ORIENTED_EDGE('',*,*,#8345,.T.);
#4501=ORIENTED_EDGE('',*,*,#6683,.T.);
#4502=ORIENTED_EDGE('',*,*,#6690,.T.);
#4503=ORIENTED_EDGE('',*,*,#6698,.T.);
#4504=ORIENTED_EDGE('',*,*,#6696,.T.);
#4505=ORIENTED_EDGE('',*,*,#6693,.T.);
#4506=ORIENTED_EDGE('',*,*,#6702,.T.);
#4507=ORIENTED_EDGE('',*,*,#6710,.T.);
#4508=ORIENTED_EDGE('',*,*,#6708,.T.);
#4509=ORIENTED_EDGE('',*,*,#6705,.T.);
#4510=ORIENTED_EDGE('',*,*,#6714,.T.);
#4511=ORIENTED_EDGE('',*,*,#6722,.T.);
#4512=ORIENTED_EDGE('',*,*,#6720,.T.);
#4513=ORIENTED_EDGE('',*,*,#6717,.T.);
#4514=ORIENTED_EDGE('',*,*,#6726,.T.);
#4515=ORIENTED_EDGE('',*,*,#6734,.T.);
#4516=ORIENTED_EDGE('',*,*,#6732,.T.);
#4517=ORIENTED_EDGE('',*,*,#6729,.T.);
#4518=ORIENTED_EDGE('',*,*,#8319,.T.);
#4519=ORIENTED_EDGE('',*,*,#6744,.T.);
#4520=ORIENTED_EDGE('',*,*,#6741,.T.);
#4521=ORIENTED_EDGE('',*,*,#6738,.T.);
#4522=ORIENTED_EDGE('',*,*,#6748,.T.);
#4523=ORIENTED_EDGE('',*,*,#6754,.T.);
#4524=ORIENTED_EDGE('',*,*,#8334,.T.);
#4525=ORIENTED_EDGE('',*,*,#6751,.T.);
#4526=ORIENTED_EDGE('',*,*,#6758,.T.);
#4527=ORIENTED_EDGE('',*,*,#6766,.T.);
#4528=ORIENTED_EDGE('',*,*,#6764,.T.);
#4529=ORIENTED_EDGE('',*,*,#6761,.T.);
#4530=ORIENTED_EDGE('',*,*,#6770,.T.);
#4531=ORIENTED_EDGE('',*,*,#6778,.T.);
#4532=ORIENTED_EDGE('',*,*,#6776,.T.);
#4533=ORIENTED_EDGE('',*,*,#6773,.T.);
#4534=ORIENTED_EDGE('',*,*,#6782,.T.);
#4535=ORIENTED_EDGE('',*,*,#6790,.T.);
#4536=ORIENTED_EDGE('',*,*,#6788,.T.);
#4537=ORIENTED_EDGE('',*,*,#6785,.T.);
#4538=ORIENTED_EDGE('',*,*,#6794,.T.);
#4539=ORIENTED_EDGE('',*,*,#6802,.T.);
#4540=ORIENTED_EDGE('',*,*,#6800,.T.);
#4541=ORIENTED_EDGE('',*,*,#6797,.T.);
#4542=ORIENTED_EDGE('',*,*,#8317,.T.);
#4543=ORIENTED_EDGE('',*,*,#6812,.T.);
#4544=ORIENTED_EDGE('',*,*,#6809,.T.);
#4545=ORIENTED_EDGE('',*,*,#6806,.T.);
#4546=ORIENTED_EDGE('',*,*,#6816,.T.);
#4547=ORIENTED_EDGE('',*,*,#6822,.T.);
#4548=ORIENTED_EDGE('',*,*,#8336,.T.);
#4549=ORIENTED_EDGE('',*,*,#6819,.T.);
#4550=ORIENTED_EDGE('',*,*,#6826,.T.);
#4551=ORIENTED_EDGE('',*,*,#6834,.T.);
#4552=ORIENTED_EDGE('',*,*,#6832,.T.);
#4553=ORIENTED_EDGE('',*,*,#6829,.T.);
#4554=ORIENTED_EDGE('',*,*,#6838,.T.);
#4555=ORIENTED_EDGE('',*,*,#6846,.T.);
#4556=ORIENTED_EDGE('',*,*,#6844,.T.);
#4557=ORIENTED_EDGE('',*,*,#6841,.T.);
#4558=ORIENTED_EDGE('',*,*,#6850,.T.);
#4559=ORIENTED_EDGE('',*,*,#6858,.T.);
#4560=ORIENTED_EDGE('',*,*,#6856,.T.);
#4561=ORIENTED_EDGE('',*,*,#6853,.T.);
#4562=ORIENTED_EDGE('',*,*,#6862,.T.);
#4563=ORIENTED_EDGE('',*,*,#6870,.T.);
#4564=ORIENTED_EDGE('',*,*,#6868,.T.);
#4565=ORIENTED_EDGE('',*,*,#6865,.T.);
#4566=ORIENTED_EDGE('',*,*,#8315,.T.);
#4567=ORIENTED_EDGE('',*,*,#6880,.T.);
#4568=ORIENTED_EDGE('',*,*,#6877,.T.);
#4569=ORIENTED_EDGE('',*,*,#6874,.T.);
#4570=ORIENTED_EDGE('',*,*,#6884,.T.);
#4571=ORIENTED_EDGE('',*,*,#6890,.T.);
#4572=ORIENTED_EDGE('',*,*,#8338,.T.);
#4573=ORIENTED_EDGE('',*,*,#6887,.T.);
#4574=ORIENTED_EDGE('',*,*,#6894,.T.);
#4575=ORIENTED_EDGE('',*,*,#6902,.T.);
#4576=ORIENTED_EDGE('',*,*,#6900,.T.);
#4577=ORIENTED_EDGE('',*,*,#6897,.T.);
#4578=ORIENTED_EDGE('',*,*,#6906,.T.);
#4579=ORIENTED_EDGE('',*,*,#6914,.T.);
#4580=ORIENTED_EDGE('',*,*,#6912,.T.);
#4581=ORIENTED_EDGE('',*,*,#6909,.T.);
#4582=ORIENTED_EDGE('',*,*,#6918,.T.);
#4583=ORIENTED_EDGE('',*,*,#6926,.T.);
#4584=ORIENTED_EDGE('',*,*,#6924,.T.);
#4585=ORIENTED_EDGE('',*,*,#6921,.T.);
#4586=ORIENTED_EDGE('',*,*,#6930,.T.);
#4587=ORIENTED_EDGE('',*,*,#6938,.T.);
#4588=ORIENTED_EDGE('',*,*,#6936,.T.);
#4589=ORIENTED_EDGE('',*,*,#6933,.T.);
#4590=ORIENTED_EDGE('',*,*,#8313,.T.);
#4591=ORIENTED_EDGE('',*,*,#6948,.T.);
#4592=ORIENTED_EDGE('',*,*,#6945,.T.);
#4593=ORIENTED_EDGE('',*,*,#6942,.T.);
#4594=ORIENTED_EDGE('',*,*,#6952,.T.);
#4595=ORIENTED_EDGE('',*,*,#8332,.T.);
#4596=ORIENTED_EDGE('',*,*,#8340,.T.);
#4597=ORIENTED_EDGE('',*,*,#6955,.T.);
#4598=ORIENTED_EDGE('',*,*,#6959,.T.);
#4599=ORIENTED_EDGE('',*,*,#8321,.T.);
#4600=ORIENTED_EDGE('',*,*,#6965,.T.);
#4601=ORIENTED_EDGE('',*,*,#6962,.T.);
#4602=ORIENTED_EDGE('',*,*,#6969,.T.);
#4603=ORIENTED_EDGE('',*,*,#8323,.T.);
#4604=ORIENTED_EDGE('',*,*,#6975,.T.);
#4605=ORIENTED_EDGE('',*,*,#6972,.T.);
#4606=ORIENTED_EDGE('',*,*,#6979,.T.);
#4607=ORIENTED_EDGE('',*,*,#8325,.T.);
#4608=ORIENTED_EDGE('',*,*,#6985,.T.);
#4609=ORIENTED_EDGE('',*,*,#6982,.T.);
#4610=ORIENTED_EDGE('',*,*,#6989,.T.);
#4611=ORIENTED_EDGE('',*,*,#8327,.T.);
#4612=ORIENTED_EDGE('',*,*,#6995,.T.);
#4613=ORIENTED_EDGE('',*,*,#6992,.T.);
#4614=ORIENTED_EDGE('',*,*,#8311,.T.);
#4615=ORIENTED_EDGE('',*,*,#8329,.T.);
#4616=ORIENTED_EDGE('',*,*,#7002,.T.);
#4617=ORIENTED_EDGE('',*,*,#6999,.T.);
#4618=ORIENTED_EDGE('',*,*,#8522,.T.);
#4619=ORIENTED_EDGE('',*,*,#8523,.T.);
#4620=ORIENTED_EDGE('',*,*,#8524,.T.);
#4621=ORIENTED_EDGE('',*,*,#8525,.T.);
#4622=ORIENTED_EDGE('',*,*,#8526,.T.);
#4623=ORIENTED_EDGE('',*,*,#5803,.F.);
#4624=ORIENTED_EDGE('',*,*,#8517,.F.);
#4625=ORIENTED_EDGE('',*,*,#8515,.F.);
#4626=ORIENTED_EDGE('',*,*,#8521,.F.);
#4627=ORIENTED_EDGE('',*,*,#8519,.F.);
#4628=ORIENTED_EDGE('',*,*,#5984,.F.);
#4629=ORIENTED_EDGE('',*,*,#8527,.F.);
#4630=ORIENTED_EDGE('',*,*,#5917,.T.);
#4631=ORIENTED_EDGE('',*,*,#8458,.F.);
#4632=ORIENTED_EDGE('',*,*,#8414,.F.);
#4633=ORIENTED_EDGE('',*,*,#8528,.T.);
#4634=ORIENTED_EDGE('',*,*,#8529,.T.);
#4635=ORIENTED_EDGE('',*,*,#8468,.F.);
#4636=ORIENTED_EDGE('',*,*,#6245,.F.);
#4637=ORIENTED_EDGE('',*,*,#8530,.F.);
#4638=ORIENTED_EDGE('',*,*,#6190,.T.);
#4639=ORIENTED_EDGE('',*,*,#8462,.F.);
#4640=ORIENTED_EDGE('',*,*,#6188,.F.);
#4641=ORIENTED_EDGE('',*,*,#8531,.F.);
#4642=ORIENTED_EDGE('',*,*,#6122,.T.);
#4643=ORIENTED_EDGE('',*,*,#8461,.F.);
#4644=ORIENTED_EDGE('',*,*,#6120,.F.);
#4645=ORIENTED_EDGE('',*,*,#8532,.F.);
#4646=ORIENTED_EDGE('',*,*,#6054,.T.);
#4647=ORIENTED_EDGE('',*,*,#8460,.F.);
#4648=ORIENTED_EDGE('',*,*,#6052,.F.);
#4649=ORIENTED_EDGE('',*,*,#8533,.F.);
#4650=ORIENTED_EDGE('',*,*,#5986,.T.);
#4651=ORIENTED_EDGE('',*,*,#8459,.F.);
#4652=ORIENTED_EDGE('',*,*,#6201,.F.);
#4653=ORIENTED_EDGE('',*,*,#8534,.F.);
#4654=ORIENTED_EDGE('',*,*,#6210,.T.);
#4655=ORIENTED_EDGE('',*,*,#8464,.F.);
#4656=ORIENTED_EDGE('',*,*,#6208,.F.);
#4657=ORIENTED_EDGE('',*,*,#8535,.F.);
#4658=ORIENTED_EDGE('',*,*,#6220,.T.);
#4659=ORIENTED_EDGE('',*,*,#8465,.F.);
#4660=ORIENTED_EDGE('',*,*,#6218,.F.);
#4661=ORIENTED_EDGE('',*,*,#8536,.F.);
#4662=ORIENTED_EDGE('',*,*,#6230,.T.);
#4663=ORIENTED_EDGE('',*,*,#8466,.F.);
#4664=ORIENTED_EDGE('',*,*,#6228,.F.);
#4665=ORIENTED_EDGE('',*,*,#8537,.F.);
#4666=ORIENTED_EDGE('',*,*,#6240,.T.);
#4667=ORIENTED_EDGE('',*,*,#8467,.F.);
#4668=ORIENTED_EDGE('',*,*,#6238,.F.);
#4669=ORIENTED_EDGE('',*,*,#8538,.F.);
#4670=ORIENTED_EDGE('',*,*,#6247,.T.);
#4671=ORIENTED_EDGE('',*,*,#8469,.F.);
#4672=ORIENTED_EDGE('',*,*,#8529,.F.);
#4673=ORIENTED_EDGE('',*,*,#8539,.T.);
#4674=ORIENTED_EDGE('',*,*,#8434,.T.);
#4675=ORIENTED_EDGE('',*,*,#8463,.F.);
#4676=ORIENTED_EDGE('',*,*,#8153,.F.);
#4677=ORIENTED_EDGE('',*,*,#8192,.F.);
#4678=ORIENTED_EDGE('',*,*,#8185,.F.);
#4679=ORIENTED_EDGE('',*,*,#8174,.F.);
#4680=ORIENTED_EDGE('',*,*,#8200,.T.);
#4681=ORIENTED_EDGE('',*,*,#7785,.F.);
#4682=ORIENTED_EDGE('',*,*,#7788,.F.);
#4683=ORIENTED_EDGE('',*,*,#7781,.F.);
#4684=ORIENTED_EDGE('',*,*,#8198,.T.);
#4685=ORIENTED_EDGE('',*,*,#7795,.F.);
#4686=ORIENTED_EDGE('',*,*,#7798,.F.);
#4687=ORIENTED_EDGE('',*,*,#7791,.F.);
#4688=ORIENTED_EDGE('',*,*,#8196,.T.);
#4689=ORIENTED_EDGE('',*,*,#7805,.F.);
#4690=ORIENTED_EDGE('',*,*,#7808,.F.);
#4691=ORIENTED_EDGE('',*,*,#7801,.F.);
#4692=ORIENTED_EDGE('',*,*,#8194,.T.);
#4693=ORIENTED_EDGE('',*,*,#7811,.F.);
#4694=ORIENTED_EDGE('',*,*,#7815,.F.);
#4695=ORIENTED_EDGE('',*,*,#8150,.T.);
#4696=ORIENTED_EDGE('',*,*,#7876,.F.);
#4697=ORIENTED_EDGE('',*,*,#7880,.F.);
#4698=ORIENTED_EDGE('',*,*,#7883,.F.);
#4699=ORIENTED_EDGE('',*,*,#8162,.T.);
#4700=ORIENTED_EDGE('',*,*,#7944,.F.);
#4701=ORIENTED_EDGE('',*,*,#7948,.F.);
#4702=ORIENTED_EDGE('',*,*,#7951,.F.);
#4703=ORIENTED_EDGE('',*,*,#8160,.T.);
#4704=ORIENTED_EDGE('',*,*,#8012,.F.);
#4705=ORIENTED_EDGE('',*,*,#8016,.F.);
#4706=ORIENTED_EDGE('',*,*,#8019,.F.);
#4707=ORIENTED_EDGE('',*,*,#8158,.T.);
#4708=ORIENTED_EDGE('',*,*,#8080,.F.);
#4709=ORIENTED_EDGE('',*,*,#8084,.F.);
#4710=ORIENTED_EDGE('',*,*,#8087,.F.);
#4711=ORIENTED_EDGE('',*,*,#8156,.T.);
#4712=ORIENTED_EDGE('',*,*,#8137,.F.);
#4713=ORIENTED_EDGE('',*,*,#8141,.F.);
#4714=ORIENTED_EDGE('',*,*,#8172,.T.);
#4715=ORIENTED_EDGE('',*,*,#8127,.F.);
#4716=ORIENTED_EDGE('',*,*,#8131,.F.);
#4717=ORIENTED_EDGE('',*,*,#8134,.F.);
#4718=ORIENTED_EDGE('',*,*,#8170,.T.);
#4719=ORIENTED_EDGE('',*,*,#8117,.F.);
#4720=ORIENTED_EDGE('',*,*,#8121,.F.);
#4721=ORIENTED_EDGE('',*,*,#8124,.F.);
#4722=ORIENTED_EDGE('',*,*,#8168,.T.);
#4723=ORIENTED_EDGE('',*,*,#8107,.F.);
#4724=ORIENTED_EDGE('',*,*,#8111,.F.);
#4725=ORIENTED_EDGE('',*,*,#8114,.F.);
#4726=ORIENTED_EDGE('',*,*,#8166,.T.);
#4727=ORIENTED_EDGE('',*,*,#8097,.F.);
#4728=ORIENTED_EDGE('',*,*,#8101,.F.);
#4729=ORIENTED_EDGE('',*,*,#8104,.F.);
#4730=ORIENTED_EDGE('',*,*,#8164,.T.);
#4731=ORIENTED_EDGE('',*,*,#8090,.F.);
#4732=ORIENTED_EDGE('',*,*,#8094,.F.);
#4733=ORIENTED_EDGE('',*,*,#8183,.T.);
#4734=ORIENTED_EDGE('',*,*,#8028,.F.);
#4735=ORIENTED_EDGE('',*,*,#8022,.F.);
#4736=ORIENTED_EDGE('',*,*,#8026,.F.);
#4737=ORIENTED_EDGE('',*,*,#8181,.T.);
#4738=ORIENTED_EDGE('',*,*,#7960,.F.);
#4739=ORIENTED_EDGE('',*,*,#7954,.F.);
#4740=ORIENTED_EDGE('',*,*,#7958,.F.);
#4741=ORIENTED_EDGE('',*,*,#8179,.T.);
#4742=ORIENTED_EDGE('',*,*,#7892,.F.);
#4743=ORIENTED_EDGE('',*,*,#7886,.F.);
#4744=ORIENTED_EDGE('',*,*,#7890,.F.);
#4745=ORIENTED_EDGE('',*,*,#8177,.T.);
#4746=ORIENTED_EDGE('',*,*,#7824,.F.);
#4747=ORIENTED_EDGE('',*,*,#7818,.F.);
#4748=ORIENTED_EDGE('',*,*,#7822,.F.);
#4749=ORIENTED_EDGE('',*,*,#8188,.T.);
#4750=ORIENTED_EDGE('',*,*,#8144,.F.);
#4751=ORIENTED_EDGE('',*,*,#8148,.F.);
#4752=ORIENTED_EDGE('',*,*,#8190,.T.);
#4753=ORIENTED_EDGE('',*,*,#7775,.F.);
#4754=ORIENTED_EDGE('',*,*,#7778,.F.);
#4755=ORIENTED_EDGE('',*,*,#7771,.F.);
#4756=ORIENTED_EDGE('',*,*,#7832,.F.);
#4757=ORIENTED_EDGE('',*,*,#7835,.F.);
#4758=ORIENTED_EDGE('',*,*,#7837,.F.);
#4759=ORIENTED_EDGE('',*,*,#7828,.F.);
#4760=ORIENTED_EDGE('',*,*,#7844,.F.);
#4761=ORIENTED_EDGE('',*,*,#7847,.F.);
#4762=ORIENTED_EDGE('',*,*,#7849,.F.);
#4763=ORIENTED_EDGE('',*,*,#7840,.F.);
#4764=ORIENTED_EDGE('',*,*,#7856,.F.);
#4765=ORIENTED_EDGE('',*,*,#7859,.F.);
#4766=ORIENTED_EDGE('',*,*,#7861,.F.);
#4767=ORIENTED_EDGE('',*,*,#7852,.F.);
#4768=ORIENTED_EDGE('',*,*,#7868,.F.);
#4769=ORIENTED_EDGE('',*,*,#7871,.F.);
#4770=ORIENTED_EDGE('',*,*,#7873,.F.);
#4771=ORIENTED_EDGE('',*,*,#7864,.F.);
#4772=ORIENTED_EDGE('',*,*,#7900,.F.);
#4773=ORIENTED_EDGE('',*,*,#7903,.F.);
#4774=ORIENTED_EDGE('',*,*,#7905,.F.);
#4775=ORIENTED_EDGE('',*,*,#7896,.F.);
#4776=ORIENTED_EDGE('',*,*,#7912,.F.);
#4777=ORIENTED_EDGE('',*,*,#7915,.F.);
#4778=ORIENTED_EDGE('',*,*,#7917,.F.);
#4779=ORIENTED_EDGE('',*,*,#7908,.F.);
#4780=ORIENTED_EDGE('',*,*,#7924,.F.);
#4781=ORIENTED_EDGE('',*,*,#7927,.F.);
#4782=ORIENTED_EDGE('',*,*,#7929,.F.);
#4783=ORIENTED_EDGE('',*,*,#7920,.F.);
#4784=ORIENTED_EDGE('',*,*,#7936,.F.);
#4785=ORIENTED_EDGE('',*,*,#7939,.F.);
#4786=ORIENTED_EDGE('',*,*,#7941,.F.);
#4787=ORIENTED_EDGE('',*,*,#7932,.F.);
#4788=ORIENTED_EDGE('',*,*,#7968,.F.);
#4789=ORIENTED_EDGE('',*,*,#7971,.F.);
#4790=ORIENTED_EDGE('',*,*,#7973,.F.);
#4791=ORIENTED_EDGE('',*,*,#7964,.F.);
#4792=ORIENTED_EDGE('',*,*,#7980,.F.);
#4793=ORIENTED_EDGE('',*,*,#7983,.F.);
#4794=ORIENTED_EDGE('',*,*,#7985,.F.);
#4795=ORIENTED_EDGE('',*,*,#7976,.F.);
#4796=ORIENTED_EDGE('',*,*,#7992,.F.);
#4797=ORIENTED_EDGE('',*,*,#7995,.F.);
#4798=ORIENTED_EDGE('',*,*,#7997,.F.);
#4799=ORIENTED_EDGE('',*,*,#7988,.F.);
#4800=ORIENTED_EDGE('',*,*,#8004,.F.);
#4801=ORIENTED_EDGE('',*,*,#8007,.F.);
#4802=ORIENTED_EDGE('',*,*,#8009,.F.);
#4803=ORIENTED_EDGE('',*,*,#8000,.F.);
#4804=ORIENTED_EDGE('',*,*,#8036,.F.);
#4805=ORIENTED_EDGE('',*,*,#8039,.F.);
#4806=ORIENTED_EDGE('',*,*,#8041,.F.);
#4807=ORIENTED_EDGE('',*,*,#8032,.F.);
#4808=ORIENTED_EDGE('',*,*,#8048,.F.);
#4809=ORIENTED_EDGE('',*,*,#8051,.F.);
#4810=ORIENTED_EDGE('',*,*,#8053,.F.);
#4811=ORIENTED_EDGE('',*,*,#8044,.F.);
#4812=ORIENTED_EDGE('',*,*,#8060,.F.);
#4813=ORIENTED_EDGE('',*,*,#8063,.F.);
#4814=ORIENTED_EDGE('',*,*,#8065,.F.);
#4815=ORIENTED_EDGE('',*,*,#8056,.F.);
#4816=ORIENTED_EDGE('',*,*,#8072,.F.);
#4817=ORIENTED_EDGE('',*,*,#8075,.F.);
#4818=ORIENTED_EDGE('',*,*,#8077,.F.);
#4819=ORIENTED_EDGE('',*,*,#8068,.F.);
#4820=ORIENTED_EDGE('',*,*,#8205,.F.);
#4821=ORIENTED_EDGE('',*,*,#8244,.F.);
#4822=ORIENTED_EDGE('',*,*,#8237,.F.);
#4823=ORIENTED_EDGE('',*,*,#8226,.F.);
#4824=ORIENTED_EDGE('',*,*,#8252,.T.);
#4825=ORIENTED_EDGE('',*,*,#7405,.F.);
#4826=ORIENTED_EDGE('',*,*,#7408,.F.);
#4827=ORIENTED_EDGE('',*,*,#7401,.F.);
#4828=ORIENTED_EDGE('',*,*,#8250,.T.);
#4829=ORIENTED_EDGE('',*,*,#7415,.F.);
#4830=ORIENTED_EDGE('',*,*,#7418,.F.);
#4831=ORIENTED_EDGE('',*,*,#7411,.F.);
#4832=ORIENTED_EDGE('',*,*,#8248,.T.);
#4833=ORIENTED_EDGE('',*,*,#7425,.F.);
#4834=ORIENTED_EDGE('',*,*,#7428,.F.);
#4835=ORIENTED_EDGE('',*,*,#7421,.F.);
#4836=ORIENTED_EDGE('',*,*,#8246,.T.);
#4837=ORIENTED_EDGE('',*,*,#7431,.F.);
#4838=ORIENTED_EDGE('',*,*,#7435,.F.);
#4839=ORIENTED_EDGE('',*,*,#8202,.T.);
#4840=ORIENTED_EDGE('',*,*,#7496,.F.);
#4841=ORIENTED_EDGE('',*,*,#7500,.F.);
#4842=ORIENTED_EDGE('',*,*,#7503,.F.);
#4843=ORIENTED_EDGE('',*,*,#8214,.T.);
#4844=ORIENTED_EDGE('',*,*,#7564,.F.);
#4845=ORIENTED_EDGE('',*,*,#7568,.F.);
#4846=ORIENTED_EDGE('',*,*,#7571,.F.);
#4847=ORIENTED_EDGE('',*,*,#8212,.T.);
#4848=ORIENTED_EDGE('',*,*,#7632,.F.);
#4849=ORIENTED_EDGE('',*,*,#7636,.F.);
#4850=ORIENTED_EDGE('',*,*,#7639,.F.);
#4851=ORIENTED_EDGE('',*,*,#8210,.T.);
#4852=ORIENTED_EDGE('',*,*,#7700,.F.);
#4853=ORIENTED_EDGE('',*,*,#7704,.F.);
#4854=ORIENTED_EDGE('',*,*,#7707,.F.);
#4855=ORIENTED_EDGE('',*,*,#8208,.T.);
#4856=ORIENTED_EDGE('',*,*,#7757,.F.);
#4857=ORIENTED_EDGE('',*,*,#7761,.F.);
#4858=ORIENTED_EDGE('',*,*,#8224,.T.);
#4859=ORIENTED_EDGE('',*,*,#7747,.F.);
#4860=ORIENTED_EDGE('',*,*,#7751,.F.);
#4861=ORIENTED_EDGE('',*,*,#7754,.F.);
#4862=ORIENTED_EDGE('',*,*,#8222,.T.);
#4863=ORIENTED_EDGE('',*,*,#7737,.F.);
#4864=ORIENTED_EDGE('',*,*,#7741,.F.);
#4865=ORIENTED_EDGE('',*,*,#7744,.F.);
#4866=ORIENTED_EDGE('',*,*,#8220,.T.);
#4867=ORIENTED_EDGE('',*,*,#7727,.F.);
#4868=ORIENTED_EDGE('',*,*,#7731,.F.);
#4869=ORIENTED_EDGE('',*,*,#7734,.F.);
#4870=ORIENTED_EDGE('',*,*,#8218,.T.);
#4871=ORIENTED_EDGE('',*,*,#7717,.F.);
#4872=ORIENTED_EDGE('',*,*,#7721,.F.);
#4873=ORIENTED_EDGE('',*,*,#7724,.F.);
#4874=ORIENTED_EDGE('',*,*,#8216,.T.);
#4875=ORIENTED_EDGE('',*,*,#7710,.F.);
#4876=ORIENTED_EDGE('',*,*,#7714,.F.);
#4877=ORIENTED_EDGE('',*,*,#8235,.T.);
#4878=ORIENTED_EDGE('',*,*,#7648,.F.);
#4879=ORIENTED_EDGE('',*,*,#7642,.F.);
#4880=ORIENTED_EDGE('',*,*,#7646,.F.);
#4881=ORIENTED_EDGE('',*,*,#8233,.T.);
#4882=ORIENTED_EDGE('',*,*,#7580,.F.);
#4883=ORIENTED_EDGE('',*,*,#7574,.F.);
#4884=ORIENTED_EDGE('',*,*,#7578,.F.);
#4885=ORIENTED_EDGE('',*,*,#8231,.T.);
#4886=ORIENTED_EDGE('',*,*,#7512,.F.);
#4887=ORIENTED_EDGE('',*,*,#7506,.F.);
#4888=ORIENTED_EDGE('',*,*,#7510,.F.);
#4889=ORIENTED_EDGE('',*,*,#8229,.T.);
#4890=ORIENTED_EDGE('',*,*,#7444,.F.);
#4891=ORIENTED_EDGE('',*,*,#7438,.F.);
#4892=ORIENTED_EDGE('',*,*,#7442,.F.);
#4893=ORIENTED_EDGE('',*,*,#8240,.T.);
#4894=ORIENTED_EDGE('',*,*,#7764,.F.);
#4895=ORIENTED_EDGE('',*,*,#7768,.F.);
#4896=ORIENTED_EDGE('',*,*,#8242,.T.);
#4897=ORIENTED_EDGE('',*,*,#7395,.F.);
#4898=ORIENTED_EDGE('',*,*,#7398,.F.);
#4899=ORIENTED_EDGE('',*,*,#7391,.F.);
#4900=ORIENTED_EDGE('',*,*,#7452,.F.);
#4901=ORIENTED_EDGE('',*,*,#7455,.F.);
#4902=ORIENTED_EDGE('',*,*,#7457,.F.);
#4903=ORIENTED_EDGE('',*,*,#7448,.F.);
#4904=ORIENTED_EDGE('',*,*,#7464,.F.);
#4905=ORIENTED_EDGE('',*,*,#7467,.F.);
#4906=ORIENTED_EDGE('',*,*,#7469,.F.);
#4907=ORIENTED_EDGE('',*,*,#7460,.F.);
#4908=ORIENTED_EDGE('',*,*,#7476,.F.);
#4909=ORIENTED_EDGE('',*,*,#7479,.F.);
#4910=ORIENTED_EDGE('',*,*,#7481,.F.);
#4911=ORIENTED_EDGE('',*,*,#7472,.F.);
#4912=ORIENTED_EDGE('',*,*,#7488,.F.);
#4913=ORIENTED_EDGE('',*,*,#7491,.F.);
#4914=ORIENTED_EDGE('',*,*,#7493,.F.);
#4915=ORIENTED_EDGE('',*,*,#7484,.F.);
#4916=ORIENTED_EDGE('',*,*,#7520,.F.);
#4917=ORIENTED_EDGE('',*,*,#7523,.F.);
#4918=ORIENTED_EDGE('',*,*,#7525,.F.);
#4919=ORIENTED_EDGE('',*,*,#7516,.F.);
#4920=ORIENTED_EDGE('',*,*,#7532,.F.);
#4921=ORIENTED_EDGE('',*,*,#7535,.F.);
#4922=ORIENTED_EDGE('',*,*,#7537,.F.);
#4923=ORIENTED_EDGE('',*,*,#7528,.F.);
#4924=ORIENTED_EDGE('',*,*,#7544,.F.);
#4925=ORIENTED_EDGE('',*,*,#7547,.F.);
#4926=ORIENTED_EDGE('',*,*,#7549,.F.);
#4927=ORIENTED_EDGE('',*,*,#7540,.F.);
#4928=ORIENTED_EDGE('',*,*,#7556,.F.);
#4929=ORIENTED_EDGE('',*,*,#7559,.F.);
#4930=ORIENTED_EDGE('',*,*,#7561,.F.);
#4931=ORIENTED_EDGE('',*,*,#7552,.F.);
#4932=ORIENTED_EDGE('',*,*,#7588,.F.);
#4933=ORIENTED_EDGE('',*,*,#7591,.F.);
#4934=ORIENTED_EDGE('',*,*,#7593,.F.);
#4935=ORIENTED_EDGE('',*,*,#7584,.F.);
#4936=ORIENTED_EDGE('',*,*,#7600,.F.);
#4937=ORIENTED_EDGE('',*,*,#7603,.F.);
#4938=ORIENTED_EDGE('',*,*,#7605,.F.);
#4939=ORIENTED_EDGE('',*,*,#7596,.F.);
#4940=ORIENTED_EDGE('',*,*,#7612,.F.);
#4941=ORIENTED_EDGE('',*,*,#7615,.F.);
#4942=ORIENTED_EDGE('',*,*,#7617,.F.);
#4943=ORIENTED_EDGE('',*,*,#7608,.F.);
#4944=ORIENTED_EDGE('',*,*,#7624,.F.);
#4945=ORIENTED_EDGE('',*,*,#7627,.F.);
#4946=ORIENTED_EDGE('',*,*,#7629,.F.);
#4947=ORIENTED_EDGE('',*,*,#7620,.F.);
#4948=ORIENTED_EDGE('',*,*,#7656,.F.);
#4949=ORIENTED_EDGE('',*,*,#7659,.F.);
#4950=ORIENTED_EDGE('',*,*,#7661,.F.);
#4951=ORIENTED_EDGE('',*,*,#7652,.F.);
#4952=ORIENTED_EDGE('',*,*,#7668,.F.);
#4953=ORIENTED_EDGE('',*,*,#7671,.F.);
#4954=ORIENTED_EDGE('',*,*,#7673,.F.);
#4955=ORIENTED_EDGE('',*,*,#7664,.F.);
#4956=ORIENTED_EDGE('',*,*,#7680,.F.);
#4957=ORIENTED_EDGE('',*,*,#7683,.F.);
#4958=ORIENTED_EDGE('',*,*,#7685,.F.);
#4959=ORIENTED_EDGE('',*,*,#7676,.F.);
#4960=ORIENTED_EDGE('',*,*,#7692,.F.);
#4961=ORIENTED_EDGE('',*,*,#7695,.F.);
#4962=ORIENTED_EDGE('',*,*,#7697,.F.);
#4963=ORIENTED_EDGE('',*,*,#7688,.F.);
#4964=ORIENTED_EDGE('',*,*,#8257,.F.);
#4965=ORIENTED_EDGE('',*,*,#8296,.F.);
#4966=ORIENTED_EDGE('',*,*,#8289,.F.);
#4967=ORIENTED_EDGE('',*,*,#8278,.F.);
#4968=ORIENTED_EDGE('',*,*,#8304,.T.);
#4969=ORIENTED_EDGE('',*,*,#7025,.F.);
#4970=ORIENTED_EDGE('',*,*,#7028,.F.);
#4971=ORIENTED_EDGE('',*,*,#7021,.F.);
#4972=ORIENTED_EDGE('',*,*,#8302,.T.);
#4973=ORIENTED_EDGE('',*,*,#7035,.F.);
#4974=ORIENTED_EDGE('',*,*,#7038,.F.);
#4975=ORIENTED_EDGE('',*,*,#7031,.F.);
#4976=ORIENTED_EDGE('',*,*,#8300,.T.);
#4977=ORIENTED_EDGE('',*,*,#7045,.F.);
#4978=ORIENTED_EDGE('',*,*,#7048,.F.);
#4979=ORIENTED_EDGE('',*,*,#7041,.F.);
#4980=ORIENTED_EDGE('',*,*,#8298,.T.);
#4981=ORIENTED_EDGE('',*,*,#7051,.F.);
#4982=ORIENTED_EDGE('',*,*,#7055,.F.);
#4983=ORIENTED_EDGE('',*,*,#8254,.T.);
#4984=ORIENTED_EDGE('',*,*,#7116,.F.);
#4985=ORIENTED_EDGE('',*,*,#7120,.F.);
#4986=ORIENTED_EDGE('',*,*,#7123,.F.);
#4987=ORIENTED_EDGE('',*,*,#8266,.T.);
#4988=ORIENTED_EDGE('',*,*,#7184,.F.);
#4989=ORIENTED_EDGE('',*,*,#7188,.F.);
#4990=ORIENTED_EDGE('',*,*,#7191,.F.);
#4991=ORIENTED_EDGE('',*,*,#8264,.T.);
#4992=ORIENTED_EDGE('',*,*,#7252,.F.);
#4993=ORIENTED_EDGE('',*,*,#7256,.F.);
#4994=ORIENTED_EDGE('',*,*,#7259,.F.);
#4995=ORIENTED_EDGE('',*,*,#8262,.T.);
#4996=ORIENTED_EDGE('',*,*,#7320,.F.);
#4997=ORIENTED_EDGE('',*,*,#7324,.F.);
#4998=ORIENTED_EDGE('',*,*,#7327,.F.);
#4999=ORIENTED_EDGE('',*,*,#8260,.T.);
#5000=ORIENTED_EDGE('',*,*,#7377,.F.);
#5001=ORIENTED_EDGE('',*,*,#7381,.F.);
#5002=ORIENTED_EDGE('',*,*,#8276,.T.);
#5003=ORIENTED_EDGE('',*,*,#7367,.F.);
#5004=ORIENTED_EDGE('',*,*,#7371,.F.);
#5005=ORIENTED_EDGE('',*,*,#7374,.F.);
#5006=ORIENTED_EDGE('',*,*,#8274,.T.);
#5007=ORIENTED_EDGE('',*,*,#7357,.F.);
#5008=ORIENTED_EDGE('',*,*,#7361,.F.);
#5009=ORIENTED_EDGE('',*,*,#7364,.F.);
#5010=ORIENTED_EDGE('',*,*,#8272,.T.);
#5011=ORIENTED_EDGE('',*,*,#7347,.F.);
#5012=ORIENTED_EDGE('',*,*,#7351,.F.);
#5013=ORIENTED_EDGE('',*,*,#7354,.F.);
#5014=ORIENTED_EDGE('',*,*,#8270,.T.);
#5015=ORIENTED_EDGE('',*,*,#7337,.F.);
#5016=ORIENTED_EDGE('',*,*,#7341,.F.);
#5017=ORIENTED_EDGE('',*,*,#7344,.F.);
#5018=ORIENTED_EDGE('',*,*,#8268,.T.);
#5019=ORIENTED_EDGE('',*,*,#7330,.F.);
#5020=ORIENTED_EDGE('',*,*,#7334,.F.);
#5021=ORIENTED_EDGE('',*,*,#8287,.T.);
#5022=ORIENTED_EDGE('',*,*,#7268,.F.);
#5023=ORIENTED_EDGE('',*,*,#7262,.F.);
#5024=ORIENTED_EDGE('',*,*,#7266,.F.);
#5025=ORIENTED_EDGE('',*,*,#8285,.T.);
#5026=ORIENTED_EDGE('',*,*,#7200,.F.);
#5027=ORIENTED_EDGE('',*,*,#7194,.F.);
#5028=ORIENTED_EDGE('',*,*,#7198,.F.);
#5029=ORIENTED_EDGE('',*,*,#8283,.T.);
#5030=ORIENTED_EDGE('',*,*,#7132,.F.);
#5031=ORIENTED_EDGE('',*,*,#7126,.F.);
#5032=ORIENTED_EDGE('',*,*,#7130,.F.);
#5033=ORIENTED_EDGE('',*,*,#8281,.T.);
#5034=ORIENTED_EDGE('',*,*,#7064,.F.);
#5035=ORIENTED_EDGE('',*,*,#7058,.F.);
#5036=ORIENTED_EDGE('',*,*,#7062,.F.);
#5037=ORIENTED_EDGE('',*,*,#8292,.T.);
#5038=ORIENTED_EDGE('',*,*,#7384,.F.);
#5039=ORIENTED_EDGE('',*,*,#7388,.F.);
#5040=ORIENTED_EDGE('',*,*,#8294,.T.);
#5041=ORIENTED_EDGE('',*,*,#7015,.F.);
#5042=ORIENTED_EDGE('',*,*,#7018,.F.);
#5043=ORIENTED_EDGE('',*,*,#7011,.F.);
#5044=ORIENTED_EDGE('',*,*,#7072,.F.);
#5045=ORIENTED_EDGE('',*,*,#7075,.F.);
#5046=ORIENTED_EDGE('',*,*,#7077,.F.);
#5047=ORIENTED_EDGE('',*,*,#7068,.F.);
#5048=ORIENTED_EDGE('',*,*,#7084,.F.);
#5049=ORIENTED_EDGE('',*,*,#7087,.F.);
#5050=ORIENTED_EDGE('',*,*,#7089,.F.);
#5051=ORIENTED_EDGE('',*,*,#7080,.F.);
#5052=ORIENTED_EDGE('',*,*,#7096,.F.);
#5053=ORIENTED_EDGE('',*,*,#7099,.F.);
#5054=ORIENTED_EDGE('',*,*,#7101,.F.);
#5055=ORIENTED_EDGE('',*,*,#7092,.F.);
#5056=ORIENTED_EDGE('',*,*,#7108,.F.);
#5057=ORIENTED_EDGE('',*,*,#7111,.F.);
#5058=ORIENTED_EDGE('',*,*,#7113,.F.);
#5059=ORIENTED_EDGE('',*,*,#7104,.F.);
#5060=ORIENTED_EDGE('',*,*,#7140,.F.);
#5061=ORIENTED_EDGE('',*,*,#7143,.F.);
#5062=ORIENTED_EDGE('',*,*,#7145,.F.);
#5063=ORIENTED_EDGE('',*,*,#7136,.F.);
#5064=ORIENTED_EDGE('',*,*,#7152,.F.);
#5065=ORIENTED_EDGE('',*,*,#7155,.F.);
#5066=ORIENTED_EDGE('',*,*,#7157,.F.);
#5067=ORIENTED_EDGE('',*,*,#7148,.F.);
#5068=ORIENTED_EDGE('',*,*,#7164,.F.);
#5069=ORIENTED_EDGE('',*,*,#7167,.F.);
#5070=ORIENTED_EDGE('',*,*,#7169,.F.);
#5071=ORIENTED_EDGE('',*,*,#7160,.F.);
#5072=ORIENTED_EDGE('',*,*,#7176,.F.);
#5073=ORIENTED_EDGE('',*,*,#7179,.F.);
#5074=ORIENTED_EDGE('',*,*,#7181,.F.);
#5075=ORIENTED_EDGE('',*,*,#7172,.F.);
#5076=ORIENTED_EDGE('',*,*,#7208,.F.);
#5077=ORIENTED_EDGE('',*,*,#7211,.F.);
#5078=ORIENTED_EDGE('',*,*,#7213,.F.);
#5079=ORIENTED_EDGE('',*,*,#7204,.F.);
#5080=ORIENTED_EDGE('',*,*,#7220,.F.);
#5081=ORIENTED_EDGE('',*,*,#7223,.F.);
#5082=ORIENTED_EDGE('',*,*,#7225,.F.);
#5083=ORIENTED_EDGE('',*,*,#7216,.F.);
#5084=ORIENTED_EDGE('',*,*,#7232,.F.);
#5085=ORIENTED_EDGE('',*,*,#7235,.F.);
#5086=ORIENTED_EDGE('',*,*,#7237,.F.);
#5087=ORIENTED_EDGE('',*,*,#7228,.F.);
#5088=ORIENTED_EDGE('',*,*,#7244,.F.);
#5089=ORIENTED_EDGE('',*,*,#7247,.F.);
#5090=ORIENTED_EDGE('',*,*,#7249,.F.);
#5091=ORIENTED_EDGE('',*,*,#7240,.F.);
#5092=ORIENTED_EDGE('',*,*,#7276,.F.);
#5093=ORIENTED_EDGE('',*,*,#7279,.F.);
#5094=ORIENTED_EDGE('',*,*,#7281,.F.);
#5095=ORIENTED_EDGE('',*,*,#7272,.F.);
#5096=ORIENTED_EDGE('',*,*,#7288,.F.);
#5097=ORIENTED_EDGE('',*,*,#7291,.F.);
#5098=ORIENTED_EDGE('',*,*,#7293,.F.);
#5099=ORIENTED_EDGE('',*,*,#7284,.F.);
#5100=ORIENTED_EDGE('',*,*,#7300,.F.);
#5101=ORIENTED_EDGE('',*,*,#7303,.F.);
#5102=ORIENTED_EDGE('',*,*,#7305,.F.);
#5103=ORIENTED_EDGE('',*,*,#7296,.F.);
#5104=ORIENTED_EDGE('',*,*,#7312,.F.);
#5105=ORIENTED_EDGE('',*,*,#7315,.F.);
#5106=ORIENTED_EDGE('',*,*,#7317,.F.);
#5107=ORIENTED_EDGE('',*,*,#7308,.F.);
#5108=ORIENTED_EDGE('',*,*,#8309,.F.);
#5109=ORIENTED_EDGE('',*,*,#8348,.F.);
#5110=ORIENTED_EDGE('',*,*,#8341,.F.);
#5111=ORIENTED_EDGE('',*,*,#8330,.F.);
#5112=ORIENTED_EDGE('',*,*,#8356,.T.);
#5113=ORIENTED_EDGE('',*,*,#6645,.F.);
#5114=ORIENTED_EDGE('',*,*,#6648,.F.);
#5115=ORIENTED_EDGE('',*,*,#6641,.F.);
#5116=ORIENTED_EDGE('',*,*,#8354,.T.);
#5117=ORIENTED_EDGE('',*,*,#6655,.F.);
#5118=ORIENTED_EDGE('',*,*,#6658,.F.);
#5119=ORIENTED_EDGE('',*,*,#6651,.F.);
#5120=ORIENTED_EDGE('',*,*,#8352,.T.);
#5121=ORIENTED_EDGE('',*,*,#6665,.F.);
#5122=ORIENTED_EDGE('',*,*,#6668,.F.);
#5123=ORIENTED_EDGE('',*,*,#6661,.F.);
#5124=ORIENTED_EDGE('',*,*,#8350,.T.);
#5125=ORIENTED_EDGE('',*,*,#6671,.F.);
#5126=ORIENTED_EDGE('',*,*,#6675,.F.);
#5127=ORIENTED_EDGE('',*,*,#8306,.T.);
#5128=ORIENTED_EDGE('',*,*,#6736,.F.);
#5129=ORIENTED_EDGE('',*,*,#6740,.F.);
#5130=ORIENTED_EDGE('',*,*,#6743,.F.);
#5131=ORIENTED_EDGE('',*,*,#8318,.T.);
#5132=ORIENTED_EDGE('',*,*,#6804,.F.);
#5133=ORIENTED_EDGE('',*,*,#6808,.F.);
#5134=ORIENTED_EDGE('',*,*,#6811,.F.);
#5135=ORIENTED_EDGE('',*,*,#8316,.T.);
#5136=ORIENTED_EDGE('',*,*,#6872,.F.);
#5137=ORIENTED_EDGE('',*,*,#6876,.F.);
#5138=ORIENTED_EDGE('',*,*,#6879,.F.);
#5139=ORIENTED_EDGE('',*,*,#8314,.T.);
#5140=ORIENTED_EDGE('',*,*,#6940,.F.);
#5141=ORIENTED_EDGE('',*,*,#6944,.F.);
#5142=ORIENTED_EDGE('',*,*,#6947,.F.);
#5143=ORIENTED_EDGE('',*,*,#8312,.T.);
#5144=ORIENTED_EDGE('',*,*,#6997,.F.);
#5145=ORIENTED_EDGE('',*,*,#7001,.F.);
#5146=ORIENTED_EDGE('',*,*,#8328,.T.);
#5147=ORIENTED_EDGE('',*,*,#6987,.F.);
#5148=ORIENTED_EDGE('',*,*,#6991,.F.);
#5149=ORIENTED_EDGE('',*,*,#6994,.F.);
#5150=ORIENTED_EDGE('',*,*,#8326,.T.);
#5151=ORIENTED_EDGE('',*,*,#6977,.F.);
#5152=ORIENTED_EDGE('',*,*,#6981,.F.);
#5153=ORIENTED_EDGE('',*,*,#6984,.F.);
#5154=ORIENTED_EDGE('',*,*,#8324,.T.);
#5155=ORIENTED_EDGE('',*,*,#6967,.F.);
#5156=ORIENTED_EDGE('',*,*,#6971,.F.);
#5157=ORIENTED_EDGE('',*,*,#6974,.F.);
#5158=ORIENTED_EDGE('',*,*,#8322,.T.);
#5159=ORIENTED_EDGE('',*,*,#6957,.F.);
#5160=ORIENTED_EDGE('',*,*,#6961,.F.);
#5161=ORIENTED_EDGE('',*,*,#6964,.F.);
#5162=ORIENTED_EDGE('',*,*,#8320,.T.);
#5163=ORIENTED_EDGE('',*,*,#6950,.F.);
#5164=ORIENTED_EDGE('',*,*,#6954,.F.);
#5165=ORIENTED_EDGE('',*,*,#8339,.T.);
#5166=ORIENTED_EDGE('',*,*,#6888,.F.);
#5167=ORIENTED_EDGE('',*,*,#6882,.F.);
#5168=ORIENTED_EDGE('',*,*,#6886,.F.);
#5169=ORIENTED_EDGE('',*,*,#8337,.T.);
#5170=ORIENTED_EDGE('',*,*,#6820,.F.);
#5171=ORIENTED_EDGE('',*,*,#6814,.F.);
#5172=ORIENTED_EDGE('',*,*,#6818,.F.);
#5173=ORIENTED_EDGE('',*,*,#8335,.T.);
#5174=ORIENTED_EDGE('',*,*,#6752,.F.);
#5175=ORIENTED_EDGE('',*,*,#6746,.F.);
#5176=ORIENTED_EDGE('',*,*,#6750,.F.);
#5177=ORIENTED_EDGE('',*,*,#8333,.T.);
#5178=ORIENTED_EDGE('',*,*,#6684,.F.);
#5179=ORIENTED_EDGE('',*,*,#6678,.F.);
#5180=ORIENTED_EDGE('',*,*,#6682,.F.);
#5181=ORIENTED_EDGE('',*,*,#8344,.T.);
#5182=ORIENTED_EDGE('',*,*,#7004,.F.);
#5183=ORIENTED_EDGE('',*,*,#7008,.F.);
#5184=ORIENTED_EDGE('',*,*,#8346,.T.);
#5185=ORIENTED_EDGE('',*,*,#6635,.F.);
#5186=ORIENTED_EDGE('',*,*,#6638,.F.);
#5187=ORIENTED_EDGE('',*,*,#6631,.F.);
#5188=ORIENTED_EDGE('',*,*,#6692,.F.);
#5189=ORIENTED_EDGE('',*,*,#6695,.F.);
#5190=ORIENTED_EDGE('',*,*,#6697,.F.);
#5191=ORIENTED_EDGE('',*,*,#6688,.F.);
#5192=ORIENTED_EDGE('',*,*,#6704,.F.);
#5193=ORIENTED_EDGE('',*,*,#6707,.F.);
#5194=ORIENTED_EDGE('',*,*,#6709,.F.);
#5195=ORIENTED_EDGE('',*,*,#6700,.F.);
#5196=ORIENTED_EDGE('',*,*,#6716,.F.);
#5197=ORIENTED_EDGE('',*,*,#6719,.F.);
#5198=ORIENTED_EDGE('',*,*,#6721,.F.);
#5199=ORIENTED_EDGE('',*,*,#6712,.F.);
#5200=ORIENTED_EDGE('',*,*,#6728,.F.);
#5201=ORIENTED_EDGE('',*,*,#6731,.F.);
#5202=ORIENTED_EDGE('',*,*,#6733,.F.);
#5203=ORIENTED_EDGE('',*,*,#6724,.F.);
#5204=ORIENTED_EDGE('',*,*,#6760,.F.);
#5205=ORIENTED_EDGE('',*,*,#6763,.F.);
#5206=ORIENTED_EDGE('',*,*,#6765,.F.);
#5207=ORIENTED_EDGE('',*,*,#6756,.F.);
#5208=ORIENTED_EDGE('',*,*,#6772,.F.);
#5209=ORIENTED_EDGE('',*,*,#6775,.F.);
#5210=ORIENTED_EDGE('',*,*,#6777,.F.);
#5211=ORIENTED_EDGE('',*,*,#6768,.F.);
#5212=ORIENTED_EDGE('',*,*,#6784,.F.);
#5213=ORIENTED_EDGE('',*,*,#6787,.F.);
#5214=ORIENTED_EDGE('',*,*,#6789,.F.);
#5215=ORIENTED_EDGE('',*,*,#6780,.F.);
#5216=ORIENTED_EDGE('',*,*,#6796,.F.);
#5217=ORIENTED_EDGE('',*,*,#6799,.F.);
#5218=ORIENTED_EDGE('',*,*,#6801,.F.);
#5219=ORIENTED_EDGE('',*,*,#6792,.F.);
#5220=ORIENTED_EDGE('',*,*,#6828,.F.);
#5221=ORIENTED_EDGE('',*,*,#6831,.F.);
#5222=ORIENTED_EDGE('',*,*,#6833,.F.);
#5223=ORIENTED_EDGE('',*,*,#6824,.F.);
#5224=ORIENTED_EDGE('',*,*,#6840,.F.);
#5225=ORIENTED_EDGE('',*,*,#6843,.F.);
#5226=ORIENTED_EDGE('',*,*,#6845,.F.);
#5227=ORIENTED_EDGE('',*,*,#6836,.F.);
#5228=ORIENTED_EDGE('',*,*,#6852,.F.);
#5229=ORIENTED_EDGE('',*,*,#6855,.F.);
#5230=ORIENTED_EDGE('',*,*,#6857,.F.);
#5231=ORIENTED_EDGE('',*,*,#6848,.F.);
#5232=ORIENTED_EDGE('',*,*,#6864,.F.);
#5233=ORIENTED_EDGE('',*,*,#6867,.F.);
#5234=ORIENTED_EDGE('',*,*,#6869,.F.);
#5235=ORIENTED_EDGE('',*,*,#6860,.F.);
#5236=ORIENTED_EDGE('',*,*,#6896,.F.);
#5237=ORIENTED_EDGE('',*,*,#6899,.F.);
#5238=ORIENTED_EDGE('',*,*,#6901,.F.);
#5239=ORIENTED_EDGE('',*,*,#6892,.F.);
#5240=ORIENTED_EDGE('',*,*,#6908,.F.);
#5241=ORIENTED_EDGE('',*,*,#6911,.F.);
#5242=ORIENTED_EDGE('',*,*,#6913,.F.);
#5243=ORIENTED_EDGE('',*,*,#6904,.F.);
#5244=ORIENTED_EDGE('',*,*,#6920,.F.);
#5245=ORIENTED_EDGE('',*,*,#6923,.F.);
#5246=ORIENTED_EDGE('',*,*,#6925,.F.);
#5247=ORIENTED_EDGE('',*,*,#6916,.F.);
#5248=ORIENTED_EDGE('',*,*,#6932,.F.);
#5249=ORIENTED_EDGE('',*,*,#6935,.F.);
#5250=ORIENTED_EDGE('',*,*,#6937,.F.);
#5251=ORIENTED_EDGE('',*,*,#6928,.F.);
#5252=ORIENTED_EDGE('',*,*,#8361,.F.);
#5253=ORIENTED_EDGE('',*,*,#8400,.F.);
#5254=ORIENTED_EDGE('',*,*,#8393,.F.);
#5255=ORIENTED_EDGE('',*,*,#8382,.F.);
#5256=ORIENTED_EDGE('',*,*,#8408,.T.);
#5257=ORIENTED_EDGE('',*,*,#6265,.F.);
#5258=ORIENTED_EDGE('',*,*,#6268,.F.);
#5259=ORIENTED_EDGE('',*,*,#6261,.F.);
#5260=ORIENTED_EDGE('',*,*,#8406,.T.);
#5261=ORIENTED_EDGE('',*,*,#6275,.F.);
#5262=ORIENTED_EDGE('',*,*,#6278,.F.);
#5263=ORIENTED_EDGE('',*,*,#6271,.F.);
#5264=ORIENTED_EDGE('',*,*,#8404,.T.);
#5265=ORIENTED_EDGE('',*,*,#6285,.F.);
#5266=ORIENTED_EDGE('',*,*,#6288,.F.);
#5267=ORIENTED_EDGE('',*,*,#6281,.F.);
#5268=ORIENTED_EDGE('',*,*,#8402,.T.);
#5269=ORIENTED_EDGE('',*,*,#6291,.F.);
#5270=ORIENTED_EDGE('',*,*,#6295,.F.);
#5271=ORIENTED_EDGE('',*,*,#8358,.T.);
#5272=ORIENTED_EDGE('',*,*,#6356,.F.);
#5273=ORIENTED_EDGE('',*,*,#6360,.F.);
#5274=ORIENTED_EDGE('',*,*,#6363,.F.);
#5275=ORIENTED_EDGE('',*,*,#8370,.T.);
#5276=ORIENTED_EDGE('',*,*,#6424,.F.);
#5277=ORIENTED_EDGE('',*,*,#6428,.F.);
#5278=ORIENTED_EDGE('',*,*,#6431,.F.);
#5279=ORIENTED_EDGE('',*,*,#8368,.T.);
#5280=ORIENTED_EDGE('',*,*,#6492,.F.);
#5281=ORIENTED_EDGE('',*,*,#6496,.F.);
#5282=ORIENTED_EDGE('',*,*,#6499,.F.);
#5283=ORIENTED_EDGE('',*,*,#8366,.T.);
#5284=ORIENTED_EDGE('',*,*,#6560,.F.);
#5285=ORIENTED_EDGE('',*,*,#6564,.F.);
#5286=ORIENTED_EDGE('',*,*,#6567,.F.);
#5287=ORIENTED_EDGE('',*,*,#8364,.T.);
#5288=ORIENTED_EDGE('',*,*,#6617,.F.);
#5289=ORIENTED_EDGE('',*,*,#6621,.F.);
#5290=ORIENTED_EDGE('',*,*,#8380,.T.);
#5291=ORIENTED_EDGE('',*,*,#6607,.F.);
#5292=ORIENTED_EDGE('',*,*,#6611,.F.);
#5293=ORIENTED_EDGE('',*,*,#6614,.F.);
#5294=ORIENTED_EDGE('',*,*,#8378,.T.);
#5295=ORIENTED_EDGE('',*,*,#6597,.F.);
#5296=ORIENTED_EDGE('',*,*,#6601,.F.);
#5297=ORIENTED_EDGE('',*,*,#6604,.F.);
#5298=ORIENTED_EDGE('',*,*,#8376,.T.);
#5299=ORIENTED_EDGE('',*,*,#6587,.F.);
#5300=ORIENTED_EDGE('',*,*,#6591,.F.);
#5301=ORIENTED_EDGE('',*,*,#6594,.F.);
#5302=ORIENTED_EDGE('',*,*,#8374,.T.);
#5303=ORIENTED_EDGE('',*,*,#6577,.F.);
#5304=ORIENTED_EDGE('',*,*,#6581,.F.);
#5305=ORIENTED_EDGE('',*,*,#6584,.F.);
#5306=ORIENTED_EDGE('',*,*,#8372,.T.);
#5307=ORIENTED_EDGE('',*,*,#6570,.F.);
#5308=ORIENTED_EDGE('',*,*,#6574,.F.);
#5309=ORIENTED_EDGE('',*,*,#8391,.T.);
#5310=ORIENTED_EDGE('',*,*,#6508,.F.);
#5311=ORIENTED_EDGE('',*,*,#6502,.F.);
#5312=ORIENTED_EDGE('',*,*,#6506,.F.);
#5313=ORIENTED_EDGE('',*,*,#8389,.T.);
#5314=ORIENTED_EDGE('',*,*,#6440,.F.);
#5315=ORIENTED_EDGE('',*,*,#6434,.F.);
#5316=ORIENTED_EDGE('',*,*,#6438,.F.);
#5317=ORIENTED_EDGE('',*,*,#8387,.T.);
#5318=ORIENTED_EDGE('',*,*,#6372,.F.);
#5319=ORIENTED_EDGE('',*,*,#6366,.F.);
#5320=ORIENTED_EDGE('',*,*,#6370,.F.);
#5321=ORIENTED_EDGE('',*,*,#8385,.T.);
#5322=ORIENTED_EDGE('',*,*,#6304,.F.);
#5323=ORIENTED_EDGE('',*,*,#6298,.F.);
#5324=ORIENTED_EDGE('',*,*,#6302,.F.);
#5325=ORIENTED_EDGE('',*,*,#8396,.T.);
#5326=ORIENTED_EDGE('',*,*,#6624,.F.);
#5327=ORIENTED_EDGE('',*,*,#6628,.F.);
#5328=ORIENTED_EDGE('',*,*,#8398,.T.);
#5329=ORIENTED_EDGE('',*,*,#6255,.F.);
#5330=ORIENTED_EDGE('',*,*,#6258,.F.);
#5331=ORIENTED_EDGE('',*,*,#6251,.F.);
#5332=ORIENTED_EDGE('',*,*,#6312,.F.);
#5333=ORIENTED_EDGE('',*,*,#6315,.F.);
#5334=ORIENTED_EDGE('',*,*,#6317,.F.);
#5335=ORIENTED_EDGE('',*,*,#6308,.F.);
#5336=ORIENTED_EDGE('',*,*,#6324,.F.);
#5337=ORIENTED_EDGE('',*,*,#6327,.F.);
#5338=ORIENTED_EDGE('',*,*,#6329,.F.);
#5339=ORIENTED_EDGE('',*,*,#6320,.F.);
#5340=ORIENTED_EDGE('',*,*,#6336,.F.);
#5341=ORIENTED_EDGE('',*,*,#6339,.F.);
#5342=ORIENTED_EDGE('',*,*,#6341,.F.);
#5343=ORIENTED_EDGE('',*,*,#6332,.F.);
#5344=ORIENTED_EDGE('',*,*,#6348,.F.);
#5345=ORIENTED_EDGE('',*,*,#6351,.F.);
#5346=ORIENTED_EDGE('',*,*,#6353,.F.);
#5347=ORIENTED_EDGE('',*,*,#6344,.F.);
#5348=ORIENTED_EDGE('',*,*,#6380,.F.);
#5349=ORIENTED_EDGE('',*,*,#6383,.F.);
#5350=ORIENTED_EDGE('',*,*,#6385,.F.);
#5351=ORIENTED_EDGE('',*,*,#6376,.F.);
#5352=ORIENTED_EDGE('',*,*,#6392,.F.);
#5353=ORIENTED_EDGE('',*,*,#6395,.F.);
#5354=ORIENTED_EDGE('',*,*,#6397,.F.);
#5355=ORIENTED_EDGE('',*,*,#6388,.F.);
#5356=ORIENTED_EDGE('',*,*,#6404,.F.);
#5357=ORIENTED_EDGE('',*,*,#6407,.F.);
#5358=ORIENTED_EDGE('',*,*,#6409,.F.);
#5359=ORIENTED_EDGE('',*,*,#6400,.F.);
#5360=ORIENTED_EDGE('',*,*,#6416,.F.);
#5361=ORIENTED_EDGE('',*,*,#6419,.F.);
#5362=ORIENTED_EDGE('',*,*,#6421,.F.);
#5363=ORIENTED_EDGE('',*,*,#6412,.F.);
#5364=ORIENTED_EDGE('',*,*,#6448,.F.);
#5365=ORIENTED_EDGE('',*,*,#6451,.F.);
#5366=ORIENTED_EDGE('',*,*,#6453,.F.);
#5367=ORIENTED_EDGE('',*,*,#6444,.F.);
#5368=ORIENTED_EDGE('',*,*,#6460,.F.);
#5369=ORIENTED_EDGE('',*,*,#6463,.F.);
#5370=ORIENTED_EDGE('',*,*,#6465,.F.);
#5371=ORIENTED_EDGE('',*,*,#6456,.F.);
#5372=ORIENTED_EDGE('',*,*,#6472,.F.);
#5373=ORIENTED_EDGE('',*,*,#6475,.F.);
#5374=ORIENTED_EDGE('',*,*,#6477,.F.);
#5375=ORIENTED_EDGE('',*,*,#6468,.F.);
#5376=ORIENTED_EDGE('',*,*,#6484,.F.);
#5377=ORIENTED_EDGE('',*,*,#6487,.F.);
#5378=ORIENTED_EDGE('',*,*,#6489,.F.);
#5379=ORIENTED_EDGE('',*,*,#6480,.F.);
#5380=ORIENTED_EDGE('',*,*,#6516,.F.);
#5381=ORIENTED_EDGE('',*,*,#6519,.F.);
#5382=ORIENTED_EDGE('',*,*,#6521,.F.);
#5383=ORIENTED_EDGE('',*,*,#6512,.F.);
#5384=ORIENTED_EDGE('',*,*,#6528,.F.);
#5385=ORIENTED_EDGE('',*,*,#6531,.F.);
#5386=ORIENTED_EDGE('',*,*,#6533,.F.);
#5387=ORIENTED_EDGE('',*,*,#6524,.F.);
#5388=ORIENTED_EDGE('',*,*,#6540,.F.);
#5389=ORIENTED_EDGE('',*,*,#6543,.F.);
#5390=ORIENTED_EDGE('',*,*,#6545,.F.);
#5391=ORIENTED_EDGE('',*,*,#6536,.F.);
#5392=ORIENTED_EDGE('',*,*,#6552,.F.);
#5393=ORIENTED_EDGE('',*,*,#6555,.F.);
#5394=ORIENTED_EDGE('',*,*,#6557,.F.);
#5395=ORIENTED_EDGE('',*,*,#6548,.F.);
#5396=ORIENTED_EDGE('',*,*,#8435,.F.);
#5397=ORIENTED_EDGE('',*,*,#8539,.F.);
#5398=ORIENTED_EDGE('',*,*,#8528,.F.);
#5399=ORIENTED_EDGE('',*,*,#8413,.F.);
#5400=ORIENTED_EDGE('',*,*,#5944,.F.);
#5401=ORIENTED_EDGE('',*,*,#5941,.F.);
#5402=ORIENTED_EDGE('',*,*,#5938,.F.);
#5403=ORIENTED_EDGE('',*,*,#5935,.F.);
#5404=ORIENTED_EDGE('',*,*,#5956,.F.);
#5405=ORIENTED_EDGE('',*,*,#5953,.F.);
#5406=ORIENTED_EDGE('',*,*,#5950,.F.);
#5407=ORIENTED_EDGE('',*,*,#5947,.F.);
#5408=ORIENTED_EDGE('',*,*,#5968,.F.);
#5409=ORIENTED_EDGE('',*,*,#5965,.F.);
#5410=ORIENTED_EDGE('',*,*,#5962,.F.);
#5411=ORIENTED_EDGE('',*,*,#5959,.F.);
#5412=ORIENTED_EDGE('',*,*,#5980,.F.);
#5413=ORIENTED_EDGE('',*,*,#5977,.F.);
#5414=ORIENTED_EDGE('',*,*,#5974,.F.);
#5415=ORIENTED_EDGE('',*,*,#5971,.F.);
#5416=ORIENTED_EDGE('',*,*,#6012,.F.);
#5417=ORIENTED_EDGE('',*,*,#6009,.F.);
#5418=ORIENTED_EDGE('',*,*,#6006,.F.);
#5419=ORIENTED_EDGE('',*,*,#6003,.F.);
#5420=ORIENTED_EDGE('',*,*,#6024,.F.);
#5421=ORIENTED_EDGE('',*,*,#6021,.F.);
#5422=ORIENTED_EDGE('',*,*,#6018,.F.);
#5423=ORIENTED_EDGE('',*,*,#6015,.F.);
#5424=ORIENTED_EDGE('',*,*,#6036,.F.);
#5425=ORIENTED_EDGE('',*,*,#6033,.F.);
#5426=ORIENTED_EDGE('',*,*,#6030,.F.);
#5427=ORIENTED_EDGE('',*,*,#6027,.F.);
#5428=ORIENTED_EDGE('',*,*,#6048,.F.);
#5429=ORIENTED_EDGE('',*,*,#6045,.F.);
#5430=ORIENTED_EDGE('',*,*,#6042,.F.);
#5431=ORIENTED_EDGE('',*,*,#6039,.F.);
#5432=ORIENTED_EDGE('',*,*,#6080,.F.);
#5433=ORIENTED_EDGE('',*,*,#6077,.F.);
#5434=ORIENTED_EDGE('',*,*,#6074,.F.);
#5435=ORIENTED_EDGE('',*,*,#6071,.F.);
#5436=ORIENTED_EDGE('',*,*,#6092,.F.);
#5437=ORIENTED_EDGE('',*,*,#6089,.F.);
#5438=ORIENTED_EDGE('',*,*,#6086,.F.);
#5439=ORIENTED_EDGE('',*,*,#6083,.F.);
#5440=ORIENTED_EDGE('',*,*,#6104,.F.);
#5441=ORIENTED_EDGE('',*,*,#6101,.F.);
#5442=ORIENTED_EDGE('',*,*,#6098,.F.);
#5443=ORIENTED_EDGE('',*,*,#6095,.F.);
#5444=ORIENTED_EDGE('',*,*,#6116,.F.);
#5445=ORIENTED_EDGE('',*,*,#6113,.F.);
#5446=ORIENTED_EDGE('',*,*,#6110,.F.);
#5447=ORIENTED_EDGE('',*,*,#6107,.F.);
#5448=ORIENTED_EDGE('',*,*,#6148,.F.);
#5449=ORIENTED_EDGE('',*,*,#6145,.F.);
#5450=ORIENTED_EDGE('',*,*,#6142,.F.);
#5451=ORIENTED_EDGE('',*,*,#6139,.F.);
#5452=ORIENTED_EDGE('',*,*,#6160,.F.);
#5453=ORIENTED_EDGE('',*,*,#6157,.F.);
#5454=ORIENTED_EDGE('',*,*,#6154,.F.);
#5455=ORIENTED_EDGE('',*,*,#6151,.F.);
#5456=ORIENTED_EDGE('',*,*,#6172,.F.);
#5457=ORIENTED_EDGE('',*,*,#6169,.F.);
#5458=ORIENTED_EDGE('',*,*,#6166,.F.);
#5459=ORIENTED_EDGE('',*,*,#6163,.F.);
#5460=ORIENTED_EDGE('',*,*,#6184,.F.);
#5461=ORIENTED_EDGE('',*,*,#6181,.F.);
#5462=ORIENTED_EDGE('',*,*,#6178,.F.);
#5463=ORIENTED_EDGE('',*,*,#6175,.F.);
#5464=ORIENTED_EDGE('',*,*,#8410,.T.);
#5465=ORIENTED_EDGE('',*,*,#5884,.F.);
#5466=ORIENTED_EDGE('',*,*,#5881,.F.);
#5467=ORIENTED_EDGE('',*,*,#5878,.F.);
#5468=ORIENTED_EDGE('',*,*,#8422,.T.);
#5469=ORIENTED_EDGE('',*,*,#5894,.F.);
#5470=ORIENTED_EDGE('',*,*,#5891,.F.);
#5471=ORIENTED_EDGE('',*,*,#5888,.F.);
#5472=ORIENTED_EDGE('',*,*,#8420,.T.);
#5473=ORIENTED_EDGE('',*,*,#5904,.F.);
#5474=ORIENTED_EDGE('',*,*,#5901,.F.);
#5475=ORIENTED_EDGE('',*,*,#5898,.F.);
#5476=ORIENTED_EDGE('',*,*,#8418,.T.);
#5477=ORIENTED_EDGE('',*,*,#5914,.F.);
#5478=ORIENTED_EDGE('',*,*,#5911,.F.);
#5479=ORIENTED_EDGE('',*,*,#5908,.F.);
#5480=ORIENTED_EDGE('',*,*,#8416,.T.);
#5481=ORIENTED_EDGE('',*,*,#5921,.F.);
#5482=ORIENTED_EDGE('',*,*,#5918,.F.);
#5483=ORIENTED_EDGE('',*,*,#8527,.T.);
#5484=ORIENTED_EDGE('',*,*,#5983,.F.);
#5485=ORIENTED_EDGE('',*,*,#5990,.F.);
#5486=ORIENTED_EDGE('',*,*,#5987,.F.);
#5487=ORIENTED_EDGE('',*,*,#8533,.T.);
#5488=ORIENTED_EDGE('',*,*,#6051,.F.);
#5489=ORIENTED_EDGE('',*,*,#6058,.F.);
#5490=ORIENTED_EDGE('',*,*,#6055,.F.);
#5491=ORIENTED_EDGE('',*,*,#8532,.T.);
#5492=ORIENTED_EDGE('',*,*,#6119,.F.);
#5493=ORIENTED_EDGE('',*,*,#6126,.F.);
#5494=ORIENTED_EDGE('',*,*,#6123,.F.);
#5495=ORIENTED_EDGE('',*,*,#8531,.T.);
#5496=ORIENTED_EDGE('',*,*,#6187,.F.);
#5497=ORIENTED_EDGE('',*,*,#6194,.F.);
#5498=ORIENTED_EDGE('',*,*,#6191,.F.);
#5499=ORIENTED_EDGE('',*,*,#8530,.T.);
#5500=ORIENTED_EDGE('',*,*,#6244,.F.);
#5501=ORIENTED_EDGE('',*,*,#6248,.F.);
#5502=ORIENTED_EDGE('',*,*,#8538,.T.);
#5503=ORIENTED_EDGE('',*,*,#6237,.F.);
#5504=ORIENTED_EDGE('',*,*,#6234,.F.);
#5505=ORIENTED_EDGE('',*,*,#6241,.F.);
#5506=ORIENTED_EDGE('',*,*,#8537,.T.);
#5507=ORIENTED_EDGE('',*,*,#6227,.F.);
#5508=ORIENTED_EDGE('',*,*,#6224,.F.);
#5509=ORIENTED_EDGE('',*,*,#6231,.F.);
#5510=ORIENTED_EDGE('',*,*,#8536,.T.);
#5511=ORIENTED_EDGE('',*,*,#6217,.F.);
#5512=ORIENTED_EDGE('',*,*,#6214,.F.);
#5513=ORIENTED_EDGE('',*,*,#6221,.F.);
#5514=ORIENTED_EDGE('',*,*,#8535,.T.);
#5515=ORIENTED_EDGE('',*,*,#6207,.F.);
#5516=ORIENTED_EDGE('',*,*,#6204,.F.);
#5517=ORIENTED_EDGE('',*,*,#6211,.F.);
#5518=ORIENTED_EDGE('',*,*,#8534,.T.);
#5519=ORIENTED_EDGE('',*,*,#6200,.F.);
#5520=ORIENTED_EDGE('',*,*,#6197,.F.);
#5521=ORIENTED_EDGE('',*,*,#8432,.T.);
#5522=ORIENTED_EDGE('',*,*,#6135,.F.);
#5523=ORIENTED_EDGE('',*,*,#6132,.F.);
#5524=ORIENTED_EDGE('',*,*,#6129,.F.);
#5525=ORIENTED_EDGE('',*,*,#8430,.T.);
#5526=ORIENTED_EDGE('',*,*,#6067,.F.);
#5527=ORIENTED_EDGE('',*,*,#6064,.F.);
#5528=ORIENTED_EDGE('',*,*,#6061,.F.);
#5529=ORIENTED_EDGE('',*,*,#8428,.T.);
#5530=ORIENTED_EDGE('',*,*,#5999,.F.);
#5531=ORIENTED_EDGE('',*,*,#5996,.F.);
#5532=ORIENTED_EDGE('',*,*,#5993,.F.);
#5533=ORIENTED_EDGE('',*,*,#8426,.T.);
#5534=ORIENTED_EDGE('',*,*,#5931,.F.);
#5535=ORIENTED_EDGE('',*,*,#5928,.F.);
#5536=ORIENTED_EDGE('',*,*,#5925,.F.);
#5537=ORIENTED_EDGE('',*,*,#8424,.T.);
#5538=ORIENTED_EDGE('',*,*,#5874,.F.);
#5539=ORIENTED_EDGE('',*,*,#5871,.F.);
#5540=ORIENTED_EDGE('',*,*,#5771,.T.);
#5541=ORIENTED_EDGE('',*,*,#8540,.F.);
#5542=ORIENTED_EDGE('',*,*,#8541,.F.);
#5543=ORIENTED_EDGE('',*,*,#8542,.T.);
#5544=ORIENTED_EDGE('',*,*,#5772,.T.);
#5545=ORIENTED_EDGE('',*,*,#8542,.F.);
#5546=ORIENTED_EDGE('',*,*,#8543,.F.);
#5547=ORIENTED_EDGE('',*,*,#8544,.T.);
#5548=ORIENTED_EDGE('',*,*,#5773,.T.);
#5549=ORIENTED_EDGE('',*,*,#8544,.F.);
#5550=ORIENTED_EDGE('',*,*,#8545,.F.);
#5551=ORIENTED_EDGE('',*,*,#8546,.T.);
#5552=ORIENTED_EDGE('',*,*,#5770,.T.);
#5553=ORIENTED_EDGE('',*,*,#8546,.F.);
#5554=ORIENTED_EDGE('',*,*,#8547,.F.);
#5555=ORIENTED_EDGE('',*,*,#8540,.T.);
#5556=ORIENTED_EDGE('',*,*,#8541,.T.);
#5557=ORIENTED_EDGE('',*,*,#8547,.T.);
#5558=ORIENTED_EDGE('',*,*,#8545,.T.);
#5559=ORIENTED_EDGE('',*,*,#8543,.T.);
#5560=ORIENTED_EDGE('',*,*,#5849,.F.);
#5561=ORIENTED_EDGE('',*,*,#5860,.F.);
#5562=ORIENTED_EDGE('',*,*,#5821,.F.);
#5563=ORIENTED_EDGE('',*,*,#5832,.F.);
#5564=ORIENTED_EDGE('',*,*,#5838,.F.);
#5565=ORIENTED_EDGE('',*,*,#8548,.F.);
#5566=ORIENTED_EDGE('',*,*,#5826,.F.);
#5567=ORIENTED_EDGE('',*,*,#5819,.F.);
#5568=ORIENTED_EDGE('',*,*,#8549,.F.);
#5569=ORIENTED_EDGE('',*,*,#5840,.F.);
#5570=ORIENTED_EDGE('',*,*,#8550,.T.);
#5571=ORIENTED_EDGE('',*,*,#5823,.T.);
#5572=ORIENTED_EDGE('',*,*,#5859,.T.);
#5573=ORIENTED_EDGE('',*,*,#8551,.T.);
#5574=ORIENTED_EDGE('',*,*,#5863,.F.);
#5575=ORIENTED_EDGE('',*,*,#8552,.F.);
#5576=ORIENTED_EDGE('',*,*,#5855,.F.);
#5577=ORIENTED_EDGE('',*,*,#5847,.F.);
#5578=ORIENTED_EDGE('',*,*,#8553,.F.);
#5579=ORIENTED_EDGE('',*,*,#5866,.F.);
#5580=ORIENTED_EDGE('',*,*,#8554,.T.);
#5581=ORIENTED_EDGE('',*,*,#5843,.T.);
#5582=ORIENTED_EDGE('',*,*,#5830,.T.);
#5583=ORIENTED_EDGE('',*,*,#8555,.T.);
#5584=ORIENTED_EDGE('',*,*,#5864,.T.);
#5585=ORIENTED_EDGE('',*,*,#8551,.F.);
#5586=ORIENTED_EDGE('',*,*,#5858,.T.);
#5587=ORIENTED_EDGE('',*,*,#5869,.T.);
#5588=ORIENTED_EDGE('',*,*,#5842,.T.);
#5589=ORIENTED_EDGE('',*,*,#5835,.T.);
#5590=ORIENTED_EDGE('',*,*,#5824,.F.);
#5591=ORIENTED_EDGE('',*,*,#8550,.F.);
#5592=ORIENTED_EDGE('',*,*,#5868,.F.);
#5593=ORIENTED_EDGE('',*,*,#5856,.F.);
#5594=ORIENTED_EDGE('',*,*,#8552,.T.);
#5595=ORIENTED_EDGE('',*,*,#5862,.F.);
#5596=ORIENTED_EDGE('',*,*,#8553,.T.);
#5597=ORIENTED_EDGE('',*,*,#5846,.T.);
#5598=ORIENTED_EDGE('',*,*,#5854,.F.);
#5599=ORIENTED_EDGE('',*,*,#5867,.F.);
#5600=ORIENTED_EDGE('',*,*,#5839,.T.);
#5601=ORIENTED_EDGE('',*,*,#8555,.F.);
#5602=ORIENTED_EDGE('',*,*,#5829,.T.);
#5603=ORIENTED_EDGE('',*,*,#5851,.T.);
#5604=ORIENTED_EDGE('',*,*,#5865,.T.);
#5605=ORIENTED_EDGE('',*,*,#5852,.T.);
#5606=ORIENTED_EDGE('',*,*,#5844,.F.);
#5607=ORIENTED_EDGE('',*,*,#8554,.F.);
#5608=ORIENTED_EDGE('',*,*,#5850,.F.);
#5609=ORIENTED_EDGE('',*,*,#5827,.F.);
#5610=ORIENTED_EDGE('',*,*,#8548,.T.);
#5611=ORIENTED_EDGE('',*,*,#5837,.F.);
#5612=ORIENTED_EDGE('',*,*,#8549,.T.);
#5613=ORIENTED_EDGE('',*,*,#5818,.T.);
#5614=ORIENTED_EDGE('',*,*,#5834,.F.);
#5615=ORIENTED_EDGE('',*,*,#5841,.F.);
#5616=ORIENTED_EDGE('',*,*,#8487,.F.);
#5617=ORIENTED_EDGE('',*,*,#8556,.T.);
#5618=ORIENTED_EDGE('',*,*,#5774,.T.);
#5619=ORIENTED_EDGE('',*,*,#5816,.F.);
#5620=ORIENTED_EDGE('',*,*,#5778,.T.);
#5621=ORIENTED_EDGE('',*,*,#8557,.T.);
#5622=ORIENTED_EDGE('',*,*,#8483,.F.);
#5623=ORIENTED_EDGE('',*,*,#8475,.T.);
#5624=ORIENTED_EDGE('',*,*,#8485,.F.);
#5625=ORIENTED_EDGE('',*,*,#8558,.T.);
#5626=ORIENTED_EDGE('',*,*,#5776,.T.);
#5627=ORIENTED_EDGE('',*,*,#8559,.T.);
#5628=ORIENTED_EDGE('',*,*,#8513,.F.);
#5629=ORIENTED_EDGE('',*,*,#8560,.T.);
#5630=ORIENTED_EDGE('',*,*,#5750,.T.);
#5631=ORIENTED_EDGE('',*,*,#5813,.F.);
#5632=ORIENTED_EDGE('',*,*,#5754,.T.);
#5633=ORIENTED_EDGE('',*,*,#8561,.T.);
#5634=ORIENTED_EDGE('',*,*,#8509,.F.);
#5635=ORIENTED_EDGE('',*,*,#8501,.T.);
#5636=ORIENTED_EDGE('',*,*,#8511,.F.);
#5637=ORIENTED_EDGE('',*,*,#8562,.T.);
#5638=ORIENTED_EDGE('',*,*,#5752,.T.);
#5639=ORIENTED_EDGE('',*,*,#8563,.T.);
#5640=ORIENTED_EDGE('',*,*,#8498,.F.);
#5641=ORIENTED_EDGE('',*,*,#8564,.T.);
#5642=ORIENTED_EDGE('',*,*,#5784,.T.);
#5643=ORIENTED_EDGE('',*,*,#8489,.F.);
#5644=ORIENTED_EDGE('',*,*,#5788,.T.);
#5645=ORIENTED_EDGE('',*,*,#8565,.T.);
#5646=ORIENTED_EDGE('',*,*,#8499,.F.);
#5647=ORIENTED_EDGE('',*,*,#5809,.T.);
#5648=ORIENTED_EDGE('',*,*,#5786,.T.);
#5649=ORIENTED_EDGE('',*,*,#8566,.T.);
#5650=ORIENTED_EDGE('',*,*,#8496,.F.);
#5651=ORIENTED_EDGE('',*,*,#8567,.T.);
#5652=ORIENTED_EDGE('',*,*,#5764,.F.);
#5653=ORIENTED_EDGE('',*,*,#8568,.T.);
#5654=ORIENTED_EDGE('',*,*,#8448,.T.);
#5655=ORIENTED_EDGE('',*,*,#8441,.T.);
#5656=ORIENTED_EDGE('',*,*,#8447,.T.);
#5657=ORIENTED_EDGE('',*,*,#8569,.T.);
#5658=ORIENTED_EDGE('',*,*,#5760,.F.);
#5659=ORIENTED_EDGE('',*,*,#5807,.F.);
#5660=ORIENTED_EDGE('',*,*,#5762,.F.);
#5661=ORIENTED_EDGE('',*,*,#8570,.T.);
#5662=ORIENTED_EDGE('',*,*,#8445,.T.);
#5663=ORIENTED_EDGE('',*,*,#8571,.T.);
#5664=ORIENTED_EDGE('',*,*,#8526,.F.);
#5665=ORIENTED_EDGE('',*,*,#8572,.T.);
#5666=ORIENTED_EDGE('',*,*,#5740,.T.);
#5667=ORIENTED_EDGE('',*,*,#5804,.F.);
#5668=ORIENTED_EDGE('',*,*,#5744,.T.);
#5669=ORIENTED_EDGE('',*,*,#8573,.T.);
#5670=ORIENTED_EDGE('',*,*,#8522,.F.);
#5671=ORIENTED_EDGE('',*,*,#8518,.T.);
#5672=ORIENTED_EDGE('',*,*,#8524,.F.);
#5673=ORIENTED_EDGE('',*,*,#8574,.T.);
#5674=ORIENTED_EDGE('',*,*,#5742,.T.);
#5675=ORIENTED_EDGE('',*,*,#8575,.T.);
#5676=ORIENTED_EDGE('',*,*,#8472,.F.);
#5677=ORIENTED_EDGE('',*,*,#8576,.T.);
#5678=ORIENTED_EDGE('',*,*,#5794,.T.);
#5679=ORIENTED_EDGE('',*,*,#5737,.F.);
#5680=ORIENTED_EDGE('',*,*,#5798,.T.);
#5681=ORIENTED_EDGE('',*,*,#8577,.T.);
#5682=ORIENTED_EDGE('',*,*,#8473,.F.);
#5683=ORIENTED_EDGE('',*,*,#8454,.T.);
#5684=ORIENTED_EDGE('',*,*,#5796,.T.);
#5685=ORIENTED_EDGE('',*,*,#8578,.T.);
#5686=ORIENTED_EDGE('',*,*,#8470,.F.);
#5687=ORIENTED_EDGE('',*,*,#8579,.T.);
#5688=ORIENTED_EDGE('',*,*,#8486,.F.);
#5689=ORIENTED_EDGE('',*,*,#8559,.F.);
#5690=ORIENTED_EDGE('',*,*,#5775,.F.);
#5691=ORIENTED_EDGE('',*,*,#8556,.F.);
#5692=ORIENTED_EDGE('',*,*,#8449,.F.);
#5693=ORIENTED_EDGE('',*,*,#8568,.F.);
#5694=ORIENTED_EDGE('',*,*,#5763,.F.);
#5695=ORIENTED_EDGE('',*,*,#8571,.F.);
#5696=ORIENTED_EDGE('',*,*,#8446,.F.);
#5697=ORIENTED_EDGE('',*,*,#8570,.F.);
#5698=ORIENTED_EDGE('',*,*,#5761,.F.);
#5699=ORIENTED_EDGE('',*,*,#8569,.F.);
#5700=ORIENTED_EDGE('',*,*,#8525,.F.);
#5701=ORIENTED_EDGE('',*,*,#8575,.F.);
#5702=ORIENTED_EDGE('',*,*,#5741,.F.);
#5703=ORIENTED_EDGE('',*,*,#8572,.F.);
#5704=ORIENTED_EDGE('',*,*,#8523,.F.);
#5705=ORIENTED_EDGE('',*,*,#8573,.F.);
#5706=ORIENTED_EDGE('',*,*,#5743,.F.);
#5707=ORIENTED_EDGE('',*,*,#8574,.F.);
#5708=ORIENTED_EDGE('',*,*,#8474,.F.);
#5709=ORIENTED_EDGE('',*,*,#8577,.F.);
#5710=ORIENTED_EDGE('',*,*,#5797,.F.);
#5711=ORIENTED_EDGE('',*,*,#8579,.F.);
#5712=ORIENTED_EDGE('',*,*,#8471,.F.);
#5713=ORIENTED_EDGE('',*,*,#8578,.F.);
#5714=ORIENTED_EDGE('',*,*,#5795,.F.);
#5715=ORIENTED_EDGE('',*,*,#8576,.F.);
#5716=ORIENTED_EDGE('',*,*,#8500,.F.);
#5717=ORIENTED_EDGE('',*,*,#8565,.F.);
#5718=ORIENTED_EDGE('',*,*,#5787,.F.);
#5719=ORIENTED_EDGE('',*,*,#8567,.F.);
#5720=ORIENTED_EDGE('',*,*,#8497,.F.);
#5721=ORIENTED_EDGE('',*,*,#8566,.F.);
#5722=ORIENTED_EDGE('',*,*,#5785,.F.);
#5723=ORIENTED_EDGE('',*,*,#8564,.F.);
#5724=ORIENTED_EDGE('',*,*,#8512,.F.);
#5725=ORIENTED_EDGE('',*,*,#8563,.F.);
#5726=ORIENTED_EDGE('',*,*,#5751,.F.);
#5727=ORIENTED_EDGE('',*,*,#8560,.F.);
#5728=ORIENTED_EDGE('',*,*,#8510,.F.);
#5729=ORIENTED_EDGE('',*,*,#8561,.F.);
#5730=ORIENTED_EDGE('',*,*,#5753,.F.);
#5731=ORIENTED_EDGE('',*,*,#8562,.F.);
#5732=ORIENTED_EDGE('',*,*,#8484,.F.);
#5733=ORIENTED_EDGE('',*,*,#8557,.F.);
#5734=ORIENTED_EDGE('',*,*,#5777,.F.);
#5735=ORIENTED_EDGE('',*,*,#8558,.F.);
#5736=EDGE_CURVE('',#8580,#8581,#10476,.T.);
#5737=EDGE_CURVE('',#8581,#8582,#10477,.T.);
#5738=EDGE_CURVE('',#8583,#8582,#10478,.T.);
#5739=EDGE_CURVE('',#8580,#8583,#10479,.T.);
#5740=EDGE_CURVE('',#8584,#8585,#10480,.T.);
#5741=EDGE_CURVE('',#8584,#8586,#24,.T.);
#5742=EDGE_CURVE('',#8587,#8586,#10481,.T.);
#5743=EDGE_CURVE('',#8587,#8588,#25,.T.);
#5744=EDGE_CURVE('',#8589,#8588,#10482,.T.);
#5745=EDGE_CURVE('',#8589,#8590,#10483,.T.);
#5746=EDGE_CURVE('',#8590,#8591,#10484,.T.);
#5747=EDGE_CURVE('',#8591,#8592,#10485,.T.);
#5748=EDGE_CURVE('',#8592,#8593,#10486,.T.);
#5749=EDGE_CURVE('',#8593,#8585,#10487,.T.);
#5750=EDGE_CURVE('',#8594,#8595,#10488,.T.);
#5751=EDGE_CURVE('',#8594,#8596,#26,.T.);
#5752=EDGE_CURVE('',#8597,#8596,#10489,.T.);
#5753=EDGE_CURVE('',#8597,#8598,#27,.T.);
#5754=EDGE_CURVE('',#8599,#8598,#10490,.T.);
#5755=EDGE_CURVE('',#8599,#8600,#10491,.T.);
#5756=EDGE_CURVE('',#8600,#8601,#10492,.T.);
#5757=EDGE_CURVE('',#8601,#8602,#10493,.T.);
#5758=EDGE_CURVE('',#8602,#8603,#10494,.T.);
#5759=EDGE_CURVE('',#8603,#8595,#10495,.T.);
#5760=EDGE_CURVE('',#8604,#8605,#10496,.T.);
#5761=EDGE_CURVE('',#8605,#8606,#28,.T.);
#5762=EDGE_CURVE('',#8606,#8607,#10497,.T.);
#5763=EDGE_CURVE('',#8607,#8608,#29,.T.);
#5764=EDGE_CURVE('',#8608,#8609,#10498,.T.);
#5765=EDGE_CURVE('',#8609,#8610,#10499,.T.);
#5766=EDGE_CURVE('',#8610,#8611,#10500,.T.);
#5767=EDGE_CURVE('',#8611,#8612,#10501,.T.);
#5768=EDGE_CURVE('',#8612,#8613,#10502,.T.);
#5769=EDGE_CURVE('',#8613,#8604,#10503,.T.);
#5770=EDGE_CURVE('',#8614,#8615,#10504,.T.);
#5771=EDGE_CURVE('',#8616,#8614,#10505,.T.);
#5772=EDGE_CURVE('',#8617,#8616,#10506,.T.);
#5773=EDGE_CURVE('',#8615,#8617,#10507,.T.);
#5774=EDGE_CURVE('',#8618,#8619,#10508,.T.);
#5775=EDGE_CURVE('',#8618,#8620,#30,.T.);
#5776=EDGE_CURVE('',#8621,#8620,#10509,.T.);
#5777=EDGE_CURVE('',#8621,#8622,#31,.T.);
#5778=EDGE_CURVE('',#8623,#8622,#10510,.T.);
#5779=EDGE_CURVE('',#8623,#8624,#10511,.T.);
#5780=EDGE_CURVE('',#8624,#8625,#10512,.T.);
#5781=EDGE_CURVE('',#8625,#8626,#10513,.T.);
#5782=EDGE_CURVE('',#8626,#8627,#10514,.T.);
#5783=EDGE_CURVE('',#8627,#8619,#10515,.T.);
#5784=EDGE_CURVE('',#8628,#8629,#10516,.T.);
#5785=EDGE_CURVE('',#8628,#8630,#32,.T.);
#5786=EDGE_CURVE('',#8631,#8630,#10517,.T.);
#5787=EDGE_CURVE('',#8631,#8632,#33,.T.);
#5788=EDGE_CURVE('',#8633,#8632,#10518,.T.);
#5789=EDGE_CURVE('',#8634,#8633,#10519,.T.);
#5790=EDGE_CURVE('',#8635,#8634,#10520,.T.);
#5791=EDGE_CURVE('',#8636,#8635,#10521,.T.);
#5792=EDGE_CURVE('',#8637,#8636,#10522,.T.);
#5793=EDGE_CURVE('',#8629,#8637,#10523,.T.);
#5794=EDGE_CURVE('',#8638,#8582,#10524,.T.);
#5795=EDGE_CURVE('',#8638,#8639,#34,.T.);
#5796=EDGE_CURVE('',#8640,#8639,#10525,.T.);
#5797=EDGE_CURVE('',#8640,#8641,#35,.T.);
#5798=EDGE_CURVE('',#8642,#8641,#10526,.T.);
#5799=EDGE_CURVE('',#8642,#8643,#10527,.T.);
#5800=EDGE_CURVE('',#8643,#8644,#10528,.T.);
#5801=EDGE_CURVE('',#8644,#8645,#10529,.T.);
#5802=EDGE_CURVE('',#8645,#8583,#10530,.T.);
#5803=EDGE_CURVE('',#8646,#8647,#10531,.T.);
#5804=EDGE_CURVE('',#8647,#8585,#10532,.T.);
#5805=EDGE_CURVE('',#8646,#8593,#10533,.T.);
#5806=EDGE_CURVE('',#8648,#8649,#10534,.T.);
#5807=EDGE_CURVE('',#8649,#8604,#10535,.T.);
#5808=EDGE_CURVE('',#8648,#8613,#10536,.T.);
#5809=EDGE_CURVE('',#8650,#8633,#10537,.T.);
#5810=EDGE_CURVE('',#8651,#8650,#10538,.T.);
#5811=EDGE_CURVE('',#8651,#8634,#10539,.T.);
#5812=EDGE_CURVE('',#8652,#8653,#10540,.T.);
#5813=EDGE_CURVE('',#8653,#8595,#10541,.T.);
#5814=EDGE_CURVE('',#8652,#8603,#10542,.T.);
#5815=EDGE_CURVE('',#8654,#8655,#10543,.T.);
#5816=EDGE_CURVE('',#8655,#8619,#10544,.T.);
#5817=EDGE_CURVE('',#8654,#8627,#10545,.T.);
#5818=EDGE_CURVE('',#8656,#8657,#10546,.T.);
#5819=EDGE_CURVE('',#8656,#8658,#10547,.T.);
#5820=EDGE_CURVE('',#8659,#8658,#10548,.T.);
#5821=EDGE_CURVE('',#8659,#8660,#10549,.T.);
#5822=EDGE_CURVE('',#8660,#8661,#10550,.T.);
#5823=EDGE_CURVE('',#8662,#8661,#10551,.T.);
#5824=EDGE_CURVE('',#8662,#8663,#10552,.T.);
#5825=EDGE_CURVE('',#8663,#8657,#10553,.T.);
#5826=EDGE_CURVE('',#8658,#8664,#10554,.T.);
#5827=EDGE_CURVE('',#8664,#8665,#10555,.T.);
#5828=EDGE_CURVE('',#8665,#8666,#10556,.T.);
#5829=EDGE_CURVE('',#8667,#8666,#10557,.T.);
#5830=EDGE_CURVE('',#8668,#8667,#10558,.T.);
#5831=EDGE_CURVE('',#8669,#8668,#10559,.T.);
#5832=EDGE_CURVE('',#8669,#8659,#10560,.T.);
#5833=EDGE_CURVE('',#8670,#8671,#10561,.T.);
#5834=EDGE_CURVE('',#8671,#8657,#10562,.T.);
#5835=EDGE_CURVE('',#8670,#8663,#10563,.T.);
#5836=EDGE_CURVE('',#8672,#8673,#10564,.T.);
#5837=EDGE_CURVE('',#8672,#8674,#10565,.T.);
#5838=EDGE_CURVE('',#8674,#8675,#10566,.T.);
#5839=EDGE_CURVE('',#8673,#8675,#10567,.T.);
#5840=EDGE_CURVE('',#8676,#8677,#10568,.T.);
#5841=EDGE_CURVE('',#8677,#8671,#10569,.T.);
#5842=EDGE_CURVE('',#8676,#8670,#10570,.T.);
#5843=EDGE_CURVE('',#8678,#8668,#10571,.T.);
#5844=EDGE_CURVE('',#8678,#8679,#10572,.T.);
#5845=EDGE_CURVE('',#8679,#8680,#10573,.T.);
#5846=EDGE_CURVE('',#8681,#8680,#10574,.T.);
#5847=EDGE_CURVE('',#8681,#8682,#10575,.T.);
#5848=EDGE_CURVE('',#8683,#8682,#10576,.T.);
#5849=EDGE_CURVE('',#8683,#8669,#10577,.T.);
#5850=EDGE_CURVE('',#8665,#8672,#10578,.T.);
#5851=EDGE_CURVE('',#8666,#8673,#10579,.T.);
#5852=EDGE_CURVE('',#8684,#8679,#10580,.T.);
#5853=EDGE_CURVE('',#8684,#8685,#10581,.T.);
#5854=EDGE_CURVE('',#8685,#8680,#10582,.T.);
#5855=EDGE_CURVE('',#8682,#8686,#10583,.T.);
#5856=EDGE_CURVE('',#8686,#8687,#10584,.T.);
#5857=EDGE_CURVE('',#8687,#8688,#10585,.T.);
#5858=EDGE_CURVE('',#8689,#8688,#10586,.T.);
#5859=EDGE_CURVE('',#8661,#8689,#10587,.T.);
#5860=EDGE_CURVE('',#8660,#8683,#10588,.T.);
#5861=EDGE_CURVE('',#8690,#8691,#10589,.T.);
#5862=EDGE_CURVE('',#8690,#8692,#10590,.T.);
#5863=EDGE_CURVE('',#8692,#8693,#10591,.T.);
#5864=EDGE_CURVE('',#8691,#8693,#10592,.T.);
#5865=EDGE_CURVE('',#8694,#8684,#10593,.T.);
#5866=EDGE_CURVE('',#8694,#8695,#10594,.T.);
#5867=EDGE_CURVE('',#8695,#8685,#10595,.T.);
#5868=EDGE_CURVE('',#8687,#8690,#10596,.T.);
#5869=EDGE_CURVE('',#8688,#8691,#10597,.T.);
#5870=EDGE_CURVE('',#8696,#8697,#10598,.T.);
#5871=EDGE_CURVE('',#8696,#8698,#10599,.T.);
#5872=EDGE_CURVE('',#8698,#8699,#10600,.T.);
#5873=EDGE_CURVE('',#8697,#8699,#10601,.T.);
#5874=EDGE_CURVE('',#8698,#8700,#10602,.T.);
#5875=EDGE_CURVE('',#8700,#8701,#10603,.T.);
#5876=EDGE_CURVE('',#8699,#8701,#10604,.T.);
#5877=EDGE_CURVE('',#8702,#8703,#10605,.T.);
#5878=EDGE_CURVE('',#8702,#8704,#10606,.T.);
#5879=EDGE_CURVE('',#8704,#8705,#10607,.T.);
#5880=EDGE_CURVE('',#8703,#8705,#10608,.T.);
#5881=EDGE_CURVE('',#8704,#8706,#10609,.T.);
#5882=EDGE_CURVE('',#8706,#8707,#10610,.T.);
#5883=EDGE_CURVE('',#8705,#8707,#10611,.T.);
#5884=EDGE_CURVE('',#8706,#8708,#10612,.T.);
#5885=EDGE_CURVE('',#8708,#8709,#10613,.T.);
#5886=EDGE_CURVE('',#8707,#8709,#10614,.T.);
#5887=EDGE_CURVE('',#8710,#8711,#10615,.T.);
#5888=EDGE_CURVE('',#8710,#8712,#10616,.T.);
#5889=EDGE_CURVE('',#8712,#8713,#10617,.T.);
#5890=EDGE_CURVE('',#8711,#8713,#10618,.T.);
#5891=EDGE_CURVE('',#8712,#8714,#10619,.T.);
#5892=EDGE_CURVE('',#8714,#8715,#10620,.T.);
#5893=EDGE_CURVE('',#8713,#8715,#10621,.T.);
#5894=EDGE_CURVE('',#8714,#8716,#10622,.T.);
#5895=EDGE_CURVE('',#8716,#8717,#10623,.T.);
#5896=EDGE_CURVE('',#8715,#8717,#10624,.T.);
#5897=EDGE_CURVE('',#8718,#8719,#10625,.T.);
#5898=EDGE_CURVE('',#8718,#8720,#10626,.T.);
#5899=EDGE_CURVE('',#8720,#8721,#10627,.T.);
#5900=EDGE_CURVE('',#8719,#8721,#10628,.T.);
#5901=EDGE_CURVE('',#8720,#8722,#10629,.T.);
#5902=EDGE_CURVE('',#8722,#8723,#10630,.T.);
#5903=EDGE_CURVE('',#8721,#8723,#10631,.T.);
#5904=EDGE_CURVE('',#8722,#8724,#10632,.T.);
#5905=EDGE_CURVE('',#8724,#8725,#10633,.T.);
#5906=EDGE_CURVE('',#8723,#8725,#10634,.T.);
#5907=EDGE_CURVE('',#8726,#8727,#10635,.T.);
#5908=EDGE_CURVE('',#8726,#8728,#10636,.T.);
#5909=EDGE_CURVE('',#8728,#8729,#10637,.T.);
#5910=EDGE_CURVE('',#8727,#8729,#10638,.T.);
#5911=EDGE_CURVE('',#8728,#8730,#10639,.T.);
#5912=EDGE_CURVE('',#8730,#8731,#10640,.T.);
#5913=EDGE_CURVE('',#8729,#8731,#10641,.T.);
#5914=EDGE_CURVE('',#8730,#8732,#10642,.T.);
#5915=EDGE_CURVE('',#8732,#8733,#10643,.T.);
#5916=EDGE_CURVE('',#8731,#8733,#10644,.T.);
#5917=EDGE_CURVE('',#8734,#8735,#10645,.T.);
#5918=EDGE_CURVE('',#8734,#8736,#10646,.T.);
#5919=EDGE_CURVE('',#8736,#8737,#10647,.T.);
#5920=EDGE_CURVE('',#8735,#8737,#10648,.T.);
#5921=EDGE_CURVE('',#8736,#8738,#10649,.T.);
#5922=EDGE_CURVE('',#8738,#8739,#10650,.T.);
#5923=EDGE_CURVE('',#8737,#8739,#10651,.T.);
#5924=EDGE_CURVE('',#8740,#8741,#10652,.T.);
#5925=EDGE_CURVE('',#8740,#8742,#10653,.T.);
#5926=EDGE_CURVE('',#8742,#8743,#10654,.T.);
#5927=EDGE_CURVE('',#8741,#8743,#10655,.T.);
#5928=EDGE_CURVE('',#8742,#8744,#10656,.T.);
#5929=EDGE_CURVE('',#8744,#8745,#10657,.T.);
#5930=EDGE_CURVE('',#8743,#8745,#10658,.T.);
#5931=EDGE_CURVE('',#8744,#8746,#10659,.T.);
#5932=EDGE_CURVE('',#8746,#8747,#10660,.T.);
#5933=EDGE_CURVE('',#8745,#8747,#10661,.T.);
#5934=EDGE_CURVE('',#8748,#8749,#10662,.T.);
#5935=EDGE_CURVE('',#8748,#8750,#10663,.T.);
#5936=EDGE_CURVE('',#8750,#8751,#10664,.T.);
#5937=EDGE_CURVE('',#8749,#8751,#10665,.T.);
#5938=EDGE_CURVE('',#8750,#8752,#10666,.T.);
#5939=EDGE_CURVE('',#8752,#8753,#10667,.T.);
#5940=EDGE_CURVE('',#8751,#8753,#10668,.T.);
#5941=EDGE_CURVE('',#8752,#8754,#10669,.T.);
#5942=EDGE_CURVE('',#8754,#8755,#10670,.T.);
#5943=EDGE_CURVE('',#8753,#8755,#10671,.T.);
#5944=EDGE_CURVE('',#8754,#8748,#10672,.T.);
#5945=EDGE_CURVE('',#8755,#8749,#10673,.T.);
#5946=EDGE_CURVE('',#8756,#8757,#10674,.T.);
#5947=EDGE_CURVE('',#8756,#8758,#10675,.T.);
#5948=EDGE_CURVE('',#8758,#8759,#10676,.T.);
#5949=EDGE_CURVE('',#8757,#8759,#10677,.T.);
#5950=EDGE_CURVE('',#8758,#8760,#10678,.T.);
#5951=EDGE_CURVE('',#8760,#8761,#10679,.T.);
#5952=EDGE_CURVE('',#8759,#8761,#10680,.T.);
#5953=EDGE_CURVE('',#8760,#8762,#10681,.T.);
#5954=EDGE_CURVE('',#8762,#8763,#10682,.T.);
#5955=EDGE_CURVE('',#8761,#8763,#10683,.T.);
#5956=EDGE_CURVE('',#8762,#8756,#10684,.T.);
#5957=EDGE_CURVE('',#8763,#8757,#10685,.T.);
#5958=EDGE_CURVE('',#8764,#8765,#10686,.T.);
#5959=EDGE_CURVE('',#8764,#8766,#10687,.T.);
#5960=EDGE_CURVE('',#8766,#8767,#10688,.T.);
#5961=EDGE_CURVE('',#8765,#8767,#10689,.T.);
#5962=EDGE_CURVE('',#8766,#8768,#10690,.T.);
#5963=EDGE_CURVE('',#8768,#8769,#10691,.T.);
#5964=EDGE_CURVE('',#8767,#8769,#10692,.T.);
#5965=EDGE_CURVE('',#8768,#8770,#10693,.T.);
#5966=EDGE_CURVE('',#8770,#8771,#10694,.T.);
#5967=EDGE_CURVE('',#8769,#8771,#10695,.T.);
#5968=EDGE_CURVE('',#8770,#8764,#10696,.T.);
#5969=EDGE_CURVE('',#8771,#8765,#10697,.T.);
#5970=EDGE_CURVE('',#8772,#8773,#10698,.T.);
#5971=EDGE_CURVE('',#8772,#8774,#10699,.T.);
#5972=EDGE_CURVE('',#8774,#8775,#10700,.T.);
#5973=EDGE_CURVE('',#8773,#8775,#10701,.T.);
#5974=EDGE_CURVE('',#8774,#8776,#10702,.T.);
#5975=EDGE_CURVE('',#8776,#8777,#10703,.T.);
#5976=EDGE_CURVE('',#8775,#8777,#10704,.T.);
#5977=EDGE_CURVE('',#8776,#8778,#10705,.T.);
#5978=EDGE_CURVE('',#8778,#8779,#10706,.T.);
#5979=EDGE_CURVE('',#8777,#8779,#10707,.T.);
#5980=EDGE_CURVE('',#8778,#8772,#10708,.T.);
#5981=EDGE_CURVE('',#8779,#8773,#10709,.T.);
#5982=EDGE_CURVE('',#8780,#8781,#10710,.T.);
#5983=EDGE_CURVE('',#8780,#8782,#10711,.T.);
#5984=EDGE_CURVE('',#8782,#8783,#10712,.T.);
#5985=EDGE_CURVE('',#8781,#8783,#10713,.T.);
#5986=EDGE_CURVE('',#8784,#8785,#10714,.T.);
#5987=EDGE_CURVE('',#8784,#8786,#10715,.T.);
#5988=EDGE_CURVE('',#8786,#8787,#10716,.T.);
#5989=EDGE_CURVE('',#8785,#8787,#10717,.T.);
#5990=EDGE_CURVE('',#8786,#8780,#10718,.T.);
#5991=EDGE_CURVE('',#8787,#8781,#10719,.T.);
#5992=EDGE_CURVE('',#8788,#8789,#10720,.T.);
#5993=EDGE_CURVE('',#8788,#8790,#10721,.T.);
#5994=EDGE_CURVE('',#8790,#8791,#10722,.T.);
#5995=EDGE_CURVE('',#8789,#8791,#10723,.T.);
#5996=EDGE_CURVE('',#8790,#8792,#10724,.T.);
#5997=EDGE_CURVE('',#8792,#8793,#10725,.T.);
#5998=EDGE_CURVE('',#8791,#8793,#10726,.T.);
#5999=EDGE_CURVE('',#8792,#8794,#10727,.T.);
#6000=EDGE_CURVE('',#8794,#8795,#10728,.T.);
#6001=EDGE_CURVE('',#8793,#8795,#10729,.T.);
#6002=EDGE_CURVE('',#8796,#8797,#10730,.T.);
#6003=EDGE_CURVE('',#8796,#8798,#10731,.T.);
#6004=EDGE_CURVE('',#8798,#8799,#10732,.T.);
#6005=EDGE_CURVE('',#8797,#8799,#10733,.T.);
#6006=EDGE_CURVE('',#8798,#8800,#10734,.T.);
#6007=EDGE_CURVE('',#8800,#8801,#10735,.T.);
#6008=EDGE_CURVE('',#8799,#8801,#10736,.T.);
#6009=EDGE_CURVE('',#8800,#8802,#10737,.T.);
#6010=EDGE_CURVE('',#8802,#8803,#10738,.T.);
#6011=EDGE_CURVE('',#8801,#8803,#10739,.T.);
#6012=EDGE_CURVE('',#8802,#8796,#10740,.T.);
#6013=EDGE_CURVE('',#8803,#8797,#10741,.T.);
#6014=EDGE_CURVE('',#8804,#8805,#10742,.T.);
#6015=EDGE_CURVE('',#8804,#8806,#10743,.T.);
#6016=EDGE_CURVE('',#8806,#8807,#10744,.T.);
#6017=EDGE_CURVE('',#8805,#8807,#10745,.T.);
#6018=EDGE_CURVE('',#8806,#8808,#10746,.T.);
#6019=EDGE_CURVE('',#8808,#8809,#10747,.T.);
#6020=EDGE_CURVE('',#8807,#8809,#10748,.T.);
#6021=EDGE_CURVE('',#8808,#8810,#10749,.T.);
#6022=EDGE_CURVE('',#8810,#8811,#10750,.T.);
#6023=EDGE_CURVE('',#8809,#8811,#10751,.T.);
#6024=EDGE_CURVE('',#8810,#8804,#10752,.T.);
#6025=EDGE_CURVE('',#8811,#8805,#10753,.T.);
#6026=EDGE_CURVE('',#8812,#8813,#10754,.T.);
#6027=EDGE_CURVE('',#8812,#8814,#10755,.T.);
#6028=EDGE_CURVE('',#8814,#8815,#10756,.T.);
#6029=EDGE_CURVE('',#8813,#8815,#10757,.T.);
#6030=EDGE_CURVE('',#8814,#8816,#10758,.T.);
#6031=EDGE_CURVE('',#8816,#8817,#10759,.T.);
#6032=EDGE_CURVE('',#8815,#8817,#10760,.T.);
#6033=EDGE_CURVE('',#8816,#8818,#10761,.T.);
#6034=EDGE_CURVE('',#8818,#8819,#10762,.T.);
#6035=EDGE_CURVE('',#8817,#8819,#10763,.T.);
#6036=EDGE_CURVE('',#8818,#8812,#10764,.T.);
#6037=EDGE_CURVE('',#8819,#8813,#10765,.T.);
#6038=EDGE_CURVE('',#8820,#8821,#10766,.T.);
#6039=EDGE_CURVE('',#8820,#8822,#10767,.T.);
#6040=EDGE_CURVE('',#8822,#8823,#10768,.T.);
#6041=EDGE_CURVE('',#8821,#8823,#10769,.T.);
#6042=EDGE_CURVE('',#8822,#8824,#10770,.T.);
#6043=EDGE_CURVE('',#8824,#8825,#10771,.T.);
#6044=EDGE_CURVE('',#8823,#8825,#10772,.T.);
#6045=EDGE_CURVE('',#8824,#8826,#10773,.T.);
#6046=EDGE_CURVE('',#8826,#8827,#10774,.T.);
#6047=EDGE_CURVE('',#8825,#8827,#10775,.T.);
#6048=EDGE_CURVE('',#8826,#8820,#10776,.T.);
#6049=EDGE_CURVE('',#8827,#8821,#10777,.T.);
#6050=EDGE_CURVE('',#8828,#8829,#10778,.T.);
#6051=EDGE_CURVE('',#8828,#8830,#10779,.T.);
#6052=EDGE_CURVE('',#8830,#8831,#10780,.T.);
#6053=EDGE_CURVE('',#8829,#8831,#10781,.T.);
#6054=EDGE_CURVE('',#8832,#8833,#10782,.T.);
#6055=EDGE_CURVE('',#8832,#8834,#10783,.T.);
#6056=EDGE_CURVE('',#8834,#8835,#10784,.T.);
#6057=EDGE_CURVE('',#8833,#8835,#10785,.T.);
#6058=EDGE_CURVE('',#8834,#8828,#10786,.T.);
#6059=EDGE_CURVE('',#8835,#8829,#10787,.T.);
#6060=EDGE_CURVE('',#8836,#8837,#10788,.T.);
#6061=EDGE_CURVE('',#8836,#8838,#10789,.T.);
#6062=EDGE_CURVE('',#8838,#8839,#10790,.T.);
#6063=EDGE_CURVE('',#8837,#8839,#10791,.T.);
#6064=EDGE_CURVE('',#8838,#8840,#10792,.T.);
#6065=EDGE_CURVE('',#8840,#8841,#10793,.T.);
#6066=EDGE_CURVE('',#8839,#8841,#10794,.T.);
#6067=EDGE_CURVE('',#8840,#8842,#10795,.T.);
#6068=EDGE_CURVE('',#8842,#8843,#10796,.T.);
#6069=EDGE_CURVE('',#8841,#8843,#10797,.T.);
#6070=EDGE_CURVE('',#8844,#8845,#10798,.T.);
#6071=EDGE_CURVE('',#8844,#8846,#10799,.T.);
#6072=EDGE_CURVE('',#8846,#8847,#10800,.T.);
#6073=EDGE_CURVE('',#8845,#8847,#10801,.T.);
#6074=EDGE_CURVE('',#8846,#8848,#10802,.T.);
#6075=EDGE_CURVE('',#8848,#8849,#10803,.T.);
#6076=EDGE_CURVE('',#8847,#8849,#10804,.T.);
#6077=EDGE_CURVE('',#8848,#8850,#10805,.T.);
#6078=EDGE_CURVE('',#8850,#8851,#10806,.T.);
#6079=EDGE_CURVE('',#8849,#8851,#10807,.T.);
#6080=EDGE_CURVE('',#8850,#8844,#10808,.T.);
#6081=EDGE_CURVE('',#8851,#8845,#10809,.T.);
#6082=EDGE_CURVE('',#8852,#8853,#10810,.T.);
#6083=EDGE_CURVE('',#8852,#8854,#10811,.T.);
#6084=EDGE_CURVE('',#8854,#8855,#10812,.T.);
#6085=EDGE_CURVE('',#8853,#8855,#10813,.T.);
#6086=EDGE_CURVE('',#8854,#8856,#10814,.T.);
#6087=EDGE_CURVE('',#8856,#8857,#10815,.T.);
#6088=EDGE_CURVE('',#8855,#8857,#10816,.T.);
#6089=EDGE_CURVE('',#8856,#8858,#10817,.T.);
#6090=EDGE_CURVE('',#8858,#8859,#10818,.T.);
#6091=EDGE_CURVE('',#8857,#8859,#10819,.T.);
#6092=EDGE_CURVE('',#8858,#8852,#10820,.T.);
#6093=EDGE_CURVE('',#8859,#8853,#10821,.T.);
#6094=EDGE_CURVE('',#8860,#8861,#10822,.T.);
#6095=EDGE_CURVE('',#8860,#8862,#10823,.T.);
#6096=EDGE_CURVE('',#8862,#8863,#10824,.T.);
#6097=EDGE_CURVE('',#8861,#8863,#10825,.T.);
#6098=EDGE_CURVE('',#8862,#8864,#10826,.T.);
#6099=EDGE_CURVE('',#8864,#8865,#10827,.T.);
#6100=EDGE_CURVE('',#8863,#8865,#10828,.T.);
#6101=EDGE_CURVE('',#8864,#8866,#10829,.T.);
#6102=EDGE_CURVE('',#8866,#8867,#10830,.T.);
#6103=EDGE_CURVE('',#8865,#8867,#10831,.T.);
#6104=EDGE_CURVE('',#8866,#8860,#10832,.T.);
#6105=EDGE_CURVE('',#8867,#8861,#10833,.T.);
#6106=EDGE_CURVE('',#8868,#8869,#10834,.T.);
#6107=EDGE_CURVE('',#8868,#8870,#10835,.T.);
#6108=EDGE_CURVE('',#8870,#8871,#10836,.T.);
#6109=EDGE_CURVE('',#8869,#8871,#10837,.T.);
#6110=EDGE_CURVE('',#8870,#8872,#10838,.T.);
#6111=EDGE_CURVE('',#8872,#8873,#10839,.T.);
#6112=EDGE_CURVE('',#8871,#8873,#10840,.T.);
#6113=EDGE_CURVE('',#8872,#8874,#10841,.T.);
#6114=EDGE_CURVE('',#8874,#8875,#10842,.T.);
#6115=EDGE_CURVE('',#8873,#8875,#10843,.T.);
#6116=EDGE_CURVE('',#8874,#8868,#10844,.T.);
#6117=EDGE_CURVE('',#8875,#8869,#10845,.T.);
#6118=EDGE_CURVE('',#8876,#8877,#10846,.T.);
#6119=EDGE_CURVE('',#8876,#8878,#10847,.T.);
#6120=EDGE_CURVE('',#8878,#8879,#10848,.T.);
#6121=EDGE_CURVE('',#8877,#8879,#10849,.T.);
#6122=EDGE_CURVE('',#8880,#8881,#10850,.T.);
#6123=EDGE_CURVE('',#8880,#8882,#10851,.T.);
#6124=EDGE_CURVE('',#8882,#8883,#10852,.T.);
#6125=EDGE_CURVE('',#8881,#8883,#10853,.T.);
#6126=EDGE_CURVE('',#8882,#8876,#10854,.T.);
#6127=EDGE_CURVE('',#8883,#8877,#10855,.T.);
#6128=EDGE_CURVE('',#8884,#8885,#10856,.T.);
#6129=EDGE_CURVE('',#8884,#8886,#10857,.T.);
#6130=EDGE_CURVE('',#8886,#8887,#10858,.T.);
#6131=EDGE_CURVE('',#8885,#8887,#10859,.T.);
#6132=EDGE_CURVE('',#8886,#8888,#10860,.T.);
#6133=EDGE_CURVE('',#8888,#8889,#10861,.T.);
#6134=EDGE_CURVE('',#8887,#8889,#10862,.T.);
#6135=EDGE_CURVE('',#8888,#8890,#10863,.T.);
#6136=EDGE_CURVE('',#8890,#8891,#10864,.T.);
#6137=EDGE_CURVE('',#8889,#8891,#10865,.T.);
#6138=EDGE_CURVE('',#8892,#8893,#10866,.T.);
#6139=EDGE_CURVE('',#8892,#8894,#10867,.T.);
#6140=EDGE_CURVE('',#8894,#8895,#10868,.T.);
#6141=EDGE_CURVE('',#8893,#8895,#10869,.T.);
#6142=EDGE_CURVE('',#8894,#8896,#10870,.T.);
#6143=EDGE_CURVE('',#8896,#8897,#10871,.T.);
#6144=EDGE_CURVE('',#8895,#8897,#10872,.T.);
#6145=EDGE_CURVE('',#8896,#8898,#10873,.T.);
#6146=EDGE_CURVE('',#8898,#8899,#10874,.T.);
#6147=EDGE_CURVE('',#8897,#8899,#10875,.T.);
#6148=EDGE_CURVE('',#8898,#8892,#10876,.T.);
#6149=EDGE_CURVE('',#8899,#8893,#10877,.T.);
#6150=EDGE_CURVE('',#8900,#8901,#10878,.T.);
#6151=EDGE_CURVE('',#8900,#8902,#10879,.T.);
#6152=EDGE_CURVE('',#8902,#8903,#10880,.T.);
#6153=EDGE_CURVE('',#8901,#8903,#10881,.T.);
#6154=EDGE_CURVE('',#8902,#8904,#10882,.T.);
#6155=EDGE_CURVE('',#8904,#8905,#10883,.T.);
#6156=EDGE_CURVE('',#8903,#8905,#10884,.T.);
#6157=EDGE_CURVE('',#8904,#8906,#10885,.T.);
#6158=EDGE_CURVE('',#8906,#8907,#10886,.T.);
#6159=EDGE_CURVE('',#8905,#8907,#10887,.T.);
#6160=EDGE_CURVE('',#8906,#8900,#10888,.T.);
#6161=EDGE_CURVE('',#8907,#8901,#10889,.T.);
#6162=EDGE_CURVE('',#8908,#8909,#10890,.T.);
#6163=EDGE_CURVE('',#8908,#8910,#10891,.T.);
#6164=EDGE_CURVE('',#8910,#8911,#10892,.T.);
#6165=EDGE_CURVE('',#8909,#8911,#10893,.T.);
#6166=EDGE_CURVE('',#8910,#8912,#10894,.T.);
#6167=EDGE_CURVE('',#8912,#8913,#10895,.T.);
#6168=EDGE_CURVE('',#8911,#8913,#10896,.T.);
#6169=EDGE_CURVE('',#8912,#8914,#10897,.T.);
#6170=EDGE_CURVE('',#8914,#8915,#10898,.T.);
#6171=EDGE_CURVE('',#8913,#8915,#10899,.T.);
#6172=EDGE_CURVE('',#8914,#8908,#10900,.T.);
#6173=EDGE_CURVE('',#8915,#8909,#10901,.T.);
#6174=EDGE_CURVE('',#8916,#8917,#10902,.T.);
#6175=EDGE_CURVE('',#8916,#8918,#10903,.T.);
#6176=EDGE_CURVE('',#8918,#8919,#10904,.T.);
#6177=EDGE_CURVE('',#8917,#8919,#10905,.T.);
#6178=EDGE_CURVE('',#8918,#8920,#10906,.T.);
#6179=EDGE_CURVE('',#8920,#8921,#10907,.T.);
#6180=EDGE_CURVE('',#8919,#8921,#10908,.T.);
#6181=EDGE_CURVE('',#8920,#8922,#10909,.T.);
#6182=EDGE_CURVE('',#8922,#8923,#10910,.T.);
#6183=EDGE_CURVE('',#8921,#8923,#10911,.T.);
#6184=EDGE_CURVE('',#8922,#8916,#10912,.T.);
#6185=EDGE_CURVE('',#8923,#8917,#10913,.T.);
#6186=EDGE_CURVE('',#8924,#8925,#10914,.T.);
#6187=EDGE_CURVE('',#8924,#8926,#10915,.T.);
#6188=EDGE_CURVE('',#8926,#8927,#10916,.T.);
#6189=EDGE_CURVE('',#8925,#8927,#10917,.T.);
#6190=EDGE_CURVE('',#8928,#8929,#10918,.T.);
#6191=EDGE_CURVE('',#8928,#8930,#10919,.T.);
#6192=EDGE_CURVE('',#8930,#8931,#10920,.T.);
#6193=EDGE_CURVE('',#8929,#8931,#10921,.T.);
#6194=EDGE_CURVE('',#8930,#8924,#10922,.T.);
#6195=EDGE_CURVE('',#8931,#8925,#10923,.T.);
#6196=EDGE_CURVE('',#8932,#8933,#10924,.T.);
#6197=EDGE_CURVE('',#8932,#8934,#10925,.T.);
#6198=EDGE_CURVE('',#8934,#8935,#10926,.T.);
#6199=EDGE_CURVE('',#8933,#8935,#10927,.T.);
#6200=EDGE_CURVE('',#8934,#8936,#10928,.T.);
#6201=EDGE_CURVE('',#8936,#8937,#10929,.T.);
#6202=EDGE_CURVE('',#8935,#8937,#10930,.T.);
#6203=EDGE_CURVE('',#8938,#8939,#10931,.T.);
#6204=EDGE_CURVE('',#8938,#8940,#10932,.T.);
#6205=EDGE_CURVE('',#8940,#8941,#10933,.T.);
#6206=EDGE_CURVE('',#8939,#8941,#10934,.T.);
#6207=EDGE_CURVE('',#8940,#8942,#10935,.T.);
#6208=EDGE_CURVE('',#8942,#8943,#10936,.T.);
#6209=EDGE_CURVE('',#8941,#8943,#10937,.T.);
#6210=EDGE_CURVE('',#8944,#8945,#10938,.T.);
#6211=EDGE_CURVE('',#8944,#8938,#10939,.T.);
#6212=EDGE_CURVE('',#8945,#8939,#10940,.T.);
#6213=EDGE_CURVE('',#8946,#8947,#10941,.T.);
#6214=EDGE_CURVE('',#8946,#8948,#10942,.T.);
#6215=EDGE_CURVE('',#8948,#8949,#10943,.T.);
#6216=EDGE_CURVE('',#8947,#8949,#10944,.T.);
#6217=EDGE_CURVE('',#8948,#8950,#10945,.T.);
#6218=EDGE_CURVE('',#8950,#8951,#10946,.T.);
#6219=EDGE_CURVE('',#8949,#8951,#10947,.T.);
#6220=EDGE_CURVE('',#8952,#8953,#10948,.T.);
#6221=EDGE_CURVE('',#8952,#8946,#10949,.T.);
#6222=EDGE_CURVE('',#8953,#8947,#10950,.T.);
#6223=EDGE_CURVE('',#8954,#8955,#10951,.T.);
#6224=EDGE_CURVE('',#8954,#8956,#10952,.T.);
#6225=EDGE_CURVE('',#8956,#8957,#10953,.T.);
#6226=EDGE_CURVE('',#8955,#8957,#10954,.T.);
#6227=EDGE_CURVE('',#8956,#8958,#10955,.T.);
#6228=EDGE_CURVE('',#8958,#8959,#10956,.T.);
#6229=EDGE_CURVE('',#8957,#8959,#10957,.T.);
#6230=EDGE_CURVE('',#8960,#8961,#10958,.T.);
#6231=EDGE_CURVE('',#8960,#8954,#10959,.T.);
#6232=EDGE_CURVE('',#8961,#8955,#10960,.T.);
#6233=EDGE_CURVE('',#8962,#8963,#10961,.T.);
#6234=EDGE_CURVE('',#8962,#8964,#10962,.T.);
#6235=EDGE_CURVE('',#8964,#8965,#10963,.T.);
#6236=EDGE_CURVE('',#8963,#8965,#10964,.T.);
#6237=EDGE_CURVE('',#8964,#8966,#10965,.T.);
#6238=EDGE_CURVE('',#8966,#8967,#10966,.T.);
#6239=EDGE_CURVE('',#8965,#8967,#10967,.T.);
#6240=EDGE_CURVE('',#8968,#8969,#10968,.T.);
#6241=EDGE_CURVE('',#8968,#8962,#10969,.T.);
#6242=EDGE_CURVE('',#8969,#8963,#10970,.T.);
#6243=EDGE_CURVE('',#8970,#8971,#10971,.T.);
#6244=EDGE_CURVE('',#8970,#8972,#10972,.T.);
#6245=EDGE_CURVE('',#8972,#8973,#10973,.T.);
#6246=EDGE_CURVE('',#8971,#8973,#10974,.T.);
#6247=EDGE_CURVE('',#8974,#8975,#10975,.T.);
#6248=EDGE_CURVE('',#8974,#8970,#10976,.T.);
#6249=EDGE_CURVE('',#8975,#8971,#10977,.T.);
#6250=EDGE_CURVE('',#8976,#8977,#10978,.T.);
#6251=EDGE_CURVE('',#8976,#8978,#10979,.T.);
#6252=EDGE_CURVE('',#8978,#8979,#10980,.T.);
#6253=EDGE_CURVE('',#8977,#8979,#10981,.T.);
#6254=EDGE_CURVE('',#8980,#8981,#10982,.T.);
#6255=EDGE_CURVE('',#8980,#8982,#10983,.T.);
#6256=EDGE_CURVE('',#8982,#8983,#10984,.T.);
#6257=EDGE_CURVE('',#8981,#8983,#10985,.T.);
#6258=EDGE_CURVE('',#8978,#8980,#10986,.T.);
#6259=EDGE_CURVE('',#8979,#8981,#10987,.T.);
#6260=EDGE_CURVE('',#8984,#8985,#10988,.T.);
#6261=EDGE_CURVE('',#8984,#8986,#10989,.T.);
#6262=EDGE_CURVE('',#8986,#8987,#10990,.T.);
#6263=EDGE_CURVE('',#8985,#8987,#10991,.T.);
#6264=EDGE_CURVE('',#8988,#8989,#10992,.T.);
#6265=EDGE_CURVE('',#8988,#8990,#10993,.T.);
#6266=EDGE_CURVE('',#8990,#8991,#10994,.T.);
#6267=EDGE_CURVE('',#8989,#8991,#10995,.T.);
#6268=EDGE_CURVE('',#8986,#8988,#10996,.T.);
#6269=EDGE_CURVE('',#8987,#8989,#10997,.T.);
#6270=EDGE_CURVE('',#8992,#8993,#10998,.T.);
#6271=EDGE_CURVE('',#8992,#8994,#10999,.T.);
#6272=EDGE_CURVE('',#8994,#8995,#11000,.T.);
#6273=EDGE_CURVE('',#8993,#8995,#11001,.T.);
#6274=EDGE_CURVE('',#8996,#8997,#11002,.T.);
#6275=EDGE_CURVE('',#8996,#8998,#11003,.T.);
#6276=EDGE_CURVE('',#8998,#8999,#11004,.T.);
#6277=EDGE_CURVE('',#8997,#8999,#11005,.T.);
#6278=EDGE_CURVE('',#8994,#8996,#11006,.T.);
#6279=EDGE_CURVE('',#8995,#8997,#11007,.T.);
#6280=EDGE_CURVE('',#9000,#9001,#11008,.T.);
#6281=EDGE_CURVE('',#9000,#9002,#11009,.T.);
#6282=EDGE_CURVE('',#9002,#9003,#11010,.T.);
#6283=EDGE_CURVE('',#9001,#9003,#11011,.T.);
#6284=EDGE_CURVE('',#9004,#9005,#11012,.T.);
#6285=EDGE_CURVE('',#9004,#9006,#11013,.T.);
#6286=EDGE_CURVE('',#9006,#9007,#11014,.T.);
#6287=EDGE_CURVE('',#9005,#9007,#11015,.T.);
#6288=EDGE_CURVE('',#9002,#9004,#11016,.T.);
#6289=EDGE_CURVE('',#9003,#9005,#11017,.T.);
#6290=EDGE_CURVE('',#9008,#9009,#11018,.T.);
#6291=EDGE_CURVE('',#9008,#9010,#11019,.T.);
#6292=EDGE_CURVE('',#9010,#9011,#11020,.T.);
#6293=EDGE_CURVE('',#9009,#9011,#11021,.T.);
#6294=EDGE_CURVE('',#9012,#9013,#11022,.T.);
#6295=EDGE_CURVE('',#9012,#9008,#11023,.T.);
#6296=EDGE_CURVE('',#9013,#9009,#11024,.T.);
#6297=EDGE_CURVE('',#9014,#9015,#11025,.T.);
#6298=EDGE_CURVE('',#9014,#9016,#11026,.T.);
#6299=EDGE_CURVE('',#9016,#9017,#11027,.T.);
#6300=EDGE_CURVE('',#9015,#9017,#11028,.T.);
#6301=EDGE_CURVE('',#9018,#9019,#11029,.T.);
#6302=EDGE_CURVE('',#9018,#9014,#11030,.T.);
#6303=EDGE_CURVE('',#9019,#9015,#11031,.T.);
#6304=EDGE_CURVE('',#9016,#9020,#11032,.T.);
#6305=EDGE_CURVE('',#9020,#9021,#11033,.T.);
#6306=EDGE_CURVE('',#9017,#9021,#11034,.T.);
#6307=EDGE_CURVE('',#9022,#9023,#11035,.T.);
#6308=EDGE_CURVE('',#9022,#9024,#11036,.T.);
#6309=EDGE_CURVE('',#9024,#9025,#11037,.T.);
#6310=EDGE_CURVE('',#9023,#9025,#11038,.T.);
#6311=EDGE_CURVE('',#9026,#9027,#11039,.T.);
#6312=EDGE_CURVE('',#9026,#9022,#11040,.T.);
#6313=EDGE_CURVE('',#9027,#9023,#11041,.T.);
#6314=EDGE_CURVE('',#9028,#9029,#11042,.T.);
#6315=EDGE_CURVE('',#9028,#9026,#11043,.T.);
#6316=EDGE_CURVE('',#9029,#9027,#11044,.T.);
#6317=EDGE_CURVE('',#9024,#9028,#11045,.T.);
#6318=EDGE_CURVE('',#9025,#9029,#11046,.T.);
#6319=EDGE_CURVE('',#9030,#9031,#11047,.T.);
#6320=EDGE_CURVE('',#9030,#9032,#11048,.T.);
#6321=EDGE_CURVE('',#9032,#9033,#11049,.T.);
#6322=EDGE_CURVE('',#9031,#9033,#11050,.T.);
#6323=EDGE_CURVE('',#9034,#9035,#11051,.T.);
#6324=EDGE_CURVE('',#9034,#9030,#11052,.T.);
#6325=EDGE_CURVE('',#9035,#9031,#11053,.T.);
#6326=EDGE_CURVE('',#9036,#9037,#11054,.T.);
#6327=EDGE_CURVE('',#9036,#9034,#11055,.T.);
#6328=EDGE_CURVE('',#9037,#9035,#11056,.T.);
#6329=EDGE_CURVE('',#9032,#9036,#11057,.T.);
#6330=EDGE_CURVE('',#9033,#9037,#11058,.T.);
#6331=EDGE_CURVE('',#9038,#9039,#11059,.T.);
#6332=EDGE_CURVE('',#9038,#9040,#11060,.T.);
#6333=EDGE_CURVE('',#9040,#9041,#11061,.T.);
#6334=EDGE_CURVE('',#9039,#9041,#11062,.T.);
#6335=EDGE_CURVE('',#9042,#9043,#11063,.T.);
#6336=EDGE_CURVE('',#9042,#9038,#11064,.T.);
#6337=EDGE_CURVE('',#9043,#9039,#11065,.T.);
#6338=EDGE_CURVE('',#9044,#9045,#11066,.T.);
#6339=EDGE_CURVE('',#9044,#9042,#11067,.T.);
#6340=EDGE_CURVE('',#9045,#9043,#11068,.T.);
#6341=EDGE_CURVE('',#9040,#9044,#11069,.T.);
#6342=EDGE_CURVE('',#9041,#9045,#11070,.T.);
#6343=EDGE_CURVE('',#9046,#9047,#11071,.T.);
#6344=EDGE_CURVE('',#9046,#9048,#11072,.T.);
#6345=EDGE_CURVE('',#9048,#9049,#11073,.T.);
#6346=EDGE_CURVE('',#9047,#9049,#11074,.T.);
#6347=EDGE_CURVE('',#9050,#9051,#11075,.T.);
#6348=EDGE_CURVE('',#9050,#9046,#11076,.T.);
#6349=EDGE_CURVE('',#9051,#9047,#11077,.T.);
#6350=EDGE_CURVE('',#9052,#9053,#11078,.T.);
#6351=EDGE_CURVE('',#9052,#9050,#11079,.T.);
#6352=EDGE_CURVE('',#9053,#9051,#11080,.T.);
#6353=EDGE_CURVE('',#9048,#9052,#11081,.T.);
#6354=EDGE_CURVE('',#9049,#9053,#11082,.T.);
#6355=EDGE_CURVE('',#9054,#9055,#11083,.T.);
#6356=EDGE_CURVE('',#9054,#9056,#11084,.T.);
#6357=EDGE_CURVE('',#9056,#9057,#11085,.T.);
#6358=EDGE_CURVE('',#9055,#9057,#11086,.T.);
#6359=EDGE_CURVE('',#9058,#9059,#11087,.T.);
#6360=EDGE_CURVE('',#9058,#9054,#11088,.T.);
#6361=EDGE_CURVE('',#9059,#9055,#11089,.T.);
#6362=EDGE_CURVE('',#9060,#9061,#11090,.T.);
#6363=EDGE_CURVE('',#9060,#9058,#11091,.T.);
#6364=EDGE_CURVE('',#9061,#9059,#11092,.T.);
#6365=EDGE_CURVE('',#9062,#9063,#11093,.T.);
#6366=EDGE_CURVE('',#9062,#9064,#11094,.T.);
#6367=EDGE_CURVE('',#9064,#9065,#11095,.T.);
#6368=EDGE_CURVE('',#9063,#9065,#11096,.T.);
#6369=EDGE_CURVE('',#9066,#9067,#11097,.T.);
#6370=EDGE_CURVE('',#9066,#9062,#11098,.T.);
#6371=EDGE_CURVE('',#9067,#9063,#11099,.T.);
#6372=EDGE_CURVE('',#9064,#9068,#11100,.T.);
#6373=EDGE_CURVE('',#9068,#9069,#11101,.T.);
#6374=EDGE_CURVE('',#9065,#9069,#11102,.T.);
#6375=EDGE_CURVE('',#9070,#9071,#11103,.T.);
#6376=EDGE_CURVE('',#9070,#9072,#11104,.T.);
#6377=EDGE_CURVE('',#9072,#9073,#11105,.T.);
#6378=EDGE_CURVE('',#9071,#9073,#11106,.T.);
#6379=EDGE_CURVE('',#9074,#9075,#11107,.T.);
#6380=EDGE_CURVE('',#9074,#9070,#11108,.T.);
#6381=EDGE_CURVE('',#9075,#9071,#11109,.T.);
#6382=EDGE_CURVE('',#9076,#9077,#11110,.T.);
#6383=EDGE_CURVE('',#9076,#9074,#11111,.T.);
#6384=EDGE_CURVE('',#9077,#9075,#11112,.T.);
#6385=EDGE_CURVE('',#9072,#9076,#11113,.T.);
#6386=EDGE_CURVE('',#9073,#9077,#11114,.T.);
#6387=EDGE_CURVE('',#9078,#9079,#11115,.T.);
#6388=EDGE_CURVE('',#9078,#9080,#11116,.T.);
#6389=EDGE_CURVE('',#9080,#9081,#11117,.T.);
#6390=EDGE_CURVE('',#9079,#9081,#11118,.T.);
#6391=EDGE_CURVE('',#9082,#9083,#11119,.T.);
#6392=EDGE_CURVE('',#9082,#9078,#11120,.T.);
#6393=EDGE_CURVE('',#9083,#9079,#11121,.T.);
#6394=EDGE_CURVE('',#9084,#9085,#11122,.T.);
#6395=EDGE_CURVE('',#9084,#9082,#11123,.T.);
#6396=EDGE_CURVE('',#9085,#9083,#11124,.T.);
#6397=EDGE_CURVE('',#9080,#9084,#11125,.T.);
#6398=EDGE_CURVE('',#9081,#9085,#11126,.T.);
#6399=EDGE_CURVE('',#9086,#9087,#11127,.T.);
#6400=EDGE_CURVE('',#9086,#9088,#11128,.T.);
#6401=EDGE_CURVE('',#9088,#9089,#11129,.T.);
#6402=EDGE_CURVE('',#9087,#9089,#11130,.T.);
#6403=EDGE_CURVE('',#9090,#9091,#11131,.T.);
#6404=EDGE_CURVE('',#9090,#9086,#11132,.T.);
#6405=EDGE_CURVE('',#9091,#9087,#11133,.T.);
#6406=EDGE_CURVE('',#9092,#9093,#11134,.T.);
#6407=EDGE_CURVE('',#9092,#9090,#11135,.T.);
#6408=EDGE_CURVE('',#9093,#9091,#11136,.T.);
#6409=EDGE_CURVE('',#9088,#9092,#11137,.T.);
#6410=EDGE_CURVE('',#9089,#9093,#11138,.T.);
#6411=EDGE_CURVE('',#9094,#9095,#11139,.T.);
#6412=EDGE_CURVE('',#9094,#9096,#11140,.T.);
#6413=EDGE_CURVE('',#9096,#9097,#11141,.T.);
#6414=EDGE_CURVE('',#9095,#9097,#11142,.T.);
#6415=EDGE_CURVE('',#9098,#9099,#11143,.T.);
#6416=EDGE_CURVE('',#9098,#9094,#11144,.T.);
#6417=EDGE_CURVE('',#9099,#9095,#11145,.T.);
#6418=EDGE_CURVE('',#9100,#9101,#11146,.T.);
#6419=EDGE_CURVE('',#9100,#9098,#11147,.T.);
#6420=EDGE_CURVE('',#9101,#9099,#11148,.T.);
#6421=EDGE_CURVE('',#9096,#9100,#11149,.T.);
#6422=EDGE_CURVE('',#9097,#9101,#11150,.T.);
#6423=EDGE_CURVE('',#9102,#9103,#11151,.T.);
#6424=EDGE_CURVE('',#9102,#9104,#11152,.T.);
#6425=EDGE_CURVE('',#9104,#9105,#11153,.T.);
#6426=EDGE_CURVE('',#9103,#9105,#11154,.T.);
#6427=EDGE_CURVE('',#9106,#9107,#11155,.T.);
#6428=EDGE_CURVE('',#9106,#9102,#11156,.T.);
#6429=EDGE_CURVE('',#9107,#9103,#11157,.T.);
#6430=EDGE_CURVE('',#9108,#9109,#11158,.T.);
#6431=EDGE_CURVE('',#9108,#9106,#11159,.T.);
#6432=EDGE_CURVE('',#9109,#9107,#11160,.T.);
#6433=EDGE_CURVE('',#9110,#9111,#11161,.T.);
#6434=EDGE_CURVE('',#9110,#9112,#11162,.T.);
#6435=EDGE_CURVE('',#9112,#9113,#11163,.T.);
#6436=EDGE_CURVE('',#9111,#9113,#11164,.T.);
#6437=EDGE_CURVE('',#9114,#9115,#11165,.T.);
#6438=EDGE_CURVE('',#9114,#9110,#11166,.T.);
#6439=EDGE_CURVE('',#9115,#9111,#11167,.T.);
#6440=EDGE_CURVE('',#9112,#9116,#11168,.T.);
#6441=EDGE_CURVE('',#9116,#9117,#11169,.T.);
#6442=EDGE_CURVE('',#9113,#9117,#11170,.T.);
#6443=EDGE_CURVE('',#9118,#9119,#11171,.T.);
#6444=EDGE_CURVE('',#9118,#9120,#11172,.T.);
#6445=EDGE_CURVE('',#9120,#9121,#11173,.T.);
#6446=EDGE_CURVE('',#9119,#9121,#11174,.T.);
#6447=EDGE_CURVE('',#9122,#9123,#11175,.T.);
#6448=EDGE_CURVE('',#9122,#9118,#11176,.T.);
#6449=EDGE_CURVE('',#9123,#9119,#11177,.T.);
#6450=EDGE_CURVE('',#9124,#9125,#11178,.T.);
#6451=EDGE_CURVE('',#9124,#9122,#11179,.T.);
#6452=EDGE_CURVE('',#9125,#9123,#11180,.T.);
#6453=EDGE_CURVE('',#9120,#9124,#11181,.T.);
#6454=EDGE_CURVE('',#9121,#9125,#11182,.T.);
#6455=EDGE_CURVE('',#9126,#9127,#11183,.T.);
#6456=EDGE_CURVE('',#9126,#9128,#11184,.T.);
#6457=EDGE_CURVE('',#9128,#9129,#11185,.T.);
#6458=EDGE_CURVE('',#9127,#9129,#11186,.T.);
#6459=EDGE_CURVE('',#9130,#9131,#11187,.T.);
#6460=EDGE_CURVE('',#9130,#9126,#11188,.T.);
#6461=EDGE_CURVE('',#9131,#9127,#11189,.T.);
#6462=EDGE_CURVE('',#9132,#9133,#11190,.T.);
#6463=EDGE_CURVE('',#9132,#9130,#11191,.T.);
#6464=EDGE_CURVE('',#9133,#9131,#11192,.T.);
#6465=EDGE_CURVE('',#9128,#9132,#11193,.T.);
#6466=EDGE_CURVE('',#9129,#9133,#11194,.T.);
#6467=EDGE_CURVE('',#9134,#9135,#11195,.T.);
#6468=EDGE_CURVE('',#9134,#9136,#11196,.T.);
#6469=EDGE_CURVE('',#9136,#9137,#11197,.T.);
#6470=EDGE_CURVE('',#9135,#9137,#11198,.T.);
#6471=EDGE_CURVE('',#9138,#9139,#11199,.T.);
#6472=EDGE_CURVE('',#9138,#9134,#11200,.T.);
#6473=EDGE_CURVE('',#9139,#9135,#11201,.T.);
#6474=EDGE_CURVE('',#9140,#9141,#11202,.T.);
#6475=EDGE_CURVE('',#9140,#9138,#11203,.T.);
#6476=EDGE_CURVE('',#9141,#9139,#11204,.T.);
#6477=EDGE_CURVE('',#9136,#9140,#11205,.T.);
#6478=EDGE_CURVE('',#9137,#9141,#11206,.T.);
#6479=EDGE_CURVE('',#9142,#9143,#11207,.T.);
#6480=EDGE_CURVE('',#9142,#9144,#11208,.T.);
#6481=EDGE_CURVE('',#9144,#9145,#11209,.T.);
#6482=EDGE_CURVE('',#9143,#9145,#11210,.T.);
#6483=EDGE_CURVE('',#9146,#9147,#11211,.T.);
#6484=EDGE_CURVE('',#9146,#9142,#11212,.T.);
#6485=EDGE_CURVE('',#9147,#9143,#11213,.T.);
#6486=EDGE_CURVE('',#9148,#9149,#11214,.T.);
#6487=EDGE_CURVE('',#9148,#9146,#11215,.T.);
#6488=EDGE_CURVE('',#9149,#9147,#11216,.T.);
#6489=EDGE_CURVE('',#9144,#9148,#11217,.T.);
#6490=EDGE_CURVE('',#9145,#9149,#11218,.T.);
#6491=EDGE_CURVE('',#9150,#9151,#11219,.T.);
#6492=EDGE_CURVE('',#9150,#9152,#11220,.T.);
#6493=EDGE_CURVE('',#9152,#9153,#11221,.T.);
#6494=EDGE_CURVE('',#9151,#9153,#11222,.T.);
#6495=EDGE_CURVE('',#9154,#9155,#11223,.T.);
#6496=EDGE_CURVE('',#9154,#9150,#11224,.T.);
#6497=EDGE_CURVE('',#9155,#9151,#11225,.T.);
#6498=EDGE_CURVE('',#9156,#9157,#11226,.T.);
#6499=EDGE_CURVE('',#9156,#9154,#11227,.T.);
#6500=EDGE_CURVE('',#9157,#9155,#11228,.T.);
#6501=EDGE_CURVE('',#9158,#9159,#11229,.T.);
#6502=EDGE_CURVE('',#9158,#9160,#11230,.T.);
#6503=EDGE_CURVE('',#9160,#9161,#11231,.T.);
#6504=EDGE_CURVE('',#9159,#9161,#11232,.T.);
#6505=EDGE_CURVE('',#9162,#9163,#11233,.T.);
#6506=EDGE_CURVE('',#9162,#9158,#11234,.T.);
#6507=EDGE_CURVE('',#9163,#9159,#11235,.T.);
#6508=EDGE_CURVE('',#9160,#9164,#11236,.T.);
#6509=EDGE_CURVE('',#9164,#9165,#11237,.T.);
#6510=EDGE_CURVE('',#9161,#9165,#11238,.T.);
#6511=EDGE_CURVE('',#9166,#9167,#11239,.T.);
#6512=EDGE_CURVE('',#9166,#9168,#11240,.T.);
#6513=EDGE_CURVE('',#9168,#9169,#11241,.T.);
#6514=EDGE_CURVE('',#9167,#9169,#11242,.T.);
#6515=EDGE_CURVE('',#9170,#9171,#11243,.T.);
#6516=EDGE_CURVE('',#9170,#9166,#11244,.T.);
#6517=EDGE_CURVE('',#9171,#9167,#11245,.T.);
#6518=EDGE_CURVE('',#9172,#9173,#11246,.T.);
#6519=EDGE_CURVE('',#9172,#9170,#11247,.T.);
#6520=EDGE_CURVE('',#9173,#9171,#11248,.T.);
#6521=EDGE_CURVE('',#9168,#9172,#11249,.T.);
#6522=EDGE_CURVE('',#9169,#9173,#11250,.T.);
#6523=EDGE_CURVE('',#9174,#9175,#11251,.T.);
#6524=EDGE_CURVE('',#9174,#9176,#11252,.T.);
#6525=EDGE_CURVE('',#9176,#9177,#11253,.T.);
#6526=EDGE_CURVE('',#9175,#9177,#11254,.T.);
#6527=EDGE_CURVE('',#9178,#9179,#11255,.T.);
#6528=EDGE_CURVE('',#9178,#9174,#11256,.T.);
#6529=EDGE_CURVE('',#9179,#9175,#11257,.T.);
#6530=EDGE_CURVE('',#9180,#9181,#11258,.T.);
#6531=EDGE_CURVE('',#9180,#9178,#11259,.T.);
#6532=EDGE_CURVE('',#9181,#9179,#11260,.T.);
#6533=EDGE_CURVE('',#9176,#9180,#11261,.T.);
#6534=EDGE_CURVE('',#9177,#9181,#11262,.T.);
#6535=EDGE_CURVE('',#9182,#9183,#11263,.T.);
#6536=EDGE_CURVE('',#9182,#9184,#11264,.T.);
#6537=EDGE_CURVE('',#9184,#9185,#11265,.T.);
#6538=EDGE_CURVE('',#9183,#9185,#11266,.T.);
#6539=EDGE_CURVE('',#9186,#9187,#11267,.T.);
#6540=EDGE_CURVE('',#9186,#9182,#11268,.T.);
#6541=EDGE_CURVE('',#9187,#9183,#11269,.T.);
#6542=EDGE_CURVE('',#9188,#9189,#11270,.T.);
#6543=EDGE_CURVE('',#9188,#9186,#11271,.T.);
#6544=EDGE_CURVE('',#9189,#9187,#11272,.T.);
#6545=EDGE_CURVE('',#9184,#9188,#11273,.T.);
#6546=EDGE_CURVE('',#9185,#9189,#11274,.T.);
#6547=EDGE_CURVE('',#9190,#9191,#11275,.T.);
#6548=EDGE_CURVE('',#9190,#9192,#11276,.T.);
#6549=EDGE_CURVE('',#9192,#9193,#11277,.T.);
#6550=EDGE_CURVE('',#9191,#9193,#11278,.T.);
#6551=EDGE_CURVE('',#9194,#9195,#11279,.T.);
#6552=EDGE_CURVE('',#9194,#9190,#11280,.T.);
#6553=EDGE_CURVE('',#9195,#9191,#11281,.T.);
#6554=EDGE_CURVE('',#9196,#9197,#11282,.T.);
#6555=EDGE_CURVE('',#9196,#9194,#11283,.T.);
#6556=EDGE_CURVE('',#9197,#9195,#11284,.T.);
#6557=EDGE_CURVE('',#9192,#9196,#11285,.T.);
#6558=EDGE_CURVE('',#9193,#9197,#11286,.T.);
#6559=EDGE_CURVE('',#9198,#9199,#11287,.T.);
#6560=EDGE_CURVE('',#9198,#9200,#11288,.T.);
#6561=EDGE_CURVE('',#9200,#9201,#11289,.T.);
#6562=EDGE_CURVE('',#9199,#9201,#11290,.T.);
#6563=EDGE_CURVE('',#9202,#9203,#11291,.T.);
#6564=EDGE_CURVE('',#9202,#9198,#11292,.T.);
#6565=EDGE_CURVE('',#9203,#9199,#11293,.T.);
#6566=EDGE_CURVE('',#9204,#9205,#11294,.T.);
#6567=EDGE_CURVE('',#9204,#9202,#11295,.T.);
#6568=EDGE_CURVE('',#9205,#9203,#11296,.T.);
#6569=EDGE_CURVE('',#9206,#9207,#11297,.T.);
#6570=EDGE_CURVE('',#9206,#9208,#11298,.T.);
#6571=EDGE_CURVE('',#9208,#9209,#11299,.T.);
#6572=EDGE_CURVE('',#9207,#9209,#11300,.T.);
#6573=EDGE_CURVE('',#9210,#9211,#11301,.T.);
#6574=EDGE_CURVE('',#9210,#9206,#11302,.T.);
#6575=EDGE_CURVE('',#9211,#9207,#11303,.T.);
#6576=EDGE_CURVE('',#9212,#9213,#11304,.T.);
#6577=EDGE_CURVE('',#9212,#9214,#11305,.T.);
#6578=EDGE_CURVE('',#9214,#9215,#11306,.T.);
#6579=EDGE_CURVE('',#9213,#9215,#11307,.T.);
#6580=EDGE_CURVE('',#9216,#9217,#11308,.T.);
#6581=EDGE_CURVE('',#9216,#9212,#11309,.T.);
#6582=EDGE_CURVE('',#9217,#9213,#11310,.T.);
#6583=EDGE_CURVE('',#9218,#9219,#11311,.T.);
#6584=EDGE_CURVE('',#9218,#9216,#11312,.T.);
#6585=EDGE_CURVE('',#9219,#9217,#11313,.T.);
#6586=EDGE_CURVE('',#9220,#9221,#11314,.T.);
#6587=EDGE_CURVE('',#9220,#9222,#11315,.T.);
#6588=EDGE_CURVE('',#9222,#9223,#11316,.T.);
#6589=EDGE_CURVE('',#9221,#9223,#11317,.T.);
#6590=EDGE_CURVE('',#9224,#9225,#11318,.T.);
#6591=EDGE_CURVE('',#9224,#9220,#11319,.T.);
#6592=EDGE_CURVE('',#9225,#9221,#11320,.T.);
#6593=EDGE_CURVE('',#9226,#9227,#11321,.T.);
#6594=EDGE_CURVE('',#9226,#9224,#11322,.T.);
#6595=EDGE_CURVE('',#9227,#9225,#11323,.T.);
#6596=EDGE_CURVE('',#9228,#9229,#11324,.T.);
#6597=EDGE_CURVE('',#9228,#9230,#11325,.T.);
#6598=EDGE_CURVE('',#9230,#9231,#11326,.T.);
#6599=EDGE_CURVE('',#9229,#9231,#11327,.T.);
#6600=EDGE_CURVE('',#9232,#9233,#11328,.T.);
#6601=EDGE_CURVE('',#9232,#9228,#11329,.T.);
#6602=EDGE_CURVE('',#9233,#9229,#11330,.T.);
#6603=EDGE_CURVE('',#9234,#9235,#11331,.T.);
#6604=EDGE_CURVE('',#9234,#9232,#11332,.T.);
#6605=EDGE_CURVE('',#9235,#9233,#11333,.T.);
#6606=EDGE_CURVE('',#9236,#9237,#11334,.T.);
#6607=EDGE_CURVE('',#9236,#9238,#11335,.T.);
#6608=EDGE_CURVE('',#9238,#9239,#11336,.T.);
#6609=EDGE_CURVE('',#9237,#9239,#11337,.T.);
#6610=EDGE_CURVE('',#9240,#9241,#11338,.T.);
#6611=EDGE_CURVE('',#9240,#9236,#11339,.T.);
#6612=EDGE_CURVE('',#9241,#9237,#11340,.T.);
#6613=EDGE_CURVE('',#9242,#9243,#11341,.T.);
#6614=EDGE_CURVE('',#9242,#9240,#11342,.T.);
#6615=EDGE_CURVE('',#9243,#9241,#11343,.T.);
#6616=EDGE_CURVE('',#9244,#9245,#11344,.T.);
#6617=EDGE_CURVE('',#9244,#9246,#11345,.T.);
#6618=EDGE_CURVE('',#9246,#9247,#11346,.T.);
#6619=EDGE_CURVE('',#9245,#9247,#11347,.T.);
#6620=EDGE_CURVE('',#9248,#9249,#11348,.T.);
#6621=EDGE_CURVE('',#9248,#9244,#11349,.T.);
#6622=EDGE_CURVE('',#9249,#9245,#11350,.T.);
#6623=EDGE_CURVE('',#9250,#9251,#11351,.T.);
#6624=EDGE_CURVE('',#9250,#9252,#11352,.T.);
#6625=EDGE_CURVE('',#9252,#9253,#11353,.T.);
#6626=EDGE_CURVE('',#9251,#9253,#11354,.T.);
#6627=EDGE_CURVE('',#9254,#9255,#11355,.T.);
#6628=EDGE_CURVE('',#9254,#9250,#11356,.T.);
#6629=EDGE_CURVE('',#9255,#9251,#11357,.T.);
#6630=EDGE_CURVE('',#9256,#9257,#11358,.T.);
#6631=EDGE_CURVE('',#9256,#9258,#11359,.T.);
#6632=EDGE_CURVE('',#9258,#9259,#11360,.T.);
#6633=EDGE_CURVE('',#9257,#9259,#11361,.T.);
#6634=EDGE_CURVE('',#9260,#9261,#11362,.T.);
#6635=EDGE_CURVE('',#9260,#9262,#11363,.T.);
#6636=EDGE_CURVE('',#9262,#9263,#11364,.T.);
#6637=EDGE_CURVE('',#9261,#9263,#11365,.T.);
#6638=EDGE_CURVE('',#9258,#9260,#11366,.T.);
#6639=EDGE_CURVE('',#9259,#9261,#11367,.T.);
#6640=EDGE_CURVE('',#9264,#9265,#11368,.T.);
#6641=EDGE_CURVE('',#9264,#9266,#11369,.T.);
#6642=EDGE_CURVE('',#9266,#9267,#11370,.T.);
#6643=EDGE_CURVE('',#9265,#9267,#11371,.T.);
#6644=EDGE_CURVE('',#9268,#9269,#11372,.T.);
#6645=EDGE_CURVE('',#9268,#9270,#11373,.T.);
#6646=EDGE_CURVE('',#9270,#9271,#11374,.T.);
#6647=EDGE_CURVE('',#9269,#9271,#11375,.T.);
#6648=EDGE_CURVE('',#9266,#9268,#11376,.T.);
#6649=EDGE_CURVE('',#9267,#9269,#11377,.T.);
#6650=EDGE_CURVE('',#9272,#9273,#11378,.T.);
#6651=EDGE_CURVE('',#9272,#9274,#11379,.T.);
#6652=EDGE_CURVE('',#9274,#9275,#11380,.T.);
#6653=EDGE_CURVE('',#9273,#9275,#11381,.T.);
#6654=EDGE_CURVE('',#9276,#9277,#11382,.T.);
#6655=EDGE_CURVE('',#9276,#9278,#11383,.T.);
#6656=EDGE_CURVE('',#9278,#9279,#11384,.T.);
#6657=EDGE_CURVE('',#9277,#9279,#11385,.T.);
#6658=EDGE_CURVE('',#9274,#9276,#11386,.T.);
#6659=EDGE_CURVE('',#9275,#9277,#11387,.T.);
#6660=EDGE_CURVE('',#9280,#9281,#11388,.T.);
#6661=EDGE_CURVE('',#9280,#9282,#11389,.T.);
#6662=EDGE_CURVE('',#9282,#9283,#11390,.T.);
#6663=EDGE_CURVE('',#9281,#9283,#11391,.T.);
#6664=EDGE_CURVE('',#9284,#9285,#11392,.T.);
#6665=EDGE_CURVE('',#9284,#9286,#11393,.T.);
#6666=EDGE_CURVE('',#9286,#9287,#11394,.T.);
#6667=EDGE_CURVE('',#9285,#9287,#11395,.T.);
#6668=EDGE_CURVE('',#9282,#9284,#11396,.T.);
#6669=EDGE_CURVE('',#9283,#9285,#11397,.T.);
#6670=EDGE_CURVE('',#9288,#9289,#11398,.T.);
#6671=EDGE_CURVE('',#9288,#9290,#11399,.T.);
#6672=EDGE_CURVE('',#9290,#9291,#11400,.T.);
#6673=EDGE_CURVE('',#9289,#9291,#11401,.T.);
#6674=EDGE_CURVE('',#9292,#9293,#11402,.T.);
#6675=EDGE_CURVE('',#9292,#9288,#11403,.T.);
#6676=EDGE_CURVE('',#9293,#9289,#11404,.T.);
#6677=EDGE_CURVE('',#9294,#9295,#11405,.T.);
#6678=EDGE_CURVE('',#9294,#9296,#11406,.T.);
#6679=EDGE_CURVE('',#9296,#9297,#11407,.T.);
#6680=EDGE_CURVE('',#9295,#9297,#11408,.T.);
#6681=EDGE_CURVE('',#9298,#9299,#11409,.T.);
#6682=EDGE_CURVE('',#9298,#9294,#11410,.T.);
#6683=EDGE_CURVE('',#9299,#9295,#11411,.T.);
#6684=EDGE_CURVE('',#9296,#9300,#11412,.T.);
#6685=EDGE_CURVE('',#9300,#9301,#11413,.T.);
#6686=EDGE_CURVE('',#9297,#9301,#11414,.T.);
#6687=EDGE_CURVE('',#9302,#9303,#11415,.T.);
#6688=EDGE_CURVE('',#9302,#9304,#11416,.T.);
#6689=EDGE_CURVE('',#9304,#9305,#11417,.T.);
#6690=EDGE_CURVE('',#9303,#9305,#11418,.T.);
#6691=EDGE_CURVE('',#9306,#9307,#11419,.T.);
#6692=EDGE_CURVE('',#9306,#9302,#11420,.T.);
#6693=EDGE_CURVE('',#9307,#9303,#11421,.T.);
#6694=EDGE_CURVE('',#9308,#9309,#11422,.T.);
#6695=EDGE_CURVE('',#9308,#9306,#11423,.T.);
#6696=EDGE_CURVE('',#9309,#9307,#11424,.T.);
#6697=EDGE_CURVE('',#9304,#9308,#11425,.T.);
#6698=EDGE_CURVE('',#9305,#9309,#11426,.T.);
#6699=EDGE_CURVE('',#9310,#9311,#11427,.T.);
#6700=EDGE_CURVE('',#9310,#9312,#11428,.T.);
#6701=EDGE_CURVE('',#9312,#9313,#11429,.T.);
#6702=EDGE_CURVE('',#9311,#9313,#11430,.T.);
#6703=EDGE_CURVE('',#9314,#9315,#11431,.T.);
#6704=EDGE_CURVE('',#9314,#9310,#11432,.T.);
#6705=EDGE_CURVE('',#9315,#9311,#11433,.T.);
#6706=EDGE_CURVE('',#9316,#9317,#11434,.T.);
#6707=EDGE_CURVE('',#9316,#9314,#11435,.T.);
#6708=EDGE_CURVE('',#9317,#9315,#11436,.T.);
#6709=EDGE_CURVE('',#9312,#9316,#11437,.T.);
#6710=EDGE_CURVE('',#9313,#9317,#11438,.T.);
#6711=EDGE_CURVE('',#9318,#9319,#11439,.T.);
#6712=EDGE_CURVE('',#9318,#9320,#11440,.T.);
#6713=EDGE_CURVE('',#9320,#9321,#11441,.T.);
#6714=EDGE_CURVE('',#9319,#9321,#11442,.T.);
#6715=EDGE_CURVE('',#9322,#9323,#11443,.T.);
#6716=EDGE_CURVE('',#9322,#9318,#11444,.T.);
#6717=EDGE_CURVE('',#9323,#9319,#11445,.T.);
#6718=EDGE_CURVE('',#9324,#9325,#11446,.T.);
#6719=EDGE_CURVE('',#9324,#9322,#11447,.T.);
#6720=EDGE_CURVE('',#9325,#9323,#11448,.T.);
#6721=EDGE_CURVE('',#9320,#9324,#11449,.T.);
#6722=EDGE_CURVE('',#9321,#9325,#11450,.T.);
#6723=EDGE_CURVE('',#9326,#9327,#11451,.T.);
#6724=EDGE_CURVE('',#9326,#9328,#11452,.T.);
#6725=EDGE_CURVE('',#9328,#9329,#11453,.T.);
#6726=EDGE_CURVE('',#9327,#9329,#11454,.T.);
#6727=EDGE_CURVE('',#9330,#9331,#11455,.T.);
#6728=EDGE_CURVE('',#9330,#9326,#11456,.T.);
#6729=EDGE_CURVE('',#9331,#9327,#11457,.T.);
#6730=EDGE_CURVE('',#9332,#9333,#11458,.T.);
#6731=EDGE_CURVE('',#9332,#9330,#11459,.T.);
#6732=EDGE_CURVE('',#9333,#9331,#11460,.T.);
#6733=EDGE_CURVE('',#9328,#9332,#11461,.T.);
#6734=EDGE_CURVE('',#9329,#9333,#11462,.T.);
#6735=EDGE_CURVE('',#9334,#9335,#11463,.T.);
#6736=EDGE_CURVE('',#9334,#9336,#11464,.T.);
#6737=EDGE_CURVE('',#9336,#9337,#11465,.T.);
#6738=EDGE_CURVE('',#9335,#9337,#11466,.T.);
#6739=EDGE_CURVE('',#9338,#9339,#11467,.T.);
#6740=EDGE_CURVE('',#9338,#9334,#11468,.T.);
#6741=EDGE_CURVE('',#9339,#9335,#11469,.T.);
#6742=EDGE_CURVE('',#9340,#9341,#11470,.T.);
#6743=EDGE_CURVE('',#9340,#9338,#11471,.T.);
#6744=EDGE_CURVE('',#9341,#9339,#11472,.T.);
#6745=EDGE_CURVE('',#9342,#9343,#11473,.T.);
#6746=EDGE_CURVE('',#9342,#9344,#11474,.T.);
#6747=EDGE_CURVE('',#9344,#9345,#11475,.T.);
#6748=EDGE_CURVE('',#9343,#9345,#11476,.T.);
#6749=EDGE_CURVE('',#9346,#9347,#11477,.T.);
#6750=EDGE_CURVE('',#9346,#9342,#11478,.T.);
#6751=EDGE_CURVE('',#9347,#9343,#11479,.T.);
#6752=EDGE_CURVE('',#9344,#9348,#11480,.T.);
#6753=EDGE_CURVE('',#9348,#9349,#11481,.T.);
#6754=EDGE_CURVE('',#9345,#9349,#11482,.T.);
#6755=EDGE_CURVE('',#9350,#9351,#11483,.T.);
#6756=EDGE_CURVE('',#9350,#9352,#11484,.T.);
#6757=EDGE_CURVE('',#9352,#9353,#11485,.T.);
#6758=EDGE_CURVE('',#9351,#9353,#11486,.T.);
#6759=EDGE_CURVE('',#9354,#9355,#11487,.T.);
#6760=EDGE_CURVE('',#9354,#9350,#11488,.T.);
#6761=EDGE_CURVE('',#9355,#9351,#11489,.T.);
#6762=EDGE_CURVE('',#9356,#9357,#11490,.T.);
#6763=EDGE_CURVE('',#9356,#9354,#11491,.T.);
#6764=EDGE_CURVE('',#9357,#9355,#11492,.T.);
#6765=EDGE_CURVE('',#9352,#9356,#11493,.T.);
#6766=EDGE_CURVE('',#9353,#9357,#11494,.T.);
#6767=EDGE_CURVE('',#9358,#9359,#11495,.T.);
#6768=EDGE_CURVE('',#9358,#9360,#11496,.T.);
#6769=EDGE_CURVE('',#9360,#9361,#11497,.T.);
#6770=EDGE_CURVE('',#9359,#9361,#11498,.T.);
#6771=EDGE_CURVE('',#9362,#9363,#11499,.T.);
#6772=EDGE_CURVE('',#9362,#9358,#11500,.T.);
#6773=EDGE_CURVE('',#9363,#9359,#11501,.T.);
#6774=EDGE_CURVE('',#9364,#9365,#11502,.T.);
#6775=EDGE_CURVE('',#9364,#9362,#11503,.T.);
#6776=EDGE_CURVE('',#9365,#9363,#11504,.T.);
#6777=EDGE_CURVE('',#9360,#9364,#11505,.T.);
#6778=EDGE_CURVE('',#9361,#9365,#11506,.T.);
#6779=EDGE_CURVE('',#9366,#9367,#11507,.T.);
#6780=EDGE_CURVE('',#9366,#9368,#11508,.T.);
#6781=EDGE_CURVE('',#9368,#9369,#11509,.T.);
#6782=EDGE_CURVE('',#9367,#9369,#11510,.T.);
#6783=EDGE_CURVE('',#9370,#9371,#11511,.T.);
#6784=EDGE_CURVE('',#9370,#9366,#11512,.T.);
#6785=EDGE_CURVE('',#9371,#9367,#11513,.T.);
#6786=EDGE_CURVE('',#9372,#9373,#11514,.T.);
#6787=EDGE_CURVE('',#9372,#9370,#11515,.T.);
#6788=EDGE_CURVE('',#9373,#9371,#11516,.T.);
#6789=EDGE_CURVE('',#9368,#9372,#11517,.T.);
#6790=EDGE_CURVE('',#9369,#9373,#11518,.T.);
#6791=EDGE_CURVE('',#9374,#9375,#11519,.T.);
#6792=EDGE_CURVE('',#9374,#9376,#11520,.T.);
#6793=EDGE_CURVE('',#9376,#9377,#11521,.T.);
#6794=EDGE_CURVE('',#9375,#9377,#11522,.T.);
#6795=EDGE_CURVE('',#9378,#9379,#11523,.T.);
#6796=EDGE_CURVE('',#9378,#9374,#11524,.T.);
#6797=EDGE_CURVE('',#9379,#9375,#11525,.T.);
#6798=EDGE_CURVE('',#9380,#9381,#11526,.T.);
#6799=EDGE_CURVE('',#9380,#9378,#11527,.T.);
#6800=EDGE_CURVE('',#9381,#9379,#11528,.T.);
#6801=EDGE_CURVE('',#9376,#9380,#11529,.T.);
#6802=EDGE_CURVE('',#9377,#9381,#11530,.T.);
#6803=EDGE_CURVE('',#9382,#9383,#11531,.T.);
#6804=EDGE_CURVE('',#9382,#9384,#11532,.T.);
#6805=EDGE_CURVE('',#9384,#9385,#11533,.T.);
#6806=EDGE_CURVE('',#9383,#9385,#11534,.T.);
#6807=EDGE_CURVE('',#9386,#9387,#11535,.T.);
#6808=EDGE_CURVE('',#9386,#9382,#11536,.T.);
#6809=EDGE_CURVE('',#9387,#9383,#11537,.T.);
#6810=EDGE_CURVE('',#9388,#9389,#11538,.T.);
#6811=EDGE_CURVE('',#9388,#9386,#11539,.T.);
#6812=EDGE_CURVE('',#9389,#9387,#11540,.T.);
#6813=EDGE_CURVE('',#9390,#9391,#11541,.T.);
#6814=EDGE_CURVE('',#9390,#9392,#11542,.T.);
#6815=EDGE_CURVE('',#9392,#9393,#11543,.T.);
#6816=EDGE_CURVE('',#9391,#9393,#11544,.T.);
#6817=EDGE_CURVE('',#9394,#9395,#11545,.T.);
#6818=EDGE_CURVE('',#9394,#9390,#11546,.T.);
#6819=EDGE_CURVE('',#9395,#9391,#11547,.T.);
#6820=EDGE_CURVE('',#9392,#9396,#11548,.T.);
#6821=EDGE_CURVE('',#9396,#9397,#11549,.T.);
#6822=EDGE_CURVE('',#9393,#9397,#11550,.T.);
#6823=EDGE_CURVE('',#9398,#9399,#11551,.T.);
#6824=EDGE_CURVE('',#9398,#9400,#11552,.T.);
#6825=EDGE_CURVE('',#9400,#9401,#11553,.T.);
#6826=EDGE_CURVE('',#9399,#9401,#11554,.T.);
#6827=EDGE_CURVE('',#9402,#9403,#11555,.T.);
#6828=EDGE_CURVE('',#9402,#9398,#11556,.T.);
#6829=EDGE_CURVE('',#9403,#9399,#11557,.T.);
#6830=EDGE_CURVE('',#9404,#9405,#11558,.T.);
#6831=EDGE_CURVE('',#9404,#9402,#11559,.T.);
#6832=EDGE_CURVE('',#9405,#9403,#11560,.T.);
#6833=EDGE_CURVE('',#9400,#9404,#11561,.T.);
#6834=EDGE_CURVE('',#9401,#9405,#11562,.T.);
#6835=EDGE_CURVE('',#9406,#9407,#11563,.T.);
#6836=EDGE_CURVE('',#9406,#9408,#11564,.T.);
#6837=EDGE_CURVE('',#9408,#9409,#11565,.T.);
#6838=EDGE_CURVE('',#9407,#9409,#11566,.T.);
#6839=EDGE_CURVE('',#9410,#9411,#11567,.T.);
#6840=EDGE_CURVE('',#9410,#9406,#11568,.T.);
#6841=EDGE_CURVE('',#9411,#9407,#11569,.T.);
#6842=EDGE_CURVE('',#9412,#9413,#11570,.T.);
#6843=EDGE_CURVE('',#9412,#9410,#11571,.T.);
#6844=EDGE_CURVE('',#9413,#9411,#11572,.T.);
#6845=EDGE_CURVE('',#9408,#9412,#11573,.T.);
#6846=EDGE_CURVE('',#9409,#9413,#11574,.T.);
#6847=EDGE_CURVE('',#9414,#9415,#11575,.T.);
#6848=EDGE_CURVE('',#9414,#9416,#11576,.T.);
#6849=EDGE_CURVE('',#9416,#9417,#11577,.T.);
#6850=EDGE_CURVE('',#9415,#9417,#11578,.T.);
#6851=EDGE_CURVE('',#9418,#9419,#11579,.T.);
#6852=EDGE_CURVE('',#9418,#9414,#11580,.T.);
#6853=EDGE_CURVE('',#9419,#9415,#11581,.T.);
#6854=EDGE_CURVE('',#9420,#9421,#11582,.T.);
#6855=EDGE_CURVE('',#9420,#9418,#11583,.T.);
#6856=EDGE_CURVE('',#9421,#9419,#11584,.T.);
#6857=EDGE_CURVE('',#9416,#9420,#11585,.T.);
#6858=EDGE_CURVE('',#9417,#9421,#11586,.T.);
#6859=EDGE_CURVE('',#9422,#9423,#11587,.T.);
#6860=EDGE_CURVE('',#9422,#9424,#11588,.T.);
#6861=EDGE_CURVE('',#9424,#9425,#11589,.T.);
#6862=EDGE_CURVE('',#9423,#9425,#11590,.T.);
#6863=EDGE_CURVE('',#9426,#9427,#11591,.T.);
#6864=EDGE_CURVE('',#9426,#9422,#11592,.T.);
#6865=EDGE_CURVE('',#9427,#9423,#11593,.T.);
#6866=EDGE_CURVE('',#9428,#9429,#11594,.T.);
#6867=EDGE_CURVE('',#9428,#9426,#11595,.T.);
#6868=EDGE_CURVE('',#9429,#9427,#11596,.T.);
#6869=EDGE_CURVE('',#9424,#9428,#11597,.T.);
#6870=EDGE_CURVE('',#9425,#9429,#11598,.T.);
#6871=EDGE_CURVE('',#9430,#9431,#11599,.T.);
#6872=EDGE_CURVE('',#9430,#9432,#11600,.T.);
#6873=EDGE_CURVE('',#9432,#9433,#11601,.T.);
#6874=EDGE_CURVE('',#9431,#9433,#11602,.T.);
#6875=EDGE_CURVE('',#9434,#9435,#11603,.T.);
#6876=EDGE_CURVE('',#9434,#9430,#11604,.T.);
#6877=EDGE_CURVE('',#9435,#9431,#11605,.T.);
#6878=EDGE_CURVE('',#9436,#9437,#11606,.T.);
#6879=EDGE_CURVE('',#9436,#9434,#11607,.T.);
#6880=EDGE_CURVE('',#9437,#9435,#11608,.T.);
#6881=EDGE_CURVE('',#9438,#9439,#11609,.T.);
#6882=EDGE_CURVE('',#9438,#9440,#11610,.T.);
#6883=EDGE_CURVE('',#9440,#9441,#11611,.T.);
#6884=EDGE_CURVE('',#9439,#9441,#11612,.T.);
#6885=EDGE_CURVE('',#9442,#9443,#11613,.T.);
#6886=EDGE_CURVE('',#9442,#9438,#11614,.T.);
#6887=EDGE_CURVE('',#9443,#9439,#11615,.T.);
#6888=EDGE_CURVE('',#9440,#9444,#11616,.T.);
#6889=EDGE_CURVE('',#9444,#9445,#11617,.T.);
#6890=EDGE_CURVE('',#9441,#9445,#11618,.T.);
#6891=EDGE_CURVE('',#9446,#9447,#11619,.T.);
#6892=EDGE_CURVE('',#9446,#9448,#11620,.T.);
#6893=EDGE_CURVE('',#9448,#9449,#11621,.T.);
#6894=EDGE_CURVE('',#9447,#9449,#11622,.T.);
#6895=EDGE_CURVE('',#9450,#9451,#11623,.T.);
#6896=EDGE_CURVE('',#9450,#9446,#11624,.T.);
#6897=EDGE_CURVE('',#9451,#9447,#11625,.T.);
#6898=EDGE_CURVE('',#9452,#9453,#11626,.T.);
#6899=EDGE_CURVE('',#9452,#9450,#11627,.T.);
#6900=EDGE_CURVE('',#9453,#9451,#11628,.T.);
#6901=EDGE_CURVE('',#9448,#9452,#11629,.T.);
#6902=EDGE_CURVE('',#9449,#9453,#11630,.T.);
#6903=EDGE_CURVE('',#9454,#9455,#11631,.T.);
#6904=EDGE_CURVE('',#9454,#9456,#11632,.T.);
#6905=EDGE_CURVE('',#9456,#9457,#11633,.T.);
#6906=EDGE_CURVE('',#9455,#9457,#11634,.T.);
#6907=EDGE_CURVE('',#9458,#9459,#11635,.T.);
#6908=EDGE_CURVE('',#9458,#9454,#11636,.T.);
#6909=EDGE_CURVE('',#9459,#9455,#11637,.T.);
#6910=EDGE_CURVE('',#9460,#9461,#11638,.T.);
#6911=EDGE_CURVE('',#9460,#9458,#11639,.T.);
#6912=EDGE_CURVE('',#9461,#9459,#11640,.T.);
#6913=EDGE_CURVE('',#9456,#9460,#11641,.T.);
#6914=EDGE_CURVE('',#9457,#9461,#11642,.T.);
#6915=EDGE_CURVE('',#9462,#9463,#11643,.T.);
#6916=EDGE_CURVE('',#9462,#9464,#11644,.T.);
#6917=EDGE_CURVE('',#9464,#9465,#11645,.T.);
#6918=EDGE_CURVE('',#9463,#9465,#11646,.T.);
#6919=EDGE_CURVE('',#9466,#9467,#11647,.T.);
#6920=EDGE_CURVE('',#9466,#9462,#11648,.T.);
#6921=EDGE_CURVE('',#9467,#9463,#11649,.T.);
#6922=EDGE_CURVE('',#9468,#9469,#11650,.T.);
#6923=EDGE_CURVE('',#9468,#9466,#11651,.T.);
#6924=EDGE_CURVE('',#9469,#9467,#11652,.T.);
#6925=EDGE_CURVE('',#9464,#9468,#11653,.T.);
#6926=EDGE_CURVE('',#9465,#9469,#11654,.T.);
#6927=EDGE_CURVE('',#9470,#9471,#11655,.T.);
#6928=EDGE_CURVE('',#9470,#9472,#11656,.T.);
#6929=EDGE_CURVE('',#9472,#9473,#11657,.T.);
#6930=EDGE_CURVE('',#9471,#9473,#11658,.T.);
#6931=EDGE_CURVE('',#9474,#9475,#11659,.T.);
#6932=EDGE_CURVE('',#9474,#9470,#11660,.T.);
#6933=EDGE_CURVE('',#9475,#9471,#11661,.T.);
#6934=EDGE_CURVE('',#9476,#9477,#11662,.T.);
#6935=EDGE_CURVE('',#9476,#9474,#11663,.T.);
#6936=EDGE_CURVE('',#9477,#9475,#11664,.T.);
#6937=EDGE_CURVE('',#9472,#9476,#11665,.T.);
#6938=EDGE_CURVE('',#9473,#9477,#11666,.T.);
#6939=EDGE_CURVE('',#9478,#9479,#11667,.T.);
#6940=EDGE_CURVE('',#9478,#9480,#11668,.T.);
#6941=EDGE_CURVE('',#9480,#9481,#11669,.T.);
#6942=EDGE_CURVE('',#9479,#9481,#11670,.T.);
#6943=EDGE_CURVE('',#9482,#9483,#11671,.T.);
#6944=EDGE_CURVE('',#9482,#9478,#11672,.T.);
#6945=EDGE_CURVE('',#9483,#9479,#11673,.T.);
#6946=EDGE_CURVE('',#9484,#9485,#11674,.T.);
#6947=EDGE_CURVE('',#9484,#9482,#11675,.T.);
#6948=EDGE_CURVE('',#9485,#9483,#11676,.T.);
#6949=EDGE_CURVE('',#9486,#9487,#11677,.T.);
#6950=EDGE_CURVE('',#9486,#9488,#11678,.T.);
#6951=EDGE_CURVE('',#9488,#9489,#11679,.T.);
#6952=EDGE_CURVE('',#9487,#9489,#11680,.T.);
#6953=EDGE_CURVE('',#9490,#9491,#11681,.T.);
#6954=EDGE_CURVE('',#9490,#9486,#11682,.T.);
#6955=EDGE_CURVE('',#9491,#9487,#11683,.T.);
#6956=EDGE_CURVE('',#9492,#9493,#11684,.T.);
#6957=EDGE_CURVE('',#9492,#9494,#11685,.T.);
#6958=EDGE_CURVE('',#9494,#9495,#11686,.T.);
#6959=EDGE_CURVE('',#9493,#9495,#11687,.T.);
#6960=EDGE_CURVE('',#9496,#9497,#11688,.T.);
#6961=EDGE_CURVE('',#9496,#9492,#11689,.T.);
#6962=EDGE_CURVE('',#9497,#9493,#11690,.T.);
#6963=EDGE_CURVE('',#9498,#9499,#11691,.T.);
#6964=EDGE_CURVE('',#9498,#9496,#11692,.T.);
#6965=EDGE_CURVE('',#9499,#9497,#11693,.T.);
#6966=EDGE_CURVE('',#9500,#9501,#11694,.T.);
#6967=EDGE_CURVE('',#9500,#9502,#11695,.T.);
#6968=EDGE_CURVE('',#9502,#9503,#11696,.T.);
#6969=EDGE_CURVE('',#9501,#9503,#11697,.T.);
#6970=EDGE_CURVE('',#9504,#9505,#11698,.T.);
#6971=EDGE_CURVE('',#9504,#9500,#11699,.T.);
#6972=EDGE_CURVE('',#9505,#9501,#11700,.T.);
#6973=EDGE_CURVE('',#9506,#9507,#11701,.T.);
#6974=EDGE_CURVE('',#9506,#9504,#11702,.T.);
#6975=EDGE_CURVE('',#9507,#9505,#11703,.T.);
#6976=EDGE_CURVE('',#9508,#9509,#11704,.T.);
#6977=EDGE_CURVE('',#9508,#9510,#11705,.T.);
#6978=EDGE_CURVE('',#9510,#9511,#11706,.T.);
#6979=EDGE_CURVE('',#9509,#9511,#11707,.T.);
#6980=EDGE_CURVE('',#9512,#9513,#11708,.T.);
#6981=EDGE_CURVE('',#9512,#9508,#11709,.T.);
#6982=EDGE_CURVE('',#9513,#9509,#11710,.T.);
#6983=EDGE_CURVE('',#9514,#9515,#11711,.T.);
#6984=EDGE_CURVE('',#9514,#9512,#11712,.T.);
#6985=EDGE_CURVE('',#9515,#9513,#11713,.T.);
#6986=EDGE_CURVE('',#9516,#9517,#11714,.T.);
#6987=EDGE_CURVE('',#9516,#9518,#11715,.T.);
#6988=EDGE_CURVE('',#9518,#9519,#11716,.T.);
#6989=EDGE_CURVE('',#9517,#9519,#11717,.T.);
#6990=EDGE_CURVE('',#9520,#9521,#11718,.T.);
#6991=EDGE_CURVE('',#9520,#9516,#11719,.T.);
#6992=EDGE_CURVE('',#9521,#9517,#11720,.T.);
#6993=EDGE_CURVE('',#9522,#9523,#11721,.T.);
#6994=EDGE_CURVE('',#9522,#9520,#11722,.T.);
#6995=EDGE_CURVE('',#9523,#9521,#11723,.T.);
#6996=EDGE_CURVE('',#9524,#9525,#11724,.T.);
#6997=EDGE_CURVE('',#9524,#9526,#11725,.T.);
#6998=EDGE_CURVE('',#9526,#9527,#11726,.T.);
#6999=EDGE_CURVE('',#9525,#9527,#11727,.T.);
#7000=EDGE_CURVE('',#9528,#9529,#11728,.T.);
#7001=EDGE_CURVE('',#9528,#9524,#11729,.T.);
#7002=EDGE_CURVE('',#9529,#9525,#11730,.T.);
#7003=EDGE_CURVE('',#9530,#9531,#11731,.T.);
#7004=EDGE_CURVE('',#9530,#9532,#11732,.T.);
#7005=EDGE_CURVE('',#9532,#9533,#11733,.T.);
#7006=EDGE_CURVE('',#9531,#9533,#11734,.T.);
#7007=EDGE_CURVE('',#9534,#9535,#11735,.T.);
#7008=EDGE_CURVE('',#9534,#9530,#11736,.T.);
#7009=EDGE_CURVE('',#9535,#9531,#11737,.T.);
#7010=EDGE_CURVE('',#9536,#9537,#11738,.T.);
#7011=EDGE_CURVE('',#9536,#9538,#11739,.T.);
#7012=EDGE_CURVE('',#9538,#9539,#11740,.T.);
#7013=EDGE_CURVE('',#9537,#9539,#11741,.T.);
#7014=EDGE_CURVE('',#9540,#9541,#11742,.T.);
#7015=EDGE_CURVE('',#9540,#9542,#11743,.T.);
#7016=EDGE_CURVE('',#9542,#9543,#11744,.T.);
#7017=EDGE_CURVE('',#9541,#9543,#11745,.T.);
#7018=EDGE_CURVE('',#9538,#9540,#11746,.T.);
#7019=EDGE_CURVE('',#9539,#9541,#11747,.T.);
#7020=EDGE_CURVE('',#9544,#9545,#11748,.T.);
#7021=EDGE_CURVE('',#9544,#9546,#11749,.T.);
#7022=EDGE_CURVE('',#9546,#9547,#11750,.T.);
#7023=EDGE_CURVE('',#9545,#9547,#11751,.T.);
#7024=EDGE_CURVE('',#9548,#9549,#11752,.T.);
#7025=EDGE_CURVE('',#9548,#9550,#11753,.T.);
#7026=EDGE_CURVE('',#9550,#9551,#11754,.T.);
#7027=EDGE_CURVE('',#9549,#9551,#11755,.T.);
#7028=EDGE_CURVE('',#9546,#9548,#11756,.T.);
#7029=EDGE_CURVE('',#9547,#9549,#11757,.T.);
#7030=EDGE_CURVE('',#9552,#9553,#11758,.T.);
#7031=EDGE_CURVE('',#9552,#9554,#11759,.T.);
#7032=EDGE_CURVE('',#9554,#9555,#11760,.T.);
#7033=EDGE_CURVE('',#9553,#9555,#11761,.T.);
#7034=EDGE_CURVE('',#9556,#9557,#11762,.T.);
#7035=EDGE_CURVE('',#9556,#9558,#11763,.T.);
#7036=EDGE_CURVE('',#9558,#9559,#11764,.T.);
#7037=EDGE_CURVE('',#9557,#9559,#11765,.T.);
#7038=EDGE_CURVE('',#9554,#9556,#11766,.T.);
#7039=EDGE_CURVE('',#9555,#9557,#11767,.T.);
#7040=EDGE_CURVE('',#9560,#9561,#11768,.T.);
#7041=EDGE_CURVE('',#9560,#9562,#11769,.T.);
#7042=EDGE_CURVE('',#9562,#9563,#11770,.T.);
#7043=EDGE_CURVE('',#9561,#9563,#11771,.T.);
#7044=EDGE_CURVE('',#9564,#9565,#11772,.T.);
#7045=EDGE_CURVE('',#9564,#9566,#11773,.T.);
#7046=EDGE_CURVE('',#9566,#9567,#11774,.T.);
#7047=EDGE_CURVE('',#9565,#9567,#11775,.T.);
#7048=EDGE_CURVE('',#9562,#9564,#11776,.T.);
#7049=EDGE_CURVE('',#9563,#9565,#11777,.T.);
#7050=EDGE_CURVE('',#9568,#9569,#11778,.T.);
#7051=EDGE_CURVE('',#9568,#9570,#11779,.T.);
#7052=EDGE_CURVE('',#9570,#9571,#11780,.T.);
#7053=EDGE_CURVE('',#9569,#9571,#11781,.T.);
#7054=EDGE_CURVE('',#9572,#9573,#11782,.T.);
#7055=EDGE_CURVE('',#9572,#9568,#11783,.T.);
#7056=EDGE_CURVE('',#9573,#9569,#11784,.T.);
#7057=EDGE_CURVE('',#9574,#9575,#11785,.T.);
#7058=EDGE_CURVE('',#9574,#9576,#11786,.T.);
#7059=EDGE_CURVE('',#9576,#9577,#11787,.T.);
#7060=EDGE_CURVE('',#9575,#9577,#11788,.T.);
#7061=EDGE_CURVE('',#9578,#9579,#11789,.T.);
#7062=EDGE_CURVE('',#9578,#9574,#11790,.T.);
#7063=EDGE_CURVE('',#9579,#9575,#11791,.T.);
#7064=EDGE_CURVE('',#9576,#9580,#11792,.T.);
#7065=EDGE_CURVE('',#9580,#9581,#11793,.T.);
#7066=EDGE_CURVE('',#9577,#9581,#11794,.T.);
#7067=EDGE_CURVE('',#9582,#9583,#11795,.T.);
#7068=EDGE_CURVE('',#9582,#9584,#11796,.T.);
#7069=EDGE_CURVE('',#9584,#9585,#11797,.T.);
#7070=EDGE_CURVE('',#9583,#9585,#11798,.T.);
#7071=EDGE_CURVE('',#9586,#9587,#11799,.T.);
#7072=EDGE_CURVE('',#9586,#9582,#11800,.T.);
#7073=EDGE_CURVE('',#9587,#9583,#11801,.T.);
#7074=EDGE_CURVE('',#9588,#9589,#11802,.T.);
#7075=EDGE_CURVE('',#9588,#9586,#11803,.T.);
#7076=EDGE_CURVE('',#9589,#9587,#11804,.T.);
#7077=EDGE_CURVE('',#9584,#9588,#11805,.T.);
#7078=EDGE_CURVE('',#9585,#9589,#11806,.T.);
#7079=EDGE_CURVE('',#9590,#9591,#11807,.T.);
#7080=EDGE_CURVE('',#9590,#9592,#11808,.T.);
#7081=EDGE_CURVE('',#9592,#9593,#11809,.T.);
#7082=EDGE_CURVE('',#9591,#9593,#11810,.T.);
#7083=EDGE_CURVE('',#9594,#9595,#11811,.T.);
#7084=EDGE_CURVE('',#9594,#9590,#11812,.T.);
#7085=EDGE_CURVE('',#9595,#9591,#11813,.T.);
#7086=EDGE_CURVE('',#9596,#9597,#11814,.T.);
#7087=EDGE_CURVE('',#9596,#9594,#11815,.T.);
#7088=EDGE_CURVE('',#9597,#9595,#11816,.T.);
#7089=EDGE_CURVE('',#9592,#9596,#11817,.T.);
#7090=EDGE_CURVE('',#9593,#9597,#11818,.T.);
#7091=EDGE_CURVE('',#9598,#9599,#11819,.T.);
#7092=EDGE_CURVE('',#9598,#9600,#11820,.T.);
#7093=EDGE_CURVE('',#9600,#9601,#11821,.T.);
#7094=EDGE_CURVE('',#9599,#9601,#11822,.T.);
#7095=EDGE_CURVE('',#9602,#9603,#11823,.T.);
#7096=EDGE_CURVE('',#9602,#9598,#11824,.T.);
#7097=EDGE_CURVE('',#9603,#9599,#11825,.T.);
#7098=EDGE_CURVE('',#9604,#9605,#11826,.T.);
#7099=EDGE_CURVE('',#9604,#9602,#11827,.T.);
#7100=EDGE_CURVE('',#9605,#9603,#11828,.T.);
#7101=EDGE_CURVE('',#9600,#9604,#11829,.T.);
#7102=EDGE_CURVE('',#9601,#9605,#11830,.T.);
#7103=EDGE_CURVE('',#9606,#9607,#11831,.T.);
#7104=EDGE_CURVE('',#9606,#9608,#11832,.T.);
#7105=EDGE_CURVE('',#9608,#9609,#11833,.T.);
#7106=EDGE_CURVE('',#9607,#9609,#11834,.T.);
#7107=EDGE_CURVE('',#9610,#9611,#11835,.T.);
#7108=EDGE_CURVE('',#9610,#9606,#11836,.T.);
#7109=EDGE_CURVE('',#9611,#9607,#11837,.T.);
#7110=EDGE_CURVE('',#9612,#9613,#11838,.T.);
#7111=EDGE_CURVE('',#9612,#9610,#11839,.T.);
#7112=EDGE_CURVE('',#9613,#9611,#11840,.T.);
#7113=EDGE_CURVE('',#9608,#9612,#11841,.T.);
#7114=EDGE_CURVE('',#9609,#9613,#11842,.T.);
#7115=EDGE_CURVE('',#9614,#9615,#11843,.T.);
#7116=EDGE_CURVE('',#9614,#9616,#11844,.T.);
#7117=EDGE_CURVE('',#9616,#9617,#11845,.T.);
#7118=EDGE_CURVE('',#9615,#9617,#11846,.T.);
#7119=EDGE_CURVE('',#9618,#9619,#11847,.T.);
#7120=EDGE_CURVE('',#9618,#9614,#11848,.T.);
#7121=EDGE_CURVE('',#9619,#9615,#11849,.T.);
#7122=EDGE_CURVE('',#9620,#9621,#11850,.T.);
#7123=EDGE_CURVE('',#9620,#9618,#11851,.T.);
#7124=EDGE_CURVE('',#9621,#9619,#11852,.T.);
#7125=EDGE_CURVE('',#9622,#9623,#11853,.T.);
#7126=EDGE_CURVE('',#9622,#9624,#11854,.T.);
#7127=EDGE_CURVE('',#9624,#9625,#11855,.T.);
#7128=EDGE_CURVE('',#9623,#9625,#11856,.T.);
#7129=EDGE_CURVE('',#9626,#9627,#11857,.T.);
#7130=EDGE_CURVE('',#9626,#9622,#11858,.T.);
#7131=EDGE_CURVE('',#9627,#9623,#11859,.T.);
#7132=EDGE_CURVE('',#9624,#9628,#11860,.T.);
#7133=EDGE_CURVE('',#9628,#9629,#11861,.T.);
#7134=EDGE_CURVE('',#9625,#9629,#11862,.T.);
#7135=EDGE_CURVE('',#9630,#9631,#11863,.T.);
#7136=EDGE_CURVE('',#9630,#9632,#11864,.T.);
#7137=EDGE_CURVE('',#9632,#9633,#11865,.T.);
#7138=EDGE_CURVE('',#9631,#9633,#11866,.T.);
#7139=EDGE_CURVE('',#9634,#9635,#11867,.T.);
#7140=EDGE_CURVE('',#9634,#9630,#11868,.T.);
#7141=EDGE_CURVE('',#9635,#9631,#11869,.T.);
#7142=EDGE_CURVE('',#9636,#9637,#11870,.T.);
#7143=EDGE_CURVE('',#9636,#9634,#11871,.T.);
#7144=EDGE_CURVE('',#9637,#9635,#11872,.T.);
#7145=EDGE_CURVE('',#9632,#9636,#11873,.T.);
#7146=EDGE_CURVE('',#9633,#9637,#11874,.T.);
#7147=EDGE_CURVE('',#9638,#9639,#11875,.T.);
#7148=EDGE_CURVE('',#9638,#9640,#11876,.T.);
#7149=EDGE_CURVE('',#9640,#9641,#11877,.T.);
#7150=EDGE_CURVE('',#9639,#9641,#11878,.T.);
#7151=EDGE_CURVE('',#9642,#9643,#11879,.T.);
#7152=EDGE_CURVE('',#9642,#9638,#11880,.T.);
#7153=EDGE_CURVE('',#9643,#9639,#11881,.T.);
#7154=EDGE_CURVE('',#9644,#9645,#11882,.T.);
#7155=EDGE_CURVE('',#9644,#9642,#11883,.T.);
#7156=EDGE_CURVE('',#9645,#9643,#11884,.T.);
#7157=EDGE_CURVE('',#9640,#9644,#11885,.T.);
#7158=EDGE_CURVE('',#9641,#9645,#11886,.T.);
#7159=EDGE_CURVE('',#9646,#9647,#11887,.T.);
#7160=EDGE_CURVE('',#9646,#9648,#11888,.T.);
#7161=EDGE_CURVE('',#9648,#9649,#11889,.T.);
#7162=EDGE_CURVE('',#9647,#9649,#11890,.T.);
#7163=EDGE_CURVE('',#9650,#9651,#11891,.T.);
#7164=EDGE_CURVE('',#9650,#9646,#11892,.T.);
#7165=EDGE_CURVE('',#9651,#9647,#11893,.T.);
#7166=EDGE_CURVE('',#9652,#9653,#11894,.T.);
#7167=EDGE_CURVE('',#9652,#9650,#11895,.T.);
#7168=EDGE_CURVE('',#9653,#9651,#11896,.T.);
#7169=EDGE_CURVE('',#9648,#9652,#11897,.T.);
#7170=EDGE_CURVE('',#9649,#9653,#11898,.T.);
#7171=EDGE_CURVE('',#9654,#9655,#11899,.T.);
#7172=EDGE_CURVE('',#9654,#9656,#11900,.T.);
#7173=EDGE_CURVE('',#9656,#9657,#11901,.T.);
#7174=EDGE_CURVE('',#9655,#9657,#11902,.T.);
#7175=EDGE_CURVE('',#9658,#9659,#11903,.T.);
#7176=EDGE_CURVE('',#9658,#9654,#11904,.T.);
#7177=EDGE_CURVE('',#9659,#9655,#11905,.T.);
#7178=EDGE_CURVE('',#9660,#9661,#11906,.T.);
#7179=EDGE_CURVE('',#9660,#9658,#11907,.T.);
#7180=EDGE_CURVE('',#9661,#9659,#11908,.T.);
#7181=EDGE_CURVE('',#9656,#9660,#11909,.T.);
#7182=EDGE_CURVE('',#9657,#9661,#11910,.T.);
#7183=EDGE_CURVE('',#9662,#9663,#11911,.T.);
#7184=EDGE_CURVE('',#9662,#9664,#11912,.T.);
#7185=EDGE_CURVE('',#9664,#9665,#11913,.T.);
#7186=EDGE_CURVE('',#9663,#9665,#11914,.T.);
#7187=EDGE_CURVE('',#9666,#9667,#11915,.T.);
#7188=EDGE_CURVE('',#9666,#9662,#11916,.T.);
#7189=EDGE_CURVE('',#9667,#9663,#11917,.T.);
#7190=EDGE_CURVE('',#9668,#9669,#11918,.T.);
#7191=EDGE_CURVE('',#9668,#9666,#11919,.T.);
#7192=EDGE_CURVE('',#9669,#9667,#11920,.T.);
#7193=EDGE_CURVE('',#9670,#9671,#11921,.T.);
#7194=EDGE_CURVE('',#9670,#9672,#11922,.T.);
#7195=EDGE_CURVE('',#9672,#9673,#11923,.T.);
#7196=EDGE_CURVE('',#9671,#9673,#11924,.T.);
#7197=EDGE_CURVE('',#9674,#9675,#11925,.T.);
#7198=EDGE_CURVE('',#9674,#9670,#11926,.T.);
#7199=EDGE_CURVE('',#9675,#9671,#11927,.T.);
#7200=EDGE_CURVE('',#9672,#9676,#11928,.T.);
#7201=EDGE_CURVE('',#9676,#9677,#11929,.T.);
#7202=EDGE_CURVE('',#9673,#9677,#11930,.T.);
#7203=EDGE_CURVE('',#9678,#9679,#11931,.T.);
#7204=EDGE_CURVE('',#9678,#9680,#11932,.T.);
#7205=EDGE_CURVE('',#9680,#9681,#11933,.T.);
#7206=EDGE_CURVE('',#9679,#9681,#11934,.T.);
#7207=EDGE_CURVE('',#9682,#9683,#11935,.T.);
#7208=EDGE_CURVE('',#9682,#9678,#11936,.T.);
#7209=EDGE_CURVE('',#9683,#9679,#11937,.T.);
#7210=EDGE_CURVE('',#9684,#9685,#11938,.T.);
#7211=EDGE_CURVE('',#9684,#9682,#11939,.T.);
#7212=EDGE_CURVE('',#9685,#9683,#11940,.T.);
#7213=EDGE_CURVE('',#9680,#9684,#11941,.T.);
#7214=EDGE_CURVE('',#9681,#9685,#11942,.T.);
#7215=EDGE_CURVE('',#9686,#9687,#11943,.T.);
#7216=EDGE_CURVE('',#9686,#9688,#11944,.T.);
#7217=EDGE_CURVE('',#9688,#9689,#11945,.T.);
#7218=EDGE_CURVE('',#9687,#9689,#11946,.T.);
#7219=EDGE_CURVE('',#9690,#9691,#11947,.T.);
#7220=EDGE_CURVE('',#9690,#9686,#11948,.T.);
#7221=EDGE_CURVE('',#9691,#9687,#11949,.T.);
#7222=EDGE_CURVE('',#9692,#9693,#11950,.T.);
#7223=EDGE_CURVE('',#9692,#9690,#11951,.T.);
#7224=EDGE_CURVE('',#9693,#9691,#11952,.T.);
#7225=EDGE_CURVE('',#9688,#9692,#11953,.T.);
#7226=EDGE_CURVE('',#9689,#9693,#11954,.T.);
#7227=EDGE_CURVE('',#9694,#9695,#11955,.T.);
#7228=EDGE_CURVE('',#9694,#9696,#11956,.T.);
#7229=EDGE_CURVE('',#9696,#9697,#11957,.T.);
#7230=EDGE_CURVE('',#9695,#9697,#11958,.T.);
#7231=EDGE_CURVE('',#9698,#9699,#11959,.T.);
#7232=EDGE_CURVE('',#9698,#9694,#11960,.T.);
#7233=EDGE_CURVE('',#9699,#9695,#11961,.T.);
#7234=EDGE_CURVE('',#9700,#9701,#11962,.T.);
#7235=EDGE_CURVE('',#9700,#9698,#11963,.T.);
#7236=EDGE_CURVE('',#9701,#9699,#11964,.T.);
#7237=EDGE_CURVE('',#9696,#9700,#11965,.T.);
#7238=EDGE_CURVE('',#9697,#9701,#11966,.T.);
#7239=EDGE_CURVE('',#9702,#9703,#11967,.T.);
#7240=EDGE_CURVE('',#9702,#9704,#11968,.T.);
#7241=EDGE_CURVE('',#9704,#9705,#11969,.T.);
#7242=EDGE_CURVE('',#9703,#9705,#11970,.T.);
#7243=EDGE_CURVE('',#9706,#9707,#11971,.T.);
#7244=EDGE_CURVE('',#9706,#9702,#11972,.T.);
#7245=EDGE_CURVE('',#9707,#9703,#11973,.T.);
#7246=EDGE_CURVE('',#9708,#9709,#11974,.T.);
#7247=EDGE_CURVE('',#9708,#9706,#11975,.T.);
#7248=EDGE_CURVE('',#9709,#9707,#11976,.T.);
#7249=EDGE_CURVE('',#9704,#9708,#11977,.T.);
#7250=EDGE_CURVE('',#9705,#9709,#11978,.T.);
#7251=EDGE_CURVE('',#9710,#9711,#11979,.T.);
#7252=EDGE_CURVE('',#9710,#9712,#11980,.T.);
#7253=EDGE_CURVE('',#9712,#9713,#11981,.T.);
#7254=EDGE_CURVE('',#9711,#9713,#11982,.T.);
#7255=EDGE_CURVE('',#9714,#9715,#11983,.T.);
#7256=EDGE_CURVE('',#9714,#9710,#11984,.T.);
#7257=EDGE_CURVE('',#9715,#9711,#11985,.T.);
#7258=EDGE_CURVE('',#9716,#9717,#11986,.T.);
#7259=EDGE_CURVE('',#9716,#9714,#11987,.T.);
#7260=EDGE_CURVE('',#9717,#9715,#11988,.T.);
#7261=EDGE_CURVE('',#9718,#9719,#11989,.T.);
#7262=EDGE_CURVE('',#9718,#9720,#11990,.T.);
#7263=EDGE_CURVE('',#9720,#9721,#11991,.T.);
#7264=EDGE_CURVE('',#9719,#9721,#11992,.T.);
#7265=EDGE_CURVE('',#9722,#9723,#11993,.T.);
#7266=EDGE_CURVE('',#9722,#9718,#11994,.T.);
#7267=EDGE_CURVE('',#9723,#9719,#11995,.T.);
#7268=EDGE_CURVE('',#9720,#9724,#11996,.T.);
#7269=EDGE_CURVE('',#9724,#9725,#11997,.T.);
#7270=EDGE_CURVE('',#9721,#9725,#11998,.T.);
#7271=EDGE_CURVE('',#9726,#9727,#11999,.T.);
#7272=EDGE_CURVE('',#9726,#9728,#12000,.T.);
#7273=EDGE_CURVE('',#9728,#9729,#12001,.T.);
#7274=EDGE_CURVE('',#9727,#9729,#12002,.T.);
#7275=EDGE_CURVE('',#9730,#9731,#12003,.T.);
#7276=EDGE_CURVE('',#9730,#9726,#12004,.T.);
#7277=EDGE_CURVE('',#9731,#9727,#12005,.T.);
#7278=EDGE_CURVE('',#9732,#9733,#12006,.T.);
#7279=EDGE_CURVE('',#9732,#9730,#12007,.T.);
#7280=EDGE_CURVE('',#9733,#9731,#12008,.T.);
#7281=EDGE_CURVE('',#9728,#9732,#12009,.T.);
#7282=EDGE_CURVE('',#9729,#9733,#12010,.T.);
#7283=EDGE_CURVE('',#9734,#9735,#12011,.T.);
#7284=EDGE_CURVE('',#9734,#9736,#12012,.T.);
#7285=EDGE_CURVE('',#9736,#9737,#12013,.T.);
#7286=EDGE_CURVE('',#9735,#9737,#12014,.T.);
#7287=EDGE_CURVE('',#9738,#9739,#12015,.T.);
#7288=EDGE_CURVE('',#9738,#9734,#12016,.T.);
#7289=EDGE_CURVE('',#9739,#9735,#12017,.T.);
#7290=EDGE_CURVE('',#9740,#9741,#12018,.T.);
#7291=EDGE_CURVE('',#9740,#9738,#12019,.T.);
#7292=EDGE_CURVE('',#9741,#9739,#12020,.T.);
#7293=EDGE_CURVE('',#9736,#9740,#12021,.T.);
#7294=EDGE_CURVE('',#9737,#9741,#12022,.T.);
#7295=EDGE_CURVE('',#9742,#9743,#12023,.T.);
#7296=EDGE_CURVE('',#9742,#9744,#12024,.T.);
#7297=EDGE_CURVE('',#9744,#9745,#12025,.T.);
#7298=EDGE_CURVE('',#9743,#9745,#12026,.T.);
#7299=EDGE_CURVE('',#9746,#9747,#12027,.T.);
#7300=EDGE_CURVE('',#9746,#9742,#12028,.T.);
#7301=EDGE_CURVE('',#9747,#9743,#12029,.T.);
#7302=EDGE_CURVE('',#9748,#9749,#12030,.T.);
#7303=EDGE_CURVE('',#9748,#9746,#12031,.T.);
#7304=EDGE_CURVE('',#9749,#9747,#12032,.T.);
#7305=EDGE_CURVE('',#9744,#9748,#12033,.T.);
#7306=EDGE_CURVE('',#9745,#9749,#12034,.T.);
#7307=EDGE_CURVE('',#9750,#9751,#12035,.T.);
#7308=EDGE_CURVE('',#9750,#9752,#12036,.T.);
#7309=EDGE_CURVE('',#9752,#9753,#12037,.T.);
#7310=EDGE_CURVE('',#9751,#9753,#12038,.T.);
#7311=EDGE_CURVE('',#9754,#9755,#12039,.T.);
#7312=EDGE_CURVE('',#9754,#9750,#12040,.T.);
#7313=EDGE_CURVE('',#9755,#9751,#12041,.T.);
#7314=EDGE_CURVE('',#9756,#9757,#12042,.T.);
#7315=EDGE_CURVE('',#9756,#9754,#12043,.T.);
#7316=EDGE_CURVE('',#9757,#9755,#12044,.T.);
#7317=EDGE_CURVE('',#9752,#9756,#12045,.T.);
#7318=EDGE_CURVE('',#9753,#9757,#12046,.T.);
#7319=EDGE_CURVE('',#9758,#9759,#12047,.T.);
#7320=EDGE_CURVE('',#9758,#9760,#12048,.T.);
#7321=EDGE_CURVE('',#9760,#9761,#12049,.T.);
#7322=EDGE_CURVE('',#9759,#9761,#12050,.T.);
#7323=EDGE_CURVE('',#9762,#9763,#12051,.T.);
#7324=EDGE_CURVE('',#9762,#9758,#12052,.T.);
#7325=EDGE_CURVE('',#9763,#9759,#12053,.T.);
#7326=EDGE_CURVE('',#9764,#9765,#12054,.T.);
#7327=EDGE_CURVE('',#9764,#9762,#12055,.T.);
#7328=EDGE_CURVE('',#9765,#9763,#12056,.T.);
#7329=EDGE_CURVE('',#9766,#9767,#12057,.T.);
#7330=EDGE_CURVE('',#9766,#9768,#12058,.T.);
#7331=EDGE_CURVE('',#9768,#9769,#12059,.T.);
#7332=EDGE_CURVE('',#9767,#9769,#12060,.T.);
#7333=EDGE_CURVE('',#9770,#9771,#12061,.T.);
#7334=EDGE_CURVE('',#9770,#9766,#12062,.T.);
#7335=EDGE_CURVE('',#9771,#9767,#12063,.T.);
#7336=EDGE_CURVE('',#9772,#9773,#12064,.T.);
#7337=EDGE_CURVE('',#9772,#9774,#12065,.T.);
#7338=EDGE_CURVE('',#9774,#9775,#12066,.T.);
#7339=EDGE_CURVE('',#9773,#9775,#12067,.T.);
#7340=EDGE_CURVE('',#9776,#9777,#12068,.T.);
#7341=EDGE_CURVE('',#9776,#9772,#12069,.T.);
#7342=EDGE_CURVE('',#9777,#9773,#12070,.T.);
#7343=EDGE_CURVE('',#9778,#9779,#12071,.T.);
#7344=EDGE_CURVE('',#9778,#9776,#12072,.T.);
#7345=EDGE_CURVE('',#9779,#9777,#12073,.T.);
#7346=EDGE_CURVE('',#9780,#9781,#12074,.T.);
#7347=EDGE_CURVE('',#9780,#9782,#12075,.T.);
#7348=EDGE_CURVE('',#9782,#9783,#12076,.T.);
#7349=EDGE_CURVE('',#9781,#9783,#12077,.T.);
#7350=EDGE_CURVE('',#9784,#9785,#12078,.T.);
#7351=EDGE_CURVE('',#9784,#9780,#12079,.T.);
#7352=EDGE_CURVE('',#9785,#9781,#12080,.T.);
#7353=EDGE_CURVE('',#9786,#9787,#12081,.T.);
#7354=EDGE_CURVE('',#9786,#9784,#12082,.T.);
#7355=EDGE_CURVE('',#9787,#9785,#12083,.T.);
#7356=EDGE_CURVE('',#9788,#9789,#12084,.T.);
#7357=EDGE_CURVE('',#9788,#9790,#12085,.T.);
#7358=EDGE_CURVE('',#9790,#9791,#12086,.T.);
#7359=EDGE_CURVE('',#9789,#9791,#12087,.T.);
#7360=EDGE_CURVE('',#9792,#9793,#12088,.T.);
#7361=EDGE_CURVE('',#9792,#9788,#12089,.T.);
#7362=EDGE_CURVE('',#9793,#9789,#12090,.T.);
#7363=EDGE_CURVE('',#9794,#9795,#12091,.T.);
#7364=EDGE_CURVE('',#9794,#9792,#12092,.T.);
#7365=EDGE_CURVE('',#9795,#9793,#12093,.T.);
#7366=EDGE_CURVE('',#9796,#9797,#12094,.T.);
#7367=EDGE_CURVE('',#9796,#9798,#12095,.T.);
#7368=EDGE_CURVE('',#9798,#9799,#12096,.T.);
#7369=EDGE_CURVE('',#9797,#9799,#12097,.T.);
#7370=EDGE_CURVE('',#9800,#9801,#12098,.T.);
#7371=EDGE_CURVE('',#9800,#9796,#12099,.T.);
#7372=EDGE_CURVE('',#9801,#9797,#12100,.T.);
#7373=EDGE_CURVE('',#9802,#9803,#12101,.T.);
#7374=EDGE_CURVE('',#9802,#9800,#12102,.T.);
#7375=EDGE_CURVE('',#9803,#9801,#12103,.T.);
#7376=EDGE_CURVE('',#9804,#9805,#12104,.T.);
#7377=EDGE_CURVE('',#9804,#9806,#12105,.T.);
#7378=EDGE_CURVE('',#9806,#9807,#12106,.T.);
#7379=EDGE_CURVE('',#9805,#9807,#12107,.T.);
#7380=EDGE_CURVE('',#9808,#9809,#12108,.T.);
#7381=EDGE_CURVE('',#9808,#9804,#12109,.T.);
#7382=EDGE_CURVE('',#9809,#9805,#12110,.T.);
#7383=EDGE_CURVE('',#9810,#9811,#12111,.T.);
#7384=EDGE_CURVE('',#9810,#9812,#12112,.T.);
#7385=EDGE_CURVE('',#9812,#9813,#12113,.T.);
#7386=EDGE_CURVE('',#9811,#9813,#12114,.T.);
#7387=EDGE_CURVE('',#9814,#9815,#12115,.T.);
#7388=EDGE_CURVE('',#9814,#9810,#12116,.T.);
#7389=EDGE_CURVE('',#9815,#9811,#12117,.T.);
#7390=EDGE_CURVE('',#9816,#9817,#12118,.T.);
#7391=EDGE_CURVE('',#9816,#9818,#12119,.T.);
#7392=EDGE_CURVE('',#9818,#9819,#12120,.T.);
#7393=EDGE_CURVE('',#9817,#9819,#12121,.T.);
#7394=EDGE_CURVE('',#9820,#9821,#12122,.T.);
#7395=EDGE_CURVE('',#9820,#9822,#12123,.T.);
#7396=EDGE_CURVE('',#9822,#9823,#12124,.T.);
#7397=EDGE_CURVE('',#9821,#9823,#12125,.T.);
#7398=EDGE_CURVE('',#9818,#9820,#12126,.T.);
#7399=EDGE_CURVE('',#9819,#9821,#12127,.T.);
#7400=EDGE_CURVE('',#9824,#9825,#12128,.T.);
#7401=EDGE_CURVE('',#9824,#9826,#12129,.T.);
#7402=EDGE_CURVE('',#9826,#9827,#12130,.T.);
#7403=EDGE_CURVE('',#9825,#9827,#12131,.T.);
#7404=EDGE_CURVE('',#9828,#9829,#12132,.T.);
#7405=EDGE_CURVE('',#9828,#9830,#12133,.T.);
#7406=EDGE_CURVE('',#9830,#9831,#12134,.T.);
#7407=EDGE_CURVE('',#9829,#9831,#12135,.T.);
#7408=EDGE_CURVE('',#9826,#9828,#12136,.T.);
#7409=EDGE_CURVE('',#9827,#9829,#12137,.T.);
#7410=EDGE_CURVE('',#9832,#9833,#12138,.T.);
#7411=EDGE_CURVE('',#9832,#9834,#12139,.T.);
#7412=EDGE_CURVE('',#9834,#9835,#12140,.T.);
#7413=EDGE_CURVE('',#9833,#9835,#12141,.T.);
#7414=EDGE_CURVE('',#9836,#9837,#12142,.T.);
#7415=EDGE_CURVE('',#9836,#9838,#12143,.T.);
#7416=EDGE_CURVE('',#9838,#9839,#12144,.T.);
#7417=EDGE_CURVE('',#9837,#9839,#12145,.T.);
#7418=EDGE_CURVE('',#9834,#9836,#12146,.T.);
#7419=EDGE_CURVE('',#9835,#9837,#12147,.T.);
#7420=EDGE_CURVE('',#9840,#9841,#12148,.T.);
#7421=EDGE_CURVE('',#9840,#9842,#12149,.T.);
#7422=EDGE_CURVE('',#9842,#9843,#12150,.T.);
#7423=EDGE_CURVE('',#9841,#9843,#12151,.T.);
#7424=EDGE_CURVE('',#9844,#9845,#12152,.T.);
#7425=EDGE_CURVE('',#9844,#9846,#12153,.T.);
#7426=EDGE_CURVE('',#9846,#9847,#12154,.T.);
#7427=EDGE_CURVE('',#9845,#9847,#12155,.T.);
#7428=EDGE_CURVE('',#9842,#9844,#12156,.T.);
#7429=EDGE_CURVE('',#9843,#9845,#12157,.T.);
#7430=EDGE_CURVE('',#9848,#9849,#12158,.T.);
#7431=EDGE_CURVE('',#9848,#9850,#12159,.T.);
#7432=EDGE_CURVE('',#9850,#9851,#12160,.T.);
#7433=EDGE_CURVE('',#9849,#9851,#12161,.T.);
#7434=EDGE_CURVE('',#9852,#9853,#12162,.T.);
#7435=EDGE_CURVE('',#9852,#9848,#12163,.T.);
#7436=EDGE_CURVE('',#9853,#9849,#12164,.T.);
#7437=EDGE_CURVE('',#9854,#9855,#12165,.T.);
#7438=EDGE_CURVE('',#9854,#9856,#12166,.T.);
#7439=EDGE_CURVE('',#9856,#9857,#12167,.T.);
#7440=EDGE_CURVE('',#9855,#9857,#12168,.T.);
#7441=EDGE_CURVE('',#9858,#9859,#12169,.T.);
#7442=EDGE_CURVE('',#9858,#9854,#12170,.T.);
#7443=EDGE_CURVE('',#9859,#9855,#12171,.T.);
#7444=EDGE_CURVE('',#9856,#9860,#12172,.T.);
#7445=EDGE_CURVE('',#9860,#9861,#12173,.T.);
#7446=EDGE_CURVE('',#9857,#9861,#12174,.T.);
#7447=EDGE_CURVE('',#9862,#9863,#12175,.T.);
#7448=EDGE_CURVE('',#9862,#9864,#12176,.T.);
#7449=EDGE_CURVE('',#9864,#9865,#12177,.T.);
#7450=EDGE_CURVE('',#9863,#9865,#12178,.T.);
#7451=EDGE_CURVE('',#9866,#9867,#12179,.T.);
#7452=EDGE_CURVE('',#9866,#9862,#12180,.T.);
#7453=EDGE_CURVE('',#9867,#9863,#12181,.T.);
#7454=EDGE_CURVE('',#9868,#9869,#12182,.T.);
#7455=EDGE_CURVE('',#9868,#9866,#12183,.T.);
#7456=EDGE_CURVE('',#9869,#9867,#12184,.T.);
#7457=EDGE_CURVE('',#9864,#9868,#12185,.T.);
#7458=EDGE_CURVE('',#9865,#9869,#12186,.T.);
#7459=EDGE_CURVE('',#9870,#9871,#12187,.T.);
#7460=EDGE_CURVE('',#9870,#9872,#12188,.T.);
#7461=EDGE_CURVE('',#9872,#9873,#12189,.T.);
#7462=EDGE_CURVE('',#9871,#9873,#12190,.T.);
#7463=EDGE_CURVE('',#9874,#9875,#12191,.T.);
#7464=EDGE_CURVE('',#9874,#9870,#12192,.T.);
#7465=EDGE_CURVE('',#9875,#9871,#12193,.T.);
#7466=EDGE_CURVE('',#9876,#9877,#12194,.T.);
#7467=EDGE_CURVE('',#9876,#9874,#12195,.T.);
#7468=EDGE_CURVE('',#9877,#9875,#12196,.T.);
#7469=EDGE_CURVE('',#9872,#9876,#12197,.T.);
#7470=EDGE_CURVE('',#9873,#9877,#12198,.T.);
#7471=EDGE_CURVE('',#9878,#9879,#12199,.T.);
#7472=EDGE_CURVE('',#9878,#9880,#12200,.T.);
#7473=EDGE_CURVE('',#9880,#9881,#12201,.T.);
#7474=EDGE_CURVE('',#9879,#9881,#12202,.T.);
#7475=EDGE_CURVE('',#9882,#9883,#12203,.T.);
#7476=EDGE_CURVE('',#9882,#9878,#12204,.T.);
#7477=EDGE_CURVE('',#9883,#9879,#12205,.T.);
#7478=EDGE_CURVE('',#9884,#9885,#12206,.T.);
#7479=EDGE_CURVE('',#9884,#9882,#12207,.T.);
#7480=EDGE_CURVE('',#9885,#9883,#12208,.T.);
#7481=EDGE_CURVE('',#9880,#9884,#12209,.T.);
#7482=EDGE_CURVE('',#9881,#9885,#12210,.T.);
#7483=EDGE_CURVE('',#9886,#9887,#12211,.T.);
#7484=EDGE_CURVE('',#9886,#9888,#12212,.T.);
#7485=EDGE_CURVE('',#9888,#9889,#12213,.T.);
#7486=EDGE_CURVE('',#9887,#9889,#12214,.T.);
#7487=EDGE_CURVE('',#9890,#9891,#12215,.T.);
#7488=EDGE_CURVE('',#9890,#9886,#12216,.T.);
#7489=EDGE_CURVE('',#9891,#9887,#12217,.T.);
#7490=EDGE_CURVE('',#9892,#9893,#12218,.T.);
#7491=EDGE_CURVE('',#9892,#9890,#12219,.T.);
#7492=EDGE_CURVE('',#9893,#9891,#12220,.T.);
#7493=EDGE_CURVE('',#9888,#9892,#12221,.T.);
#7494=EDGE_CURVE('',#9889,#9893,#12222,.T.);
#7495=EDGE_CURVE('',#9894,#9895,#12223,.T.);
#7496=EDGE_CURVE('',#9894,#9896,#12224,.T.);
#7497=EDGE_CURVE('',#9896,#9897,#12225,.T.);
#7498=EDGE_CURVE('',#9895,#9897,#12226,.T.);
#7499=EDGE_CURVE('',#9898,#9899,#12227,.T.);
#7500=EDGE_CURVE('',#9898,#9894,#12228,.T.);
#7501=EDGE_CURVE('',#9899,#9895,#12229,.T.);
#7502=EDGE_CURVE('',#9900,#9901,#12230,.T.);
#7503=EDGE_CURVE('',#9900,#9898,#12231,.T.);
#7504=EDGE_CURVE('',#9901,#9899,#12232,.T.);
#7505=EDGE_CURVE('',#9902,#9903,#12233,.T.);
#7506=EDGE_CURVE('',#9902,#9904,#12234,.T.);
#7507=EDGE_CURVE('',#9904,#9905,#12235,.T.);
#7508=EDGE_CURVE('',#9903,#9905,#12236,.T.);
#7509=EDGE_CURVE('',#9906,#9907,#12237,.T.);
#7510=EDGE_CURVE('',#9906,#9902,#12238,.T.);
#7511=EDGE_CURVE('',#9907,#9903,#12239,.T.);
#7512=EDGE_CURVE('',#9904,#9908,#12240,.T.);
#7513=EDGE_CURVE('',#9908,#9909,#12241,.T.);
#7514=EDGE_CURVE('',#9905,#9909,#12242,.T.);
#7515=EDGE_CURVE('',#9910,#9911,#12243,.T.);
#7516=EDGE_CURVE('',#9910,#9912,#12244,.T.);
#7517=EDGE_CURVE('',#9912,#9913,#12245,.T.);
#7518=EDGE_CURVE('',#9911,#9913,#12246,.T.);
#7519=EDGE_CURVE('',#9914,#9915,#12247,.T.);
#7520=EDGE_CURVE('',#9914,#9910,#12248,.T.);
#7521=EDGE_CURVE('',#9915,#9911,#12249,.T.);
#7522=EDGE_CURVE('',#9916,#9917,#12250,.T.);
#7523=EDGE_CURVE('',#9916,#9914,#12251,.T.);
#7524=EDGE_CURVE('',#9917,#9915,#12252,.T.);
#7525=EDGE_CURVE('',#9912,#9916,#12253,.T.);
#7526=EDGE_CURVE('',#9913,#9917,#12254,.T.);
#7527=EDGE_CURVE('',#9918,#9919,#12255,.T.);
#7528=EDGE_CURVE('',#9918,#9920,#12256,.T.);
#7529=EDGE_CURVE('',#9920,#9921,#12257,.T.);
#7530=EDGE_CURVE('',#9919,#9921,#12258,.T.);
#7531=EDGE_CURVE('',#9922,#9923,#12259,.T.);
#7532=EDGE_CURVE('',#9922,#9918,#12260,.T.);
#7533=EDGE_CURVE('',#9923,#9919,#12261,.T.);
#7534=EDGE_CURVE('',#9924,#9925,#12262,.T.);
#7535=EDGE_CURVE('',#9924,#9922,#12263,.T.);
#7536=EDGE_CURVE('',#9925,#9923,#12264,.T.);
#7537=EDGE_CURVE('',#9920,#9924,#12265,.T.);
#7538=EDGE_CURVE('',#9921,#9925,#12266,.T.);
#7539=EDGE_CURVE('',#9926,#9927,#12267,.T.);
#7540=EDGE_CURVE('',#9926,#9928,#12268,.T.);
#7541=EDGE_CURVE('',#9928,#9929,#12269,.T.);
#7542=EDGE_CURVE('',#9927,#9929,#12270,.T.);
#7543=EDGE_CURVE('',#9930,#9931,#12271,.T.);
#7544=EDGE_CURVE('',#9930,#9926,#12272,.T.);
#7545=EDGE_CURVE('',#9931,#9927,#12273,.T.);
#7546=EDGE_CURVE('',#9932,#9933,#12274,.T.);
#7547=EDGE_CURVE('',#9932,#9930,#12275,.T.);
#7548=EDGE_CURVE('',#9933,#9931,#12276,.T.);
#7549=EDGE_CURVE('',#9928,#9932,#12277,.T.);
#7550=EDGE_CURVE('',#9929,#9933,#12278,.T.);
#7551=EDGE_CURVE('',#9934,#9935,#12279,.T.);
#7552=EDGE_CURVE('',#9934,#9936,#12280,.T.);
#7553=EDGE_CURVE('',#9936,#9937,#12281,.T.);
#7554=EDGE_CURVE('',#9935,#9937,#12282,.T.);
#7555=EDGE_CURVE('',#9938,#9939,#12283,.T.);
#7556=EDGE_CURVE('',#9938,#9934,#12284,.T.);
#7557=EDGE_CURVE('',#9939,#9935,#12285,.T.);
#7558=EDGE_CURVE('',#9940,#9941,#12286,.T.);
#7559=EDGE_CURVE('',#9940,#9938,#12287,.T.);
#7560=EDGE_CURVE('',#9941,#9939,#12288,.T.);
#7561=EDGE_CURVE('',#9936,#9940,#12289,.T.);
#7562=EDGE_CURVE('',#9937,#9941,#12290,.T.);
#7563=EDGE_CURVE('',#9942,#9943,#12291,.T.);
#7564=EDGE_CURVE('',#9942,#9944,#12292,.T.);
#7565=EDGE_CURVE('',#9944,#9945,#12293,.T.);
#7566=EDGE_CURVE('',#9943,#9945,#12294,.T.);
#7567=EDGE_CURVE('',#9946,#9947,#12295,.T.);
#7568=EDGE_CURVE('',#9946,#9942,#12296,.T.);
#7569=EDGE_CURVE('',#9947,#9943,#12297,.T.);
#7570=EDGE_CURVE('',#9948,#9949,#12298,.T.);
#7571=EDGE_CURVE('',#9948,#9946,#12299,.T.);
#7572=EDGE_CURVE('',#9949,#9947,#12300,.T.);
#7573=EDGE_CURVE('',#9950,#9951,#12301,.T.);
#7574=EDGE_CURVE('',#9950,#9952,#12302,.T.);
#7575=EDGE_CURVE('',#9952,#9953,#12303,.T.);
#7576=EDGE_CURVE('',#9951,#9953,#12304,.T.);
#7577=EDGE_CURVE('',#9954,#9955,#12305,.T.);
#7578=EDGE_CURVE('',#9954,#9950,#12306,.T.);
#7579=EDGE_CURVE('',#9955,#9951,#12307,.T.);
#7580=EDGE_CURVE('',#9952,#9956,#12308,.T.);
#7581=EDGE_CURVE('',#9956,#9957,#12309,.T.);
#7582=EDGE_CURVE('',#9953,#9957,#12310,.T.);
#7583=EDGE_CURVE('',#9958,#9959,#12311,.T.);
#7584=EDGE_CURVE('',#9958,#9960,#12312,.T.);
#7585=EDGE_CURVE('',#9960,#9961,#12313,.T.);
#7586=EDGE_CURVE('',#9959,#9961,#12314,.T.);
#7587=EDGE_CURVE('',#9962,#9963,#12315,.T.);
#7588=EDGE_CURVE('',#9962,#9958,#12316,.T.);
#7589=EDGE_CURVE('',#9963,#9959,#12317,.T.);
#7590=EDGE_CURVE('',#9964,#9965,#12318,.T.);
#7591=EDGE_CURVE('',#9964,#9962,#12319,.T.);
#7592=EDGE_CURVE('',#9965,#9963,#12320,.T.);
#7593=EDGE_CURVE('',#9960,#9964,#12321,.T.);
#7594=EDGE_CURVE('',#9961,#9965,#12322,.T.);
#7595=EDGE_CURVE('',#9966,#9967,#12323,.T.);
#7596=EDGE_CURVE('',#9966,#9968,#12324,.T.);
#7597=EDGE_CURVE('',#9968,#9969,#12325,.T.);
#7598=EDGE_CURVE('',#9967,#9969,#12326,.T.);
#7599=EDGE_CURVE('',#9970,#9971,#12327,.T.);
#7600=EDGE_CURVE('',#9970,#9966,#12328,.T.);
#7601=EDGE_CURVE('',#9971,#9967,#12329,.T.);
#7602=EDGE_CURVE('',#9972,#9973,#12330,.T.);
#7603=EDGE_CURVE('',#9972,#9970,#12331,.T.);
#7604=EDGE_CURVE('',#9973,#9971,#12332,.T.);
#7605=EDGE_CURVE('',#9968,#9972,#12333,.T.);
#7606=EDGE_CURVE('',#9969,#9973,#12334,.T.);
#7607=EDGE_CURVE('',#9974,#9975,#12335,.T.);
#7608=EDGE_CURVE('',#9974,#9976,#12336,.T.);
#7609=EDGE_CURVE('',#9976,#9977,#12337,.T.);
#7610=EDGE_CURVE('',#9975,#9977,#12338,.T.);
#7611=EDGE_CURVE('',#9978,#9979,#12339,.T.);
#7612=EDGE_CURVE('',#9978,#9974,#12340,.T.);
#7613=EDGE_CURVE('',#9979,#9975,#12341,.T.);
#7614=EDGE_CURVE('',#9980,#9981,#12342,.T.);
#7615=EDGE_CURVE('',#9980,#9978,#12343,.T.);
#7616=EDGE_CURVE('',#9981,#9979,#12344,.T.);
#7617=EDGE_CURVE('',#9976,#9980,#12345,.T.);
#7618=EDGE_CURVE('',#9977,#9981,#12346,.T.);
#7619=EDGE_CURVE('',#9982,#9983,#12347,.T.);
#7620=EDGE_CURVE('',#9982,#9984,#12348,.T.);
#7621=EDGE_CURVE('',#9984,#9985,#12349,.T.);
#7622=EDGE_CURVE('',#9983,#9985,#12350,.T.);
#7623=EDGE_CURVE('',#9986,#9987,#12351,.T.);
#7624=EDGE_CURVE('',#9986,#9982,#12352,.T.);
#7625=EDGE_CURVE('',#9987,#9983,#12353,.T.);
#7626=EDGE_CURVE('',#9988,#9989,#12354,.T.);
#7627=EDGE_CURVE('',#9988,#9986,#12355,.T.);
#7628=EDGE_CURVE('',#9989,#9987,#12356,.T.);
#7629=EDGE_CURVE('',#9984,#9988,#12357,.T.);
#7630=EDGE_CURVE('',#9985,#9989,#12358,.T.);
#7631=EDGE_CURVE('',#9990,#9991,#12359,.T.);
#7632=EDGE_CURVE('',#9990,#9992,#12360,.T.);
#7633=EDGE_CURVE('',#9992,#9993,#12361,.T.);
#7634=EDGE_CURVE('',#9991,#9993,#12362,.T.);
#7635=EDGE_CURVE('',#9994,#9995,#12363,.T.);
#7636=EDGE_CURVE('',#9994,#9990,#12364,.T.);
#7637=EDGE_CURVE('',#9995,#9991,#12365,.T.);
#7638=EDGE_CURVE('',#9996,#9997,#12366,.T.);
#7639=EDGE_CURVE('',#9996,#9994,#12367,.T.);
#7640=EDGE_CURVE('',#9997,#9995,#12368,.T.);
#7641=EDGE_CURVE('',#9998,#9999,#12369,.T.);
#7642=EDGE_CURVE('',#9998,#10000,#12370,.T.);
#7643=EDGE_CURVE('',#10000,#10001,#12371,.T.);
#7644=EDGE_CURVE('',#9999,#10001,#12372,.T.);
#7645=EDGE_CURVE('',#10002,#10003,#12373,.T.);
#7646=EDGE_CURVE('',#10002,#9998,#12374,.T.);
#7647=EDGE_CURVE('',#10003,#9999,#12375,.T.);
#7648=EDGE_CURVE('',#10000,#10004,#12376,.T.);
#7649=EDGE_CURVE('',#10004,#10005,#12377,.T.);
#7650=EDGE_CURVE('',#10001,#10005,#12378,.T.);
#7651=EDGE_CURVE('',#10006,#10007,#12379,.T.);
#7652=EDGE_CURVE('',#10006,#10008,#12380,.T.);
#7653=EDGE_CURVE('',#10008,#10009,#12381,.T.);
#7654=EDGE_CURVE('',#10007,#10009,#12382,.T.);
#7655=EDGE_CURVE('',#10010,#10011,#12383,.T.);
#7656=EDGE_CURVE('',#10010,#10006,#12384,.T.);
#7657=EDGE_CURVE('',#10011,#10007,#12385,.T.);
#7658=EDGE_CURVE('',#10012,#10013,#12386,.T.);
#7659=EDGE_CURVE('',#10012,#10010,#12387,.T.);
#7660=EDGE_CURVE('',#10013,#10011,#12388,.T.);
#7661=EDGE_CURVE('',#10008,#10012,#12389,.T.);
#7662=EDGE_CURVE('',#10009,#10013,#12390,.T.);
#7663=EDGE_CURVE('',#10014,#10015,#12391,.T.);
#7664=EDGE_CURVE('',#10014,#10016,#12392,.T.);
#7665=EDGE_CURVE('',#10016,#10017,#12393,.T.);
#7666=EDGE_CURVE('',#10015,#10017,#12394,.T.);
#7667=EDGE_CURVE('',#10018,#10019,#12395,.T.);
#7668=EDGE_CURVE('',#10018,#10014,#12396,.T.);
#7669=EDGE_CURVE('',#10019,#10015,#12397,.T.);
#7670=EDGE_CURVE('',#10020,#10021,#12398,.T.);
#7671=EDGE_CURVE('',#10020,#10018,#12399,.T.);
#7672=EDGE_CURVE('',#10021,#10019,#12400,.T.);
#7673=EDGE_CURVE('',#10016,#10020,#12401,.T.);
#7674=EDGE_CURVE('',#10017,#10021,#12402,.T.);
#7675=EDGE_CURVE('',#10022,#10023,#12403,.T.);
#7676=EDGE_CURVE('',#10022,#10024,#12404,.T.);
#7677=EDGE_CURVE('',#10024,#10025,#12405,.T.);
#7678=EDGE_CURVE('',#10023,#10025,#12406,.T.);
#7679=EDGE_CURVE('',#10026,#10027,#12407,.T.);
#7680=EDGE_CURVE('',#10026,#10022,#12408,.T.);
#7681=EDGE_CURVE('',#10027,#10023,#12409,.T.);
#7682=EDGE_CURVE('',#10028,#10029,#12410,.T.);
#7683=EDGE_CURVE('',#10028,#10026,#12411,.T.);
#7684=EDGE_CURVE('',#10029,#10027,#12412,.T.);
#7685=EDGE_CURVE('',#10024,#10028,#12413,.T.);
#7686=EDGE_CURVE('',#10025,#10029,#12414,.T.);
#7687=EDGE_CURVE('',#10030,#10031,#12415,.T.);
#7688=EDGE_CURVE('',#10030,#10032,#12416,.T.);
#7689=EDGE_CURVE('',#10032,#10033,#12417,.T.);
#7690=EDGE_CURVE('',#10031,#10033,#12418,.T.);
#7691=EDGE_CURVE('',#10034,#10035,#12419,.T.);
#7692=EDGE_CURVE('',#10034,#10030,#12420,.T.);
#7693=EDGE_CURVE('',#10035,#10031,#12421,.T.);
#7694=EDGE_CURVE('',#10036,#10037,#12422,.T.);
#7695=EDGE_CURVE('',#10036,#10034,#12423,.T.);
#7696=EDGE_CURVE('',#10037,#10035,#12424,.T.);
#7697=EDGE_CURVE('',#10032,#10036,#12425,.T.);
#7698=EDGE_CURVE('',#10033,#10037,#12426,.T.);
#7699=EDGE_CURVE('',#10038,#10039,#12427,.T.);
#7700=EDGE_CURVE('',#10038,#10040,#12428,.T.);
#7701=EDGE_CURVE('',#10040,#10041,#12429,.T.);
#7702=EDGE_CURVE('',#10039,#10041,#12430,.T.);
#7703=EDGE_CURVE('',#10042,#10043,#12431,.T.);
#7704=EDGE_CURVE('',#10042,#10038,#12432,.T.);
#7705=EDGE_CURVE('',#10043,#10039,#12433,.T.);
#7706=EDGE_CURVE('',#10044,#10045,#12434,.T.);
#7707=EDGE_CURVE('',#10044,#10042,#12435,.T.);
#7708=EDGE_CURVE('',#10045,#10043,#12436,.T.);
#7709=EDGE_CURVE('',#10046,#10047,#12437,.T.);
#7710=EDGE_CURVE('',#10046,#10048,#12438,.T.);
#7711=EDGE_CURVE('',#10048,#10049,#12439,.T.);
#7712=EDGE_CURVE('',#10047,#10049,#12440,.T.);
#7713=EDGE_CURVE('',#10050,#10051,#12441,.T.);
#7714=EDGE_CURVE('',#10050,#10046,#12442,.T.);
#7715=EDGE_CURVE('',#10051,#10047,#12443,.T.);
#7716=EDGE_CURVE('',#10052,#10053,#12444,.T.);
#7717=EDGE_CURVE('',#10052,#10054,#12445,.T.);
#7718=EDGE_CURVE('',#10054,#10055,#12446,.T.);
#7719=EDGE_CURVE('',#10053,#10055,#12447,.T.);
#7720=EDGE_CURVE('',#10056,#10057,#12448,.T.);
#7721=EDGE_CURVE('',#10056,#10052,#12449,.T.);
#7722=EDGE_CURVE('',#10057,#10053,#12450,.T.);
#7723=EDGE_CURVE('',#10058,#10059,#12451,.T.);
#7724=EDGE_CURVE('',#10058,#10056,#12452,.T.);
#7725=EDGE_CURVE('',#10059,#10057,#12453,.T.);
#7726=EDGE_CURVE('',#10060,#10061,#12454,.T.);
#7727=EDGE_CURVE('',#10060,#10062,#12455,.T.);
#7728=EDGE_CURVE('',#10062,#10063,#12456,.T.);
#7729=EDGE_CURVE('',#10061,#10063,#12457,.T.);
#7730=EDGE_CURVE('',#10064,#10065,#12458,.T.);
#7731=EDGE_CURVE('',#10064,#10060,#12459,.T.);
#7732=EDGE_CURVE('',#10065,#10061,#12460,.T.);
#7733=EDGE_CURVE('',#10066,#10067,#12461,.T.);
#7734=EDGE_CURVE('',#10066,#10064,#12462,.T.);
#7735=EDGE_CURVE('',#10067,#10065,#12463,.T.);
#7736=EDGE_CURVE('',#10068,#10069,#12464,.T.);
#7737=EDGE_CURVE('',#10068,#10070,#12465,.T.);
#7738=EDGE_CURVE('',#10070,#10071,#12466,.T.);
#7739=EDGE_CURVE('',#10069,#10071,#12467,.T.);
#7740=EDGE_CURVE('',#10072,#10073,#12468,.T.);
#7741=EDGE_CURVE('',#10072,#10068,#12469,.T.);
#7742=EDGE_CURVE('',#10073,#10069,#12470,.T.);
#7743=EDGE_CURVE('',#10074,#10075,#12471,.T.);
#7744=EDGE_CURVE('',#10074,#10072,#12472,.T.);
#7745=EDGE_CURVE('',#10075,#10073,#12473,.T.);
#7746=EDGE_CURVE('',#10076,#10077,#12474,.T.);
#7747=EDGE_CURVE('',#10076,#10078,#12475,.T.);
#7748=EDGE_CURVE('',#10078,#10079,#12476,.T.);
#7749=EDGE_CURVE('',#10077,#10079,#12477,.T.);
#7750=EDGE_CURVE('',#10080,#10081,#12478,.T.);
#7751=EDGE_CURVE('',#10080,#10076,#12479,.T.);
#7752=EDGE_CURVE('',#10081,#10077,#12480,.T.);
#7753=EDGE_CURVE('',#10082,#10083,#12481,.T.);
#7754=EDGE_CURVE('',#10082,#10080,#12482,.T.);
#7755=EDGE_CURVE('',#10083,#10081,#12483,.T.);
#7756=EDGE_CURVE('',#10084,#10085,#12484,.T.);
#7757=EDGE_CURVE('',#10084,#10086,#12485,.T.);
#7758=EDGE_CURVE('',#10086,#10087,#12486,.T.);
#7759=EDGE_CURVE('',#10085,#10087,#12487,.T.);
#7760=EDGE_CURVE('',#10088,#10089,#12488,.T.);
#7761=EDGE_CURVE('',#10088,#10084,#12489,.T.);
#7762=EDGE_CURVE('',#10089,#10085,#12490,.T.);
#7763=EDGE_CURVE('',#10090,#10091,#12491,.T.);
#7764=EDGE_CURVE('',#10090,#10092,#12492,.T.);
#7765=EDGE_CURVE('',#10092,#10093,#12493,.T.);
#7766=EDGE_CURVE('',#10091,#10093,#12494,.T.);
#7767=EDGE_CURVE('',#10094,#10095,#12495,.T.);
#7768=EDGE_CURVE('',#10094,#10090,#12496,.T.);
#7769=EDGE_CURVE('',#10095,#10091,#12497,.T.);
#7770=EDGE_CURVE('',#10096,#10097,#12498,.T.);
#7771=EDGE_CURVE('',#10096,#10098,#12499,.T.);
#7772=EDGE_CURVE('',#10098,#10099,#12500,.T.);
#7773=EDGE_CURVE('',#10097,#10099,#12501,.T.);
#7774=EDGE_CURVE('',#10100,#10101,#12502,.T.);
#7775=EDGE_CURVE('',#10100,#10102,#12503,.T.);
#7776=EDGE_CURVE('',#10102,#10103,#12504,.T.);
#7777=EDGE_CURVE('',#10101,#10103,#12505,.T.);
#7778=EDGE_CURVE('',#10098,#10100,#12506,.T.);
#7779=EDGE_CURVE('',#10099,#10101,#12507,.T.);
#7780=EDGE_CURVE('',#10104,#10105,#12508,.T.);
#7781=EDGE_CURVE('',#10104,#10106,#12509,.T.);
#7782=EDGE_CURVE('',#10106,#10107,#12510,.T.);
#7783=EDGE_CURVE('',#10105,#10107,#12511,.T.);
#7784=EDGE_CURVE('',#10108,#10109,#12512,.T.);
#7785=EDGE_CURVE('',#10108,#10110,#12513,.T.);
#7786=EDGE_CURVE('',#10110,#10111,#12514,.T.);
#7787=EDGE_CURVE('',#10109,#10111,#12515,.T.);
#7788=EDGE_CURVE('',#10106,#10108,#12516,.T.);
#7789=EDGE_CURVE('',#10107,#10109,#12517,.T.);
#7790=EDGE_CURVE('',#10112,#10113,#12518,.T.);
#7791=EDGE_CURVE('',#10112,#10114,#12519,.T.);
#7792=EDGE_CURVE('',#10114,#10115,#12520,.T.);
#7793=EDGE_CURVE('',#10113,#10115,#12521,.T.);
#7794=EDGE_CURVE('',#10116,#10117,#12522,.T.);
#7795=EDGE_CURVE('',#10116,#10118,#12523,.T.);
#7796=EDGE_CURVE('',#10118,#10119,#12524,.T.);
#7797=EDGE_CURVE('',#10117,#10119,#12525,.T.);
#7798=EDGE_CURVE('',#10114,#10116,#12526,.T.);
#7799=EDGE_CURVE('',#10115,#10117,#12527,.T.);
#7800=EDGE_CURVE('',#10120,#10121,#12528,.T.);
#7801=EDGE_CURVE('',#10120,#10122,#12529,.T.);
#7802=EDGE_CURVE('',#10122,#10123,#12530,.T.);
#7803=EDGE_CURVE('',#10121,#10123,#12531,.T.);
#7804=EDGE_CURVE('',#10124,#10125,#12532,.T.);
#7805=EDGE_CURVE('',#10124,#10126,#12533,.T.);
#7806=EDGE_CURVE('',#10126,#10127,#12534,.T.);
#7807=EDGE_CURVE('',#10125,#10127,#12535,.T.);
#7808=EDGE_CURVE('',#10122,#10124,#12536,.T.);
#7809=EDGE_CURVE('',#10123,#10125,#12537,.T.);
#7810=EDGE_CURVE('',#10128,#10129,#12538,.T.);
#7811=EDGE_CURVE('',#10128,#10130,#12539,.T.);
#7812=EDGE_CURVE('',#10130,#10131,#12540,.T.);
#7813=EDGE_CURVE('',#10129,#10131,#12541,.T.);
#7814=EDGE_CURVE('',#10132,#10133,#12542,.T.);
#7815=EDGE_CURVE('',#10132,#10128,#12543,.T.);
#7816=EDGE_CURVE('',#10133,#10129,#12544,.T.);
#7817=EDGE_CURVE('',#10134,#10135,#12545,.T.);
#7818=EDGE_CURVE('',#10134,#10136,#12546,.T.);
#7819=EDGE_CURVE('',#10136,#10137,#12547,.T.);
#7820=EDGE_CURVE('',#10135,#10137,#12548,.T.);
#7821=EDGE_CURVE('',#10138,#10139,#12549,.T.);
#7822=EDGE_CURVE('',#10138,#10134,#12550,.T.);
#7823=EDGE_CURVE('',#10139,#10135,#12551,.T.);
#7824=EDGE_CURVE('',#10136,#10140,#12552,.T.);
#7825=EDGE_CURVE('',#10140,#10141,#12553,.T.);
#7826=EDGE_CURVE('',#10137,#10141,#12554,.T.);
#7827=EDGE_CURVE('',#10142,#10143,#12555,.T.);
#7828=EDGE_CURVE('',#10142,#10144,#12556,.T.);
#7829=EDGE_CURVE('',#10144,#10145,#12557,.T.);
#7830=EDGE_CURVE('',#10143,#10145,#12558,.T.);
#7831=EDGE_CURVE('',#10146,#10147,#12559,.T.);
#7832=EDGE_CURVE('',#10146,#10142,#12560,.T.);
#7833=EDGE_CURVE('',#10147,#10143,#12561,.T.);
#7834=EDGE_CURVE('',#10148,#10149,#12562,.T.);
#7835=EDGE_CURVE('',#10148,#10146,#12563,.T.);
#7836=EDGE_CURVE('',#10149,#10147,#12564,.T.);
#7837=EDGE_CURVE('',#10144,#10148,#12565,.T.);
#7838=EDGE_CURVE('',#10145,#10149,#12566,.T.);
#7839=EDGE_CURVE('',#10150,#10151,#12567,.T.);
#7840=EDGE_CURVE('',#10150,#10152,#12568,.T.);
#7841=EDGE_CURVE('',#10152,#10153,#12569,.T.);
#7842=EDGE_CURVE('',#10151,#10153,#12570,.T.);
#7843=EDGE_CURVE('',#10154,#10155,#12571,.T.);
#7844=EDGE_CURVE('',#10154,#10150,#12572,.T.);
#7845=EDGE_CURVE('',#10155,#10151,#12573,.T.);
#7846=EDGE_CURVE('',#10156,#10157,#12574,.T.);
#7847=EDGE_CURVE('',#10156,#10154,#12575,.T.);
#7848=EDGE_CURVE('',#10157,#10155,#12576,.T.);
#7849=EDGE_CURVE('',#10152,#10156,#12577,.T.);
#7850=EDGE_CURVE('',#10153,#10157,#12578,.T.);
#7851=EDGE_CURVE('',#10158,#10159,#12579,.T.);
#7852=EDGE_CURVE('',#10158,#10160,#12580,.T.);
#7853=EDGE_CURVE('',#10160,#10161,#12581,.T.);
#7854=EDGE_CURVE('',#10159,#10161,#12582,.T.);
#7855=EDGE_CURVE('',#10162,#10163,#12583,.T.);
#7856=EDGE_CURVE('',#10162,#10158,#12584,.T.);
#7857=EDGE_CURVE('',#10163,#10159,#12585,.T.);
#7858=EDGE_CURVE('',#10164,#10165,#12586,.T.);
#7859=EDGE_CURVE('',#10164,#10162,#12587,.T.);
#7860=EDGE_CURVE('',#10165,#10163,#12588,.T.);
#7861=EDGE_CURVE('',#10160,#10164,#12589,.T.);
#7862=EDGE_CURVE('',#10161,#10165,#12590,.T.);
#7863=EDGE_CURVE('',#10166,#10167,#12591,.T.);
#7864=EDGE_CURVE('',#10166,#10168,#12592,.T.);
#7865=EDGE_CURVE('',#10168,#10169,#12593,.T.);
#7866=EDGE_CURVE('',#10167,#10169,#12594,.T.);
#7867=EDGE_CURVE('',#10170,#10171,#12595,.T.);
#7868=EDGE_CURVE('',#10170,#10166,#12596,.T.);
#7869=EDGE_CURVE('',#10171,#10167,#12597,.T.);
#7870=EDGE_CURVE('',#10172,#10173,#12598,.T.);
#7871=EDGE_CURVE('',#10172,#10170,#12599,.T.);
#7872=EDGE_CURVE('',#10173,#10171,#12600,.T.);
#7873=EDGE_CURVE('',#10168,#10172,#12601,.T.);
#7874=EDGE_CURVE('',#10169,#10173,#12602,.T.);
#7875=EDGE_CURVE('',#10174,#10175,#12603,.T.);
#7876=EDGE_CURVE('',#10174,#10176,#12604,.T.);
#7877=EDGE_CURVE('',#10176,#10177,#12605,.T.);
#7878=EDGE_CURVE('',#10175,#10177,#12606,.T.);
#7879=EDGE_CURVE('',#10178,#10179,#12607,.T.);
#7880=EDGE_CURVE('',#10178,#10174,#12608,.T.);
#7881=EDGE_CURVE('',#10179,#10175,#12609,.T.);
#7882=EDGE_CURVE('',#10180,#10181,#12610,.T.);
#7883=EDGE_CURVE('',#10180,#10178,#12611,.T.);
#7884=EDGE_CURVE('',#10181,#10179,#12612,.T.);
#7885=EDGE_CURVE('',#10182,#10183,#12613,.T.);
#7886=EDGE_CURVE('',#10182,#10184,#12614,.T.);
#7887=EDGE_CURVE('',#10184,#10185,#12615,.T.);
#7888=EDGE_CURVE('',#10183,#10185,#12616,.T.);
#7889=EDGE_CURVE('',#10186,#10187,#12617,.T.);
#7890=EDGE_CURVE('',#10186,#10182,#12618,.T.);
#7891=EDGE_CURVE('',#10187,#10183,#12619,.T.);
#7892=EDGE_CURVE('',#10184,#10188,#12620,.T.);
#7893=EDGE_CURVE('',#10188,#10189,#12621,.T.);
#7894=EDGE_CURVE('',#10185,#10189,#12622,.T.);
#7895=EDGE_CURVE('',#10190,#10191,#12623,.T.);
#7896=EDGE_CURVE('',#10190,#10192,#12624,.T.);
#7897=EDGE_CURVE('',#10192,#10193,#12625,.T.);
#7898=EDGE_CURVE('',#10191,#10193,#12626,.T.);
#7899=EDGE_CURVE('',#10194,#10195,#12627,.T.);
#7900=EDGE_CURVE('',#10194,#10190,#12628,.T.);
#7901=EDGE_CURVE('',#10195,#10191,#12629,.T.);
#7902=EDGE_CURVE('',#10196,#10197,#12630,.T.);
#7903=EDGE_CURVE('',#10196,#10194,#12631,.T.);
#7904=EDGE_CURVE('',#10197,#10195,#12632,.T.);
#7905=EDGE_CURVE('',#10192,#10196,#12633,.T.);
#7906=EDGE_CURVE('',#10193,#10197,#12634,.T.);
#7907=EDGE_CURVE('',#10198,#10199,#12635,.T.);
#7908=EDGE_CURVE('',#10198,#10200,#12636,.T.);
#7909=EDGE_CURVE('',#10200,#10201,#12637,.T.);
#7910=EDGE_CURVE('',#10199,#10201,#12638,.T.);
#7911=EDGE_CURVE('',#10202,#10203,#12639,.T.);
#7912=EDGE_CURVE('',#10202,#10198,#12640,.T.);
#7913=EDGE_CURVE('',#10203,#10199,#12641,.T.);
#7914=EDGE_CURVE('',#10204,#10205,#12642,.T.);
#7915=EDGE_CURVE('',#10204,#10202,#12643,.T.);
#7916=EDGE_CURVE('',#10205,#10203,#12644,.T.);
#7917=EDGE_CURVE('',#10200,#10204,#12645,.T.);
#7918=EDGE_CURVE('',#10201,#10205,#12646,.T.);
#7919=EDGE_CURVE('',#10206,#10207,#12647,.T.);
#7920=EDGE_CURVE('',#10206,#10208,#12648,.T.);
#7921=EDGE_CURVE('',#10208,#10209,#12649,.T.);
#7922=EDGE_CURVE('',#10207,#10209,#12650,.T.);
#7923=EDGE_CURVE('',#10210,#10211,#12651,.T.);
#7924=EDGE_CURVE('',#10210,#10206,#12652,.T.);
#7925=EDGE_CURVE('',#10211,#10207,#12653,.T.);
#7926=EDGE_CURVE('',#10212,#10213,#12654,.T.);
#7927=EDGE_CURVE('',#10212,#10210,#12655,.T.);
#7928=EDGE_CURVE('',#10213,#10211,#12656,.T.);
#7929=EDGE_CURVE('',#10208,#10212,#12657,.T.);
#7930=EDGE_CURVE('',#10209,#10213,#12658,.T.);
#7931=EDGE_CURVE('',#10214,#10215,#12659,.T.);
#7932=EDGE_CURVE('',#10214,#10216,#12660,.T.);
#7933=EDGE_CURVE('',#10216,#10217,#12661,.T.);
#7934=EDGE_CURVE('',#10215,#10217,#12662,.T.);
#7935=EDGE_CURVE('',#10218,#10219,#12663,.T.);
#7936=EDGE_CURVE('',#10218,#10214,#12664,.T.);
#7937=EDGE_CURVE('',#10219,#10215,#12665,.T.);
#7938=EDGE_CURVE('',#10220,#10221,#12666,.T.);
#7939=EDGE_CURVE('',#10220,#10218,#12667,.T.);
#7940=EDGE_CURVE('',#10221,#10219,#12668,.T.);
#7941=EDGE_CURVE('',#10216,#10220,#12669,.T.);
#7942=EDGE_CURVE('',#10217,#10221,#12670,.T.);
#7943=EDGE_CURVE('',#10222,#10223,#12671,.T.);
#7944=EDGE_CURVE('',#10222,#10224,#12672,.T.);
#7945=EDGE_CURVE('',#10224,#10225,#12673,.T.);
#7946=EDGE_CURVE('',#10223,#10225,#12674,.T.);
#7947=EDGE_CURVE('',#10226,#10227,#12675,.T.);
#7948=EDGE_CURVE('',#10226,#10222,#12676,.T.);
#7949=EDGE_CURVE('',#10227,#10223,#12677,.T.);
#7950=EDGE_CURVE('',#10228,#10229,#12678,.T.);
#7951=EDGE_CURVE('',#10228,#10226,#12679,.T.);
#7952=EDGE_CURVE('',#10229,#10227,#12680,.T.);
#7953=EDGE_CURVE('',#10230,#10231,#12681,.T.);
#7954=EDGE_CURVE('',#10230,#10232,#12682,.T.);
#7955=EDGE_CURVE('',#10232,#10233,#12683,.T.);
#7956=EDGE_CURVE('',#10231,#10233,#12684,.T.);
#7957=EDGE_CURVE('',#10234,#10235,#12685,.T.);
#7958=EDGE_CURVE('',#10234,#10230,#12686,.T.);
#7959=EDGE_CURVE('',#10235,#10231,#12687,.T.);
#7960=EDGE_CURVE('',#10232,#10236,#12688,.T.);
#7961=EDGE_CURVE('',#10236,#10237,#12689,.T.);
#7962=EDGE_CURVE('',#10233,#10237,#12690,.T.);
#7963=EDGE_CURVE('',#10238,#10239,#12691,.T.);
#7964=EDGE_CURVE('',#10238,#10240,#12692,.T.);
#7965=EDGE_CURVE('',#10240,#10241,#12693,.T.);
#7966=EDGE_CURVE('',#10239,#10241,#12694,.T.);
#7967=EDGE_CURVE('',#10242,#10243,#12695,.T.);
#7968=EDGE_CURVE('',#10242,#10238,#12696,.T.);
#7969=EDGE_CURVE('',#10243,#10239,#12697,.T.);
#7970=EDGE_CURVE('',#10244,#10245,#12698,.T.);
#7971=EDGE_CURVE('',#10244,#10242,#12699,.T.);
#7972=EDGE_CURVE('',#10245,#10243,#12700,.T.);
#7973=EDGE_CURVE('',#10240,#10244,#12701,.T.);
#7974=EDGE_CURVE('',#10241,#10245,#12702,.T.);
#7975=EDGE_CURVE('',#10246,#10247,#12703,.T.);
#7976=EDGE_CURVE('',#10246,#10248,#12704,.T.);
#7977=EDGE_CURVE('',#10248,#10249,#12705,.T.);
#7978=EDGE_CURVE('',#10247,#10249,#12706,.T.);
#7979=EDGE_CURVE('',#10250,#10251,#12707,.T.);
#7980=EDGE_CURVE('',#10250,#10246,#12708,.T.);
#7981=EDGE_CURVE('',#10251,#10247,#12709,.T.);
#7982=EDGE_CURVE('',#10252,#10253,#12710,.T.);
#7983=EDGE_CURVE('',#10252,#10250,#12711,.T.);
#7984=EDGE_CURVE('',#10253,#10251,#12712,.T.);
#7985=EDGE_CURVE('',#10248,#10252,#12713,.T.);
#7986=EDGE_CURVE('',#10249,#10253,#12714,.T.);
#7987=EDGE_CURVE('',#10254,#10255,#12715,.T.);
#7988=EDGE_CURVE('',#10254,#10256,#12716,.T.);
#7989=EDGE_CURVE('',#10256,#10257,#12717,.T.);
#7990=EDGE_CURVE('',#10255,#10257,#12718,.T.);
#7991=EDGE_CURVE('',#10258,#10259,#12719,.T.);
#7992=EDGE_CURVE('',#10258,#10254,#12720,.T.);
#7993=EDGE_CURVE('',#10259,#10255,#12721,.T.);
#7994=EDGE_CURVE('',#10260,#10261,#12722,.T.);
#7995=EDGE_CURVE('',#10260,#10258,#12723,.T.);
#7996=EDGE_CURVE('',#10261,#10259,#12724,.T.);
#7997=EDGE_CURVE('',#10256,#10260,#12725,.T.);
#7998=EDGE_CURVE('',#10257,#10261,#12726,.T.);
#7999=EDGE_CURVE('',#10262,#10263,#12727,.T.);
#8000=EDGE_CURVE('',#10262,#10264,#12728,.T.);
#8001=EDGE_CURVE('',#10264,#10265,#12729,.T.);
#8002=EDGE_CURVE('',#10263,#10265,#12730,.T.);
#8003=EDGE_CURVE('',#10266,#10267,#12731,.T.);
#8004=EDGE_CURVE('',#10266,#10262,#12732,.T.);
#8005=EDGE_CURVE('',#10267,#10263,#12733,.T.);
#8006=EDGE_CURVE('',#10268,#10269,#12734,.T.);
#8007=EDGE_CURVE('',#10268,#10266,#12735,.T.);
#8008=EDGE_CURVE('',#10269,#10267,#12736,.T.);
#8009=EDGE_CURVE('',#10264,#10268,#12737,.T.);
#8010=EDGE_CURVE('',#10265,#10269,#12738,.T.);
#8011=EDGE_CURVE('',#10270,#10271,#12739,.T.);
#8012=EDGE_CURVE('',#10270,#10272,#12740,.T.);
#8013=EDGE_CURVE('',#10272,#10273,#12741,.T.);
#8014=EDGE_CURVE('',#10271,#10273,#12742,.T.);
#8015=EDGE_CURVE('',#10274,#10275,#12743,.T.);
#8016=EDGE_CURVE('',#10274,#10270,#12744,.T.);
#8017=EDGE_CURVE('',#10275,#10271,#12745,.T.);
#8018=EDGE_CURVE('',#10276,#10277,#12746,.T.);
#8019=EDGE_CURVE('',#10276,#10274,#12747,.T.);
#8020=EDGE_CURVE('',#10277,#10275,#12748,.T.);
#8021=EDGE_CURVE('',#10278,#10279,#12749,.T.);
#8022=EDGE_CURVE('',#10278,#10280,#12750,.T.);
#8023=EDGE_CURVE('',#10280,#10281,#12751,.T.);
#8024=EDGE_CURVE('',#10279,#10281,#12752,.T.);
#8025=EDGE_CURVE('',#10282,#10283,#12753,.T.);
#8026=EDGE_CURVE('',#10282,#10278,#12754,.T.);
#8027=EDGE_CURVE('',#10283,#10279,#12755,.T.);
#8028=EDGE_CURVE('',#10280,#10284,#12756,.T.);
#8029=EDGE_CURVE('',#10284,#10285,#12757,.T.);
#8030=EDGE_CURVE('',#10281,#10285,#12758,.T.);
#8031=EDGE_CURVE('',#10286,#10287,#12759,.T.);
#8032=EDGE_CURVE('',#10286,#10288,#12760,.T.);
#8033=EDGE_CURVE('',#10288,#10289,#12761,.T.);
#8034=EDGE_CURVE('',#10287,#10289,#12762,.T.);
#8035=EDGE_CURVE('',#10290,#10291,#12763,.T.);
#8036=EDGE_CURVE('',#10290,#10286,#12764,.T.);
#8037=EDGE_CURVE('',#10291,#10287,#12765,.T.);
#8038=EDGE_CURVE('',#10292,#10293,#12766,.T.);
#8039=EDGE_CURVE('',#10292,#10290,#12767,.T.);
#8040=EDGE_CURVE('',#10293,#10291,#12768,.T.);
#8041=EDGE_CURVE('',#10288,#10292,#12769,.T.);
#8042=EDGE_CURVE('',#10289,#10293,#12770,.T.);
#8043=EDGE_CURVE('',#10294,#10295,#12771,.T.);
#8044=EDGE_CURVE('',#10294,#10296,#12772,.T.);
#8045=EDGE_CURVE('',#10296,#10297,#12773,.T.);
#8046=EDGE_CURVE('',#10295,#10297,#12774,.T.);
#8047=EDGE_CURVE('',#10298,#10299,#12775,.T.);
#8048=EDGE_CURVE('',#10298,#10294,#12776,.T.);
#8049=EDGE_CURVE('',#10299,#10295,#12777,.T.);
#8050=EDGE_CURVE('',#10300,#10301,#12778,.T.);
#8051=EDGE_CURVE('',#10300,#10298,#12779,.T.);
#8052=EDGE_CURVE('',#10301,#10299,#12780,.T.);
#8053=EDGE_CURVE('',#10296,#10300,#12781,.T.);
#8054=EDGE_CURVE('',#10297,#10301,#12782,.T.);
#8055=EDGE_CURVE('',#10302,#10303,#12783,.T.);
#8056=EDGE_CURVE('',#10302,#10304,#12784,.T.);
#8057=EDGE_CURVE('',#10304,#10305,#12785,.T.);
#8058=EDGE_CURVE('',#10303,#10305,#12786,.T.);
#8059=EDGE_CURVE('',#10306,#10307,#12787,.T.);
#8060=EDGE_CURVE('',#10306,#10302,#12788,.T.);
#8061=EDGE_CURVE('',#10307,#10303,#12789,.T.);
#8062=EDGE_CURVE('',#10308,#10309,#12790,.T.);
#8063=EDGE_CURVE('',#10308,#10306,#12791,.T.);
#8064=EDGE_CURVE('',#10309,#10307,#12792,.T.);
#8065=EDGE_CURVE('',#10304,#10308,#12793,.T.);
#8066=EDGE_CURVE('',#10305,#10309,#12794,.T.);
#8067=EDGE_CURVE('',#10310,#10311,#12795,.T.);
#8068=EDGE_CURVE('',#10310,#10312,#12796,.T.);
#8069=EDGE_CURVE('',#10312,#10313,#12797,.T.);
#8070=EDGE_CURVE('',#10311,#10313,#12798,.T.);
#8071=EDGE_CURVE('',#10314,#10315,#12799,.T.);
#8072=EDGE_CURVE('',#10314,#10310,#12800,.T.);
#8073=EDGE_CURVE('',#10315,#10311,#12801,.T.);
#8074=EDGE_CURVE('',#10316,#10317,#12802,.T.);
#8075=EDGE_CURVE('',#10316,#10314,#12803,.T.);
#8076=EDGE_CURVE('',#10317,#10315,#12804,.T.);
#8077=EDGE_CURVE('',#10312,#10316,#12805,.T.);
#8078=EDGE_CURVE('',#10313,#10317,#12806,.T.);
#8079=EDGE_CURVE('',#10318,#10319,#12807,.T.);
#8080=EDGE_CURVE('',#10318,#10320,#12808,.T.);
#8081=EDGE_CURVE('',#10320,#10321,#12809,.T.);
#8082=EDGE_CURVE('',#10319,#10321,#12810,.T.);
#8083=EDGE_CURVE('',#10322,#10323,#12811,.T.);
#8084=EDGE_CURVE('',#10322,#10318,#12812,.T.);
#8085=EDGE_CURVE('',#10323,#10319,#12813,.T.);
#8086=EDGE_CURVE('',#10324,#10325,#12814,.T.);
#8087=EDGE_CURVE('',#10324,#10322,#12815,.T.);
#8088=EDGE_CURVE('',#10325,#10323,#12816,.T.);
#8089=EDGE_CURVE('',#10326,#10327,#12817,.T.);
#8090=EDGE_CURVE('',#10326,#10328,#12818,.T.);
#8091=EDGE_CURVE('',#10328,#10329,#12819,.T.);
#8092=EDGE_CURVE('',#10327,#10329,#12820,.T.);
#8093=EDGE_CURVE('',#10330,#10331,#12821,.T.);
#8094=EDGE_CURVE('',#10330,#10326,#12822,.T.);
#8095=EDGE_CURVE('',#10331,#10327,#12823,.T.);
#8096=EDGE_CURVE('',#10332,#10333,#12824,.T.);
#8097=EDGE_CURVE('',#10332,#10334,#12825,.T.);
#8098=EDGE_CURVE('',#10334,#10335,#12826,.T.);
#8099=EDGE_CURVE('',#10333,#10335,#12827,.T.);
#8100=EDGE_CURVE('',#10336,#10337,#12828,.T.);
#8101=EDGE_CURVE('',#10336,#10332,#12829,.T.);
#8102=EDGE_CURVE('',#10337,#10333,#12830,.T.);
#8103=EDGE_CURVE('',#10338,#10339,#12831,.T.);
#8104=EDGE_CURVE('',#10338,#10336,#12832,.T.);
#8105=EDGE_CURVE('',#10339,#10337,#12833,.T.);
#8106=EDGE_CURVE('',#10340,#10341,#12834,.T.);
#8107=EDGE_CURVE('',#10340,#10342,#12835,.T.);
#8108=EDGE_CURVE('',#10342,#10343,#12836,.T.);
#8109=EDGE_CURVE('',#10341,#10343,#12837,.T.);
#8110=EDGE_CURVE('',#10344,#10345,#12838,.T.);
#8111=EDGE_CURVE('',#10344,#10340,#12839,.T.);
#8112=EDGE_CURVE('',#10345,#10341,#12840,.T.);
#8113=EDGE_CURVE('',#10346,#10347,#12841,.T.);
#8114=EDGE_CURVE('',#10346,#10344,#12842,.T.);
#8115=EDGE_CURVE('',#10347,#10345,#12843,.T.);
#8116=EDGE_CURVE('',#10348,#10349,#12844,.T.);
#8117=EDGE_CURVE('',#10348,#10350,#12845,.T.);
#8118=EDGE_CURVE('',#10350,#10351,#12846,.T.);
#8119=EDGE_CURVE('',#10349,#10351,#12847,.T.);
#8120=EDGE_CURVE('',#10352,#10353,#12848,.T.);
#8121=EDGE_CURVE('',#10352,#10348,#12849,.T.);
#8122=EDGE_CURVE('',#10353,#10349,#12850,.T.);
#8123=EDGE_CURVE('',#10354,#10355,#12851,.T.);
#8124=EDGE_CURVE('',#10354,#10352,#12852,.T.);
#8125=EDGE_CURVE('',#10355,#10353,#12853,.T.);
#8126=EDGE_CURVE('',#10356,#10357,#12854,.T.);
#8127=EDGE_CURVE('',#10356,#10358,#12855,.T.);
#8128=EDGE_CURVE('',#10358,#10359,#12856,.T.);
#8129=EDGE_CURVE('',#10357,#10359,#12857,.T.);
#8130=EDGE_CURVE('',#10360,#10361,#12858,.T.);
#8131=EDGE_CURVE('',#10360,#10356,#12859,.T.);
#8132=EDGE_CURVE('',#10361,#10357,#12860,.T.);
#8133=EDGE_CURVE('',#10362,#10363,#12861,.T.);
#8134=EDGE_CURVE('',#10362,#10360,#12862,.T.);
#8135=EDGE_CURVE('',#10363,#10361,#12863,.T.);
#8136=EDGE_CURVE('',#10364,#10365,#12864,.T.);
#8137=EDGE_CURVE('',#10364,#10366,#12865,.T.);
#8138=EDGE_CURVE('',#10366,#10367,#12866,.T.);
#8139=EDGE_CURVE('',#10365,#10367,#12867,.T.);
#8140=EDGE_CURVE('',#10368,#10369,#12868,.T.);
#8141=EDGE_CURVE('',#10368,#10364,#12869,.T.);
#8142=EDGE_CURVE('',#10369,#10365,#12870,.T.);
#8143=EDGE_CURVE('',#10370,#10371,#12871,.T.);
#8144=EDGE_CURVE('',#10370,#10372,#12872,.T.);
#8145=EDGE_CURVE('',#10372,#10373,#12873,.T.);
#8146=EDGE_CURVE('',#10371,#10373,#12874,.T.);
#8147=EDGE_CURVE('',#10374,#10375,#12875,.T.);
#8148=EDGE_CURVE('',#10374,#10370,#12876,.T.);
#8149=EDGE_CURVE('',#10375,#10371,#12877,.T.);
#8150=EDGE_CURVE('',#10132,#10176,#12878,.T.);
#8151=EDGE_CURVE('',#10376,#10133,#12879,.T.);
#8152=EDGE_CURVE('',#10377,#10376,#12880,.T.);
#8153=EDGE_CURVE('',#10377,#10378,#12881,.T.);
#8154=EDGE_CURVE('',#10378,#10379,#12882,.T.);
#8155=EDGE_CURVE('',#10367,#10379,#12883,.T.);
#8156=EDGE_CURVE('',#10324,#10366,#12884,.T.);
#8157=EDGE_CURVE('',#10321,#10325,#12885,.T.);
#8158=EDGE_CURVE('',#10276,#10320,#12886,.T.);
#8159=EDGE_CURVE('',#10273,#10277,#12887,.T.);
#8160=EDGE_CURVE('',#10228,#10272,#12888,.T.);
#8161=EDGE_CURVE('',#10225,#10229,#12889,.T.);
#8162=EDGE_CURVE('',#10180,#10224,#12890,.T.);
#8163=EDGE_CURVE('',#10177,#10181,#12891,.T.);
#8164=EDGE_CURVE('',#10338,#10328,#12892,.T.);
#8165=EDGE_CURVE('',#10335,#10339,#12893,.T.);
#8166=EDGE_CURVE('',#10346,#10334,#12894,.T.);
#8167=EDGE_CURVE('',#10343,#10347,#12895,.T.);
#8168=EDGE_CURVE('',#10354,#10342,#12896,.T.);
#8169=EDGE_CURVE('',#10351,#10355,#12897,.T.);
#8170=EDGE_CURVE('',#10362,#10350,#12898,.T.);
#8171=EDGE_CURVE('',#10359,#10363,#12899,.T.);
#8172=EDGE_CURVE('',#10368,#10358,#12900,.T.);
#8173=EDGE_CURVE('',#10379,#10369,#12901,.T.);
#8174=EDGE_CURVE('',#10378,#10380,#12902,.T.);
#8175=EDGE_CURVE('',#10380,#10381,#12903,.T.);
#8176=EDGE_CURVE('',#10329,#10381,#12904,.T.);
#8177=EDGE_CURVE('',#10186,#10140,#12905,.T.);
#8178=EDGE_CURVE('',#10189,#10187,#12906,.T.);
#8179=EDGE_CURVE('',#10234,#10188,#12907,.T.);
#8180=EDGE_CURVE('',#10237,#10235,#12908,.T.);
#8181=EDGE_CURVE('',#10282,#10236,#12909,.T.);
#8182=EDGE_CURVE('',#10285,#10283,#12910,.T.);
#8183=EDGE_CURVE('',#10330,#10284,#12911,.T.);
#8184=EDGE_CURVE('',#10381,#10331,#12912,.T.);
#8185=EDGE_CURVE('',#10380,#10382,#12913,.T.);
#8186=EDGE_CURVE('',#10382,#10383,#12914,.T.);
#8187=EDGE_CURVE('',#10373,#10383,#12915,.T.);
#8188=EDGE_CURVE('',#10138,#10372,#12916,.T.);
#8189=EDGE_CURVE('',#10141,#10139,#12917,.T.);
#8190=EDGE_CURVE('',#10374,#10102,#12918,.T.);
#8191=EDGE_CURVE('',#10383,#10375,#12919,.T.);
#8192=EDGE_CURVE('',#10382,#10377,#12920,.T.);
#8193=EDGE_CURVE('',#10131,#10376,#12921,.T.);
#8194=EDGE_CURVE('',#10120,#10130,#12922,.T.);
#8195=EDGE_CURVE('',#10127,#10121,#12923,.T.);
#8196=EDGE_CURVE('',#10112,#10126,#12924,.T.);
#8197=EDGE_CURVE('',#10119,#10113,#12925,.T.);
#8198=EDGE_CURVE('',#10104,#10118,#12926,.T.);
#8199=EDGE_CURVE('',#10111,#10105,#12927,.T.);
#8200=EDGE_CURVE('',#10096,#10110,#12928,.T.);
#8201=EDGE_CURVE('',#10103,#10097,#12929,.T.);
#8202=EDGE_CURVE('',#9852,#9896,#12930,.T.);
#8203=EDGE_CURVE('',#10384,#9853,#12931,.T.);
#8204=EDGE_CURVE('',#10385,#10384,#12932,.T.);
#8205=EDGE_CURVE('',#10385,#10386,#12933,.T.);
#8206=EDGE_CURVE('',#10386,#10387,#12934,.T.);
#8207=EDGE_CURVE('',#10087,#10387,#12935,.T.);
#8208=EDGE_CURVE('',#10044,#10086,#12936,.T.);
#8209=EDGE_CURVE('',#10041,#10045,#12937,.T.);
#8210=EDGE_CURVE('',#9996,#10040,#12938,.T.);
#8211=EDGE_CURVE('',#9993,#9997,#12939,.T.);
#8212=EDGE_CURVE('',#9948,#9992,#12940,.T.);
#8213=EDGE_CURVE('',#9945,#9949,#12941,.T.);
#8214=EDGE_CURVE('',#9900,#9944,#12942,.T.);
#8215=EDGE_CURVE('',#9897,#9901,#12943,.T.);
#8216=EDGE_CURVE('',#10058,#10048,#12944,.T.);
#8217=EDGE_CURVE('',#10055,#10059,#12945,.T.);
#8218=EDGE_CURVE('',#10066,#10054,#12946,.T.);
#8219=EDGE_CURVE('',#10063,#10067,#12947,.T.);
#8220=EDGE_CURVE('',#10074,#10062,#12948,.T.);
#8221=EDGE_CURVE('',#10071,#10075,#12949,.T.);
#8222=EDGE_CURVE('',#10082,#10070,#12950,.T.);
#8223=EDGE_CURVE('',#10079,#10083,#12951,.T.);
#8224=EDGE_CURVE('',#10088,#10078,#12952,.T.);
#8225=EDGE_CURVE('',#10387,#10089,#12953,.T.);
#8226=EDGE_CURVE('',#10386,#10388,#12954,.T.);
#8227=EDGE_CURVE('',#10388,#10389,#12955,.T.);
#8228=EDGE_CURVE('',#10049,#10389,#12956,.T.);
#8229=EDGE_CURVE('',#9906,#9860,#12957,.T.);
#8230=EDGE_CURVE('',#9909,#9907,#12958,.T.);
#8231=EDGE_CURVE('',#9954,#9908,#12959,.T.);
#8232=EDGE_CURVE('',#9957,#9955,#12960,.T.);
#8233=EDGE_CURVE('',#10002,#9956,#12961,.T.);
#8234=EDGE_CURVE('',#10005,#10003,#12962,.T.);
#8235=EDGE_CURVE('',#10050,#10004,#12963,.T.);
#8236=EDGE_CURVE('',#10389,#10051,#12964,.T.);
#8237=EDGE_CURVE('',#10388,#10390,#12965,.T.);
#8238=EDGE_CURVE('',#10390,#10391,#12966,.T.);
#8239=EDGE_CURVE('',#10093,#10391,#12967,.T.);
#8240=EDGE_CURVE('',#9858,#10092,#12968,.T.);
#8241=EDGE_CURVE('',#9861,#9859,#12969,.T.);
#8242=EDGE_CURVE('',#10094,#9822,#12970,.T.);
#8243=EDGE_CURVE('',#10391,#10095,#12971,.T.);
#8244=EDGE_CURVE('',#10390,#10385,#12972,.T.);
#8245=EDGE_CURVE('',#9851,#10384,#12973,.T.);
#8246=EDGE_CURVE('',#9840,#9850,#12974,.T.);
#8247=EDGE_CURVE('',#9847,#9841,#12975,.T.);
#8248=EDGE_CURVE('',#9832,#9846,#12976,.T.);
#8249=EDGE_CURVE('',#9839,#9833,#12977,.T.);
#8250=EDGE_CURVE('',#9824,#9838,#12978,.T.);
#8251=EDGE_CURVE('',#9831,#9825,#12979,.T.);
#8252=EDGE_CURVE('',#9816,#9830,#12980,.T.);
#8253=EDGE_CURVE('',#9823,#9817,#12981,.T.);
#8254=EDGE_CURVE('',#9572,#9616,#12982,.T.);
#8255=EDGE_CURVE('',#10392,#9573,#12983,.T.);
#8256=EDGE_CURVE('',#10393,#10392,#12984,.T.);
#8257=EDGE_CURVE('',#10393,#10394,#12985,.T.);
#8258=EDGE_CURVE('',#10394,#10395,#12986,.T.);
#8259=EDGE_CURVE('',#9807,#10395,#12987,.T.);
#8260=EDGE_CURVE('',#9764,#9806,#12988,.T.);
#8261=EDGE_CURVE('',#9761,#9765,#12989,.T.);
#8262=EDGE_CURVE('',#9716,#9760,#12990,.T.);
#8263=EDGE_CURVE('',#9713,#9717,#12991,.T.);
#8264=EDGE_CURVE('',#9668,#9712,#12992,.T.);
#8265=EDGE_CURVE('',#9665,#9669,#12993,.T.);
#8266=EDGE_CURVE('',#9620,#9664,#12994,.T.);
#8267=EDGE_CURVE('',#9617,#9621,#12995,.T.);
#8268=EDGE_CURVE('',#9778,#9768,#12996,.T.);
#8269=EDGE_CURVE('',#9775,#9779,#12997,.T.);
#8270=EDGE_CURVE('',#9786,#9774,#12998,.T.);
#8271=EDGE_CURVE('',#9783,#9787,#12999,.T.);
#8272=EDGE_CURVE('',#9794,#9782,#13000,.T.);
#8273=EDGE_CURVE('',#9791,#9795,#13001,.T.);
#8274=EDGE_CURVE('',#9802,#9790,#13002,.T.);
#8275=EDGE_CURVE('',#9799,#9803,#13003,.T.);
#8276=EDGE_CURVE('',#9808,#9798,#13004,.T.);
#8277=EDGE_CURVE('',#10395,#9809,#13005,.T.);
#8278=EDGE_CURVE('',#10394,#10396,#13006,.T.);
#8279=EDGE_CURVE('',#10396,#10397,#13007,.T.);
#8280=EDGE_CURVE('',#9769,#10397,#13008,.T.);
#8281=EDGE_CURVE('',#9626,#9580,#13009,.T.);
#8282=EDGE_CURVE('',#9629,#9627,#13010,.T.);
#8283=EDGE_CURVE('',#9674,#9628,#13011,.T.);
#8284=EDGE_CURVE('',#9677,#9675,#13012,.T.);
#8285=EDGE_CURVE('',#9722,#9676,#13013,.T.);
#8286=EDGE_CURVE('',#9725,#9723,#13014,.T.);
#8287=EDGE_CURVE('',#9770,#9724,#13015,.T.);
#8288=EDGE_CURVE('',#10397,#9771,#13016,.T.);
#8289=EDGE_CURVE('',#10396,#10398,#13017,.T.);
#8290=EDGE_CURVE('',#10398,#10399,#13018,.T.);
#8291=EDGE_CURVE('',#9813,#10399,#13019,.T.);
#8292=EDGE_CURVE('',#9578,#9812,#13020,.T.);
#8293=EDGE_CURVE('',#9581,#9579,#13021,.T.);
#8294=EDGE_CURVE('',#9814,#9542,#13022,.T.);
#8295=EDGE_CURVE('',#10399,#9815,#13023,.T.);
#8296=EDGE_CURVE('',#10398,#10393,#13024,.T.);
#8297=EDGE_CURVE('',#9571,#10392,#13025,.T.);
#8298=EDGE_CURVE('',#9560,#9570,#13026,.T.);
#8299=EDGE_CURVE('',#9567,#9561,#13027,.T.);
#8300=EDGE_CURVE('',#9552,#9566,#13028,.T.);
#8301=EDGE_CURVE('',#9559,#9553,#13029,.T.);
#8302=EDGE_CURVE('',#9544,#9558,#13030,.T.);
#8303=EDGE_CURVE('',#9551,#9545,#13031,.T.);
#8304=EDGE_CURVE('',#9536,#9550,#13032,.T.);
#8305=EDGE_CURVE('',#9543,#9537,#13033,.T.);
#8306=EDGE_CURVE('',#9292,#9336,#13034,.T.);
#8307=EDGE_CURVE('',#10400,#9293,#13035,.T.);
#8308=EDGE_CURVE('',#10401,#10400,#13036,.T.);
#8309=EDGE_CURVE('',#10401,#10402,#13037,.T.);
#8310=EDGE_CURVE('',#10402,#10403,#13038,.T.);
#8311=EDGE_CURVE('',#9527,#10403,#13039,.T.);
#8312=EDGE_CURVE('',#9484,#9526,#13040,.T.);
#8313=EDGE_CURVE('',#9481,#9485,#13041,.T.);
#8314=EDGE_CURVE('',#9436,#9480,#13042,.T.);
#8315=EDGE_CURVE('',#9433,#9437,#13043,.T.);
#8316=EDGE_CURVE('',#9388,#9432,#13044,.T.);
#8317=EDGE_CURVE('',#9385,#9389,#13045,.T.);
#8318=EDGE_CURVE('',#9340,#9384,#13046,.T.);
#8319=EDGE_CURVE('',#9337,#9341,#13047,.T.);
#8320=EDGE_CURVE('',#9498,#9488,#13048,.T.);
#8321=EDGE_CURVE('',#9495,#9499,#13049,.T.);
#8322=EDGE_CURVE('',#9506,#9494,#13050,.T.);
#8323=EDGE_CURVE('',#9503,#9507,#13051,.T.);
#8324=EDGE_CURVE('',#9514,#9502,#13052,.T.);
#8325=EDGE_CURVE('',#9511,#9515,#13053,.T.);
#8326=EDGE_CURVE('',#9522,#9510,#13054,.T.);
#8327=EDGE_CURVE('',#9519,#9523,#13055,.T.);
#8328=EDGE_CURVE('',#9528,#9518,#13056,.T.);
#8329=EDGE_CURVE('',#10403,#9529,#13057,.T.);
#8330=EDGE_CURVE('',#10402,#10404,#13058,.T.);
#8331=EDGE_CURVE('',#10404,#10405,#13059,.T.);
#8332=EDGE_CURVE('',#9489,#10405,#13060,.T.);
#8333=EDGE_CURVE('',#9346,#9300,#13061,.T.);
#8334=EDGE_CURVE('',#9349,#9347,#13062,.T.);
#8335=EDGE_CURVE('',#9394,#9348,#13063,.T.);
#8336=EDGE_CURVE('',#9397,#9395,#13064,.T.);
#8337=EDGE_CURVE('',#9442,#9396,#13065,.T.);
#8338=EDGE_CURVE('',#9445,#9443,#13066,.T.);
#8339=EDGE_CURVE('',#9490,#9444,#13067,.T.);
#8340=EDGE_CURVE('',#10405,#9491,#13068,.T.);
#8341=EDGE_CURVE('',#10404,#10406,#13069,.T.);
#8342=EDGE_CURVE('',#10406,#10407,#13070,.T.);
#8343=EDGE_CURVE('',#9533,#10407,#13071,.T.);
#8344=EDGE_CURVE('',#9298,#9532,#13072,.T.);
#8345=EDGE_CURVE('',#9301,#9299,#13073,.T.);
#8346=EDGE_CURVE('',#9534,#9262,#13074,.T.);
#8347=EDGE_CURVE('',#10407,#9535,#13075,.T.);
#8348=EDGE_CURVE('',#10406,#10401,#13076,.T.);
#8349=EDGE_CURVE('',#9291,#10400,#13077,.T.);
#8350=EDGE_CURVE('',#9280,#9290,#13078,.T.);
#8351=EDGE_CURVE('',#9287,#9281,#13079,.T.);
#8352=EDGE_CURVE('',#9272,#9286,#13080,.T.);
#8353=EDGE_CURVE('',#9279,#9273,#13081,.T.);
#8354=EDGE_CURVE('',#9264,#9278,#13082,.T.);
#8355=EDGE_CURVE('',#9271,#9265,#13083,.T.);
#8356=EDGE_CURVE('',#9256,#9270,#13084,.T.);
#8357=EDGE_CURVE('',#9263,#9257,#13085,.T.);
#8358=EDGE_CURVE('',#9012,#9056,#13086,.T.);
#8359=EDGE_CURVE('',#10408,#9013,#13087,.T.);
#8360=EDGE_CURVE('',#10409,#10408,#13088,.T.);
#8361=EDGE_CURVE('',#10409,#10410,#13089,.T.);
#8362=EDGE_CURVE('',#10410,#10411,#13090,.T.);
#8363=EDGE_CURVE('',#9247,#10411,#13091,.T.);
#8364=EDGE_CURVE('',#9204,#9246,#13092,.T.);
#8365=EDGE_CURVE('',#9201,#9205,#13093,.T.);
#8366=EDGE_CURVE('',#9156,#9200,#13094,.T.);
#8367=EDGE_CURVE('',#9153,#9157,#13095,.T.);
#8368=EDGE_CURVE('',#9108,#9152,#13096,.T.);
#8369=EDGE_CURVE('',#9105,#9109,#13097,.T.);
#8370=EDGE_CURVE('',#9060,#9104,#13098,.T.);
#8371=EDGE_CURVE('',#9057,#9061,#13099,.T.);
#8372=EDGE_CURVE('',#9218,#9208,#13100,.T.);
#8373=EDGE_CURVE('',#9215,#9219,#13101,.T.);
#8374=EDGE_CURVE('',#9226,#9214,#13102,.T.);
#8375=EDGE_CURVE('',#9223,#9227,#13103,.T.);
#8376=EDGE_CURVE('',#9234,#9222,#13104,.T.);
#8377=EDGE_CURVE('',#9231,#9235,#13105,.T.);
#8378=EDGE_CURVE('',#9242,#9230,#13106,.T.);
#8379=EDGE_CURVE('',#9239,#9243,#13107,.T.);
#8380=EDGE_CURVE('',#9248,#9238,#13108,.T.);
#8381=EDGE_CURVE('',#10411,#9249,#13109,.T.);
#8382=EDGE_CURVE('',#10410,#10412,#13110,.T.);
#8383=EDGE_CURVE('',#10412,#10413,#13111,.T.);
#8384=EDGE_CURVE('',#9209,#10413,#13112,.T.);
#8385=EDGE_CURVE('',#9066,#9020,#13113,.T.);
#8386=EDGE_CURVE('',#9069,#9067,#13114,.T.);
#8387=EDGE_CURVE('',#9114,#9068,#13115,.T.);
#8388=EDGE_CURVE('',#9117,#9115,#13116,.T.);
#8389=EDGE_CURVE('',#9162,#9116,#13117,.T.);
#8390=EDGE_CURVE('',#9165,#9163,#13118,.T.);
#8391=EDGE_CURVE('',#9210,#9164,#13119,.T.);
#8392=EDGE_CURVE('',#10413,#9211,#13120,.T.);
#8393=EDGE_CURVE('',#10412,#10414,#13121,.T.);
#8394=EDGE_CURVE('',#10414,#10415,#13122,.T.);
#8395=EDGE_CURVE('',#9253,#10415,#13123,.T.);
#8396=EDGE_CURVE('',#9018,#9252,#13124,.T.);
#8397=EDGE_CURVE('',#9021,#9019,#13125,.T.);
#8398=EDGE_CURVE('',#9254,#8982,#13126,.T.);
#8399=EDGE_CURVE('',#10415,#9255,#13127,.T.);
#8400=EDGE_CURVE('',#10414,#10409,#13128,.T.);
#8401=EDGE_CURVE('',#9011,#10408,#13129,.T.);
#8402=EDGE_CURVE('',#9000,#9010,#13130,.T.);
#8403=EDGE_CURVE('',#9007,#9001,#13131,.T.);
#8404=EDGE_CURVE('',#8992,#9006,#13132,.T.);
#8405=EDGE_CURVE('',#8999,#8993,#13133,.T.);
#8406=EDGE_CURVE('',#8984,#8998,#13134,.T.);
#8407=EDGE_CURVE('',#8991,#8985,#13135,.T.);
#8408=EDGE_CURVE('',#8976,#8990,#13136,.T.);
#8409=EDGE_CURVE('',#8983,#8977,#13137,.T.);
#8410=EDGE_CURVE('',#8696,#8708,#13138,.T.);
#8411=EDGE_CURVE('',#10416,#8697,#13139,.T.);
#8412=EDGE_CURVE('',#10417,#10416,#13140,.T.);
#8413=EDGE_CURVE('',#10417,#10418,#13141,.T.);
#8414=EDGE_CURVE('',#10418,#10419,#13142,.T.);
#8415=EDGE_CURVE('',#8739,#10419,#13143,.T.);
#8416=EDGE_CURVE('',#8726,#8738,#13144,.T.);
#8417=EDGE_CURVE('',#8733,#8727,#13145,.T.);
#8418=EDGE_CURVE('',#8718,#8732,#13146,.T.);
#8419=EDGE_CURVE('',#8725,#8719,#13147,.T.);
#8420=EDGE_CURVE('',#8710,#8724,#13148,.T.);
#8421=EDGE_CURVE('',#8717,#8711,#13149,.T.);
#8422=EDGE_CURVE('',#8702,#8716,#13150,.T.);
#8423=EDGE_CURVE('',#8709,#8703,#13151,.T.);
#8424=EDGE_CURVE('',#8740,#8700,#13152,.T.);
#8425=EDGE_CURVE('',#8747,#8741,#13153,.T.);
#8426=EDGE_CURVE('',#8788,#8746,#13154,.T.);
#8427=EDGE_CURVE('',#8795,#8789,#13155,.T.);
#8428=EDGE_CURVE('',#8836,#8794,#13156,.T.);
#8429=EDGE_CURVE('',#8843,#8837,#13157,.T.);
#8430=EDGE_CURVE('',#8884,#8842,#13158,.T.);
#8431=EDGE_CURVE('',#8891,#8885,#13159,.T.);
#8432=EDGE_CURVE('',#8932,#8890,#13160,.T.);
#8433=EDGE_CURVE('',#10420,#8933,#13161,.T.);
#8434=EDGE_CURVE('',#10421,#10420,#13162,.T.);
#8435=EDGE_CURVE('',#10421,#10417,#13163,.T.);
#8436=EDGE_CURVE('',#8701,#10416,#13164,.T.);
#8437=EDGE_CURVE('',#10422,#8611,#13165,.T.);
#8438=EDGE_CURVE('',#10422,#10423,#13166,.T.);
#8439=EDGE_CURVE('',#10423,#8612,#13167,.T.);
#8440=EDGE_CURVE('',#10423,#8648,#13168,.T.);
#8441=EDGE_CURVE('',#10424,#8609,#13169,.T.);
#8442=EDGE_CURVE('',#10424,#10425,#13170,.T.);
#8443=EDGE_CURVE('',#10425,#8610,#13171,.T.);
#8444=EDGE_CURVE('',#10425,#10422,#13172,.T.);
#8445=EDGE_CURVE('',#10426,#10427,#13173,.T.);
#8446=EDGE_CURVE('',#10426,#10428,#36,.F.);
#8447=EDGE_CURVE('',#8649,#10428,#13174,.T.);
#8448=EDGE_CURVE('',#10429,#10424,#13175,.T.);
#8449=EDGE_CURVE('',#10429,#10427,#37,.F.);
#8450=EDGE_CURVE('',#10430,#8644,#13176,.T.);
#8451=EDGE_CURVE('',#10430,#10431,#13177,.T.);
#8452=EDGE_CURVE('',#10431,#8645,#13178,.T.);
#8453=EDGE_CURVE('',#10431,#8580,#13179,.T.);
#8454=EDGE_CURVE('',#10432,#8642,#13180,.T.);
#8455=EDGE_CURVE('',#10432,#10433,#13181,.T.);
#8456=EDGE_CURVE('',#10433,#8643,#13182,.T.);
#8457=EDGE_CURVE('',#10433,#10430,#13183,.T.);
#8458=EDGE_CURVE('',#10419,#8735,#13184,.T.);
#8459=EDGE_CURVE('',#8783,#8785,#13185,.T.);
#8460=EDGE_CURVE('',#8831,#8833,#13186,.T.);
#8461=EDGE_CURVE('',#8879,#8881,#13187,.T.);
#8462=EDGE_CURVE('',#8927,#8929,#13188,.T.);
#8463=EDGE_CURVE('',#8937,#10420,#13189,.T.);
#8464=EDGE_CURVE('',#8943,#8945,#13190,.T.);
#8465=EDGE_CURVE('',#8951,#8953,#13191,.T.);
#8466=EDGE_CURVE('',#8959,#8961,#13192,.T.);
#8467=EDGE_CURVE('',#8967,#8969,#13193,.T.);
#8468=EDGE_CURVE('',#8973,#10434,#13194,.T.);
#8469=EDGE_CURVE('',#10434,#8975,#13195,.T.);
#8470=EDGE_CURVE('',#10435,#10436,#13196,.T.);
#8471=EDGE_CURVE('',#10436,#10437,#38,.F.);
#8472=EDGE_CURVE('',#10437,#8581,#13197,.T.);
#8473=EDGE_CURVE('',#10432,#10438,#13198,.T.);
#8474=EDGE_CURVE('',#10438,#10435,#39,.F.);
#8475=EDGE_CURVE('',#10439,#8623,#13199,.T.);
#8476=EDGE_CURVE('',#10439,#10440,#13200,.T.);
#8477=EDGE_CURVE('',#10440,#8624,#13201,.T.);
#8478=EDGE_CURVE('',#10440,#10441,#13202,.T.);
#8479=EDGE_CURVE('',#10441,#8625,#13203,.T.);
#8480=EDGE_CURVE('',#10441,#10442,#13204,.T.);
#8481=EDGE_CURVE('',#10442,#8626,#13205,.T.);
#8482=EDGE_CURVE('',#10442,#8654,#13206,.T.);
#8483=EDGE_CURVE('',#10439,#10443,#13207,.T.);
#8484=EDGE_CURVE('',#10443,#10444,#40,.F.);
#8485=EDGE_CURVE('',#10444,#10445,#13208,.T.);
#8486=EDGE_CURVE('',#10445,#10446,#41,.F.);
#8487=EDGE_CURVE('',#10446,#8655,#13209,.T.);
#8488=EDGE_CURVE('',#10447,#10448,#13210,.T.);
#8489=EDGE_CURVE('',#10447,#8629,#13211,.T.);
#8490=EDGE_CURVE('',#10448,#8637,#13212,.T.);
#8491=EDGE_CURVE('',#10449,#8636,#13213,.T.);
#8492=EDGE_CURVE('',#10448,#10449,#13214,.T.);
#8493=EDGE_CURVE('',#10450,#8635,#13215,.T.);
#8494=EDGE_CURVE('',#10449,#10450,#13216,.T.);
#8495=EDGE_CURVE('',#10450,#8651,#13217,.T.);
#8496=EDGE_CURVE('',#10451,#10452,#13218,.T.);
#8497=EDGE_CURVE('',#10452,#10453,#42,.T.);
#8498=EDGE_CURVE('',#10453,#10447,#13219,.T.);
#8499=EDGE_CURVE('',#8650,#10454,#13220,.T.);
#8500=EDGE_CURVE('',#10454,#10451,#43,.T.);
#8501=EDGE_CURVE('',#10455,#8599,#13221,.T.);
#8502=EDGE_CURVE('',#10455,#10456,#13222,.T.);
#8503=EDGE_CURVE('',#10456,#8600,#13223,.T.);
#8504=EDGE_CURVE('',#10456,#10457,#13224,.T.);
#8505=EDGE_CURVE('',#10457,#8601,#13225,.T.);
#8506=EDGE_CURVE('',#10457,#10458,#13226,.T.);
#8507=EDGE_CURVE('',#10458,#8602,#13227,.T.);
#8508=EDGE_CURVE('',#10458,#8652,#13228,.T.);
#8509=EDGE_CURVE('',#10455,#10459,#13229,.T.);
#8510=EDGE_CURVE('',#10459,#10460,#44,.F.);
#8511=EDGE_CURVE('',#10460,#10461,#13230,.T.);
#8512=EDGE_CURVE('',#10461,#10462,#45,.F.);
#8513=EDGE_CURVE('',#10462,#8653,#13231,.T.);
#8514=EDGE_CURVE('',#10463,#8591,#13232,.T.);
#8515=EDGE_CURVE('',#10463,#10464,#13233,.T.);
#8516=EDGE_CURVE('',#10464,#8592,#13234,.T.);
#8517=EDGE_CURVE('',#10464,#8646,#13235,.T.);
#8518=EDGE_CURVE('',#10465,#8589,#13236,.T.);
#8519=EDGE_CURVE('',#10465,#10466,#13237,.T.);
#8520=EDGE_CURVE('',#10466,#8590,#13238,.T.);
#8521=EDGE_CURVE('',#10466,#10463,#13239,.T.);
#8522=EDGE_CURVE('',#10465,#10467,#13240,.T.);
#8523=EDGE_CURVE('',#10467,#10468,#46,.F.);
#8524=EDGE_CURVE('',#10468,#10469,#13241,.T.);
#8525=EDGE_CURVE('',#10469,#10470,#47,.F.);
#8526=EDGE_CURVE('',#10470,#8647,#13242,.T.);
#8527=EDGE_CURVE('',#8734,#8782,#13243,.T.);
#8528=EDGE_CURVE('',#10418,#10471,#13244,.T.);
#8529=EDGE_CURVE('',#10471,#10434,#13245,.T.);
#8530=EDGE_CURVE('',#8928,#8972,#13246,.T.);
#8531=EDGE_CURVE('',#8880,#8926,#13247,.T.);
#8532=EDGE_CURVE('',#8832,#8878,#13248,.T.);
#8533=EDGE_CURVE('',#8784,#8830,#13249,.T.);
#8534=EDGE_CURVE('',#8944,#8936,#13250,.T.);
#8535=EDGE_CURVE('',#8952,#8942,#13251,.T.);
#8536=EDGE_CURVE('',#8960,#8950,#13252,.T.);
#8537=EDGE_CURVE('',#8968,#8958,#13253,.T.);
#8538=EDGE_CURVE('',#8974,#8966,#13254,.T.);
#8539=EDGE_CURVE('',#10471,#10421,#13255,.T.);
#8540=EDGE_CURVE('',#10472,#8614,#13256,.T.);
#8541=EDGE_CURVE('',#10473,#10472,#13257,.T.);
#8542=EDGE_CURVE('',#10473,#8616,#13258,.T.);
#8543=EDGE_CURVE('',#10474,#10473,#13259,.T.);
#8544=EDGE_CURVE('',#10474,#8617,#13260,.T.);
#8545=EDGE_CURVE('',#10475,#10474,#13261,.T.);
#8546=EDGE_CURVE('',#10475,#8615,#13262,.T.);
#8547=EDGE_CURVE('',#10472,#10475,#13263,.T.);
#8548=EDGE_CURVE('',#8664,#8674,#13264,.T.);
#8549=EDGE_CURVE('',#8677,#8656,#13265,.T.);
#8550=EDGE_CURVE('',#8676,#8662,#13266,.T.);
#8551=EDGE_CURVE('',#8689,#8693,#13267,.T.);
#8552=EDGE_CURVE('',#8686,#8692,#13268,.T.);
#8553=EDGE_CURVE('',#8695,#8681,#13269,.T.);
#8554=EDGE_CURVE('',#8694,#8678,#13270,.T.);
#8555=EDGE_CURVE('',#8667,#8675,#13271,.T.);
#8556=EDGE_CURVE('',#10446,#8618,#13272,.T.);
#8557=EDGE_CURVE('',#8622,#10443,#13273,.F.);
#8558=EDGE_CURVE('',#10444,#8621,#13274,.T.);
#8559=EDGE_CURVE('',#8620,#10445,#13275,.F.);
#8560=EDGE_CURVE('',#10462,#8594,#13276,.T.);
#8561=EDGE_CURVE('',#8598,#10459,#13277,.F.);
#8562=EDGE_CURVE('',#10460,#8597,#13278,.T.);
#8563=EDGE_CURVE('',#8596,#10461,#13279,.F.);
#8564=EDGE_CURVE('',#10453,#8628,#13280,.T.);
#8565=EDGE_CURVE('',#8632,#10454,#13281,.F.);
#8566=EDGE_CURVE('',#8630,#10452,#13282,.F.);
#8567=EDGE_CURVE('',#10451,#8631,#13283,.T.);
#8568=EDGE_CURVE('',#8608,#10429,#13284,.F.);
#8569=EDGE_CURVE('',#10428,#8605,#13285,.T.);
#8570=EDGE_CURVE('',#8606,#10426,#13286,.F.);
#8571=EDGE_CURVE('',#10427,#8607,#13287,.T.);
#8572=EDGE_CURVE('',#10470,#8584,#13288,.T.);
#8573=EDGE_CURVE('',#8588,#10467,#13289,.F.);
#8574=EDGE_CURVE('',#10468,#8587,#13290,.T.);
#8575=EDGE_CURVE('',#8586,#10469,#13291,.F.);
#8576=EDGE_CURVE('',#10437,#8638,#13292,.T.);
#8577=EDGE_CURVE('',#8641,#10438,#13293,.F.);
#8578=EDGE_CURVE('',#8639,#10436,#13294,.F.);
#8579=EDGE_CURVE('',#10435,#8640,#13295,.T.);
#8580=VERTEX_POINT('',#25595);
#8581=VERTEX_POINT('',#25596);
#8582=VERTEX_POINT('',#25598);
#8583=VERTEX_POINT('',#25600);
#8584=VERTEX_POINT('',#25604);
#8585=VERTEX_POINT('',#25605);
#8586=VERTEX_POINT('',#25607);
#8587=VERTEX_POINT('',#25609);
#8588=VERTEX_POINT('',#25611);
#8589=VERTEX_POINT('',#25613);
#8590=VERTEX_POINT('',#25615);
#8591=VERTEX_POINT('',#25617);
#8592=VERTEX_POINT('',#25619);
#8593=VERTEX_POINT('',#25621);
#8594=VERTEX_POINT('',#25624);
#8595=VERTEX_POINT('',#25625);
#8596=VERTEX_POINT('',#25627);
#8597=VERTEX_POINT('',#25629);
#8598=VERTEX_POINT('',#25631);
#8599=VERTEX_POINT('',#25633);
#8600=VERTEX_POINT('',#25635);
#8601=VERTEX_POINT('',#25637);
#8602=VERTEX_POINT('',#25639);
#8603=VERTEX_POINT('',#25641);
#8604=VERTEX_POINT('',#25644);
#8605=VERTEX_POINT('',#25645);
#8606=VERTEX_POINT('',#25647);
#8607=VERTEX_POINT('',#25649);
#8608=VERTEX_POINT('',#25651);
#8609=VERTEX_POINT('',#25653);
#8610=VERTEX_POINT('',#25655);
#8611=VERTEX_POINT('',#25657);
#8612=VERTEX_POINT('',#25659);
#8613=VERTEX_POINT('',#25661);
#8614=VERTEX_POINT('',#25664);
#8615=VERTEX_POINT('',#25665);
#8616=VERTEX_POINT('',#25667);
#8617=VERTEX_POINT('',#25669);
#8618=VERTEX_POINT('',#25672);
#8619=VERTEX_POINT('',#25673);
#8620=VERTEX_POINT('',#25675);
#8621=VERTEX_POINT('',#25677);
#8622=VERTEX_POINT('',#25679);
#8623=VERTEX_POINT('',#25681);
#8624=VERTEX_POINT('',#25683);
#8625=VERTEX_POINT('',#25685);
#8626=VERTEX_POINT('',#25687);
#8627=VERTEX_POINT('',#25689);
#8628=VERTEX_POINT('',#25692);
#8629=VERTEX_POINT('',#25693);
#8630=VERTEX_POINT('',#25695);
#8631=VERTEX_POINT('',#25697);
#8632=VERTEX_POINT('',#25699);
#8633=VERTEX_POINT('',#25701);
#8634=VERTEX_POINT('',#25703);
#8635=VERTEX_POINT('',#25705);
#8636=VERTEX_POINT('',#25707);
#8637=VERTEX_POINT('',#25709);
#8638=VERTEX_POINT('',#25712);
#8639=VERTEX_POINT('',#25714);
#8640=VERTEX_POINT('',#25716);
#8641=VERTEX_POINT('',#25718);
#8642=VERTEX_POINT('',#25720);
#8643=VERTEX_POINT('',#25722);
#8644=VERTEX_POINT('',#25724);
#8645=VERTEX_POINT('',#25726);
#8646=VERTEX_POINT('',#25730);
#8647=VERTEX_POINT('',#25731);
#8648=VERTEX_POINT('',#25736);
#8649=VERTEX_POINT('',#25737);
#8650=VERTEX_POINT('',#25742);
#8651=VERTEX_POINT('',#25744);
#8652=VERTEX_POINT('',#25748);
#8653=VERTEX_POINT('',#25749);
#8654=VERTEX_POINT('',#25754);
#8655=VERTEX_POINT('',#25755);
#8656=VERTEX_POINT('',#25760);
#8657=VERTEX_POINT('',#25761);
#8658=VERTEX_POINT('',#25763);
#8659=VERTEX_POINT('',#25765);
#8660=VERTEX_POINT('',#25767);
#8661=VERTEX_POINT('',#25769);
#8662=VERTEX_POINT('',#25771);
#8663=VERTEX_POINT('',#25773);
#8664=VERTEX_POINT('',#25777);
#8665=VERTEX_POINT('',#25779);
#8666=VERTEX_POINT('',#25781);
#8667=VERTEX_POINT('',#25783);
#8668=VERTEX_POINT('',#25785);
#8669=VERTEX_POINT('',#25787);
#8670=VERTEX_POINT('',#25791);
#8671=VERTEX_POINT('',#25792);
#8672=VERTEX_POINT('',#25797);
#8673=VERTEX_POINT('',#25798);
#8674=VERTEX_POINT('',#25800);
#8675=VERTEX_POINT('',#25802);
#8676=VERTEX_POINT('',#25806);
#8677=VERTEX_POINT('',#25807);
#8678=VERTEX_POINT('',#25812);
#8679=VERTEX_POINT('',#25814);
#8680=VERTEX_POINT('',#25816);
#8681=VERTEX_POINT('',#25818);
#8682=VERTEX_POINT('',#25820);
#8683=VERTEX_POINT('',#25822);
#8684=VERTEX_POINT('',#25829);
#8685=VERTEX_POINT('',#25831);
#8686=VERTEX_POINT('',#25835);
#8687=VERTEX_POINT('',#25837);
#8688=VERTEX_POINT('',#25839);
#8689=VERTEX_POINT('',#25841);
#8690=VERTEX_POINT('',#25846);
#8691=VERTEX_POINT('',#25847);
#8692=VERTEX_POINT('',#25849);
#8693=VERTEX_POINT('',#25851);
#8694=VERTEX_POINT('',#25855);
#8695=VERTEX_POINT('',#25857);
#8696=VERTEX_POINT('',#25864);
#8697=VERTEX_POINT('',#25865);
#8698=VERTEX_POINT('',#25867);
#8699=VERTEX_POINT('',#25869);
#8700=VERTEX_POINT('',#25873);
#8701=VERTEX_POINT('',#25875);
#8702=VERTEX_POINT('',#25879);
#8703=VERTEX_POINT('',#25880);
#8704=VERTEX_POINT('',#25882);
#8705=VERTEX_POINT('',#25884);
#8706=VERTEX_POINT('',#25888);
#8707=VERTEX_POINT('',#25890);
#8708=VERTEX_POINT('',#25894);
#8709=VERTEX_POINT('',#25896);
#8710=VERTEX_POINT('',#25900);
#8711=VERTEX_POINT('',#25901);
#8712=VERTEX_POINT('',#25903);
#8713=VERTEX_POINT('',#25905);
#8714=VERTEX_POINT('',#25909);
#8715=VERTEX_POINT('',#25911);
#8716=VERTEX_POINT('',#25915);
#8717=VERTEX_POINT('',#25917);
#8718=VERTEX_POINT('',#25921);
#8719=VERTEX_POINT('',#25922);
#8720=VERTEX_POINT('',#25924);
#8721=VERTEX_POINT('',#25926);
#8722=VERTEX_POINT('',#25930);
#8723=VERTEX_POINT('',#25932);
#8724=VERTEX_POINT('',#25936);
#8725=VERTEX_POINT('',#25938);
#8726=VERTEX_POINT('',#25942);
#8727=VERTEX_POINT('',#25943);
#8728=VERTEX_POINT('',#25945);
#8729=VERTEX_POINT('',#25947);
#8730=VERTEX_POINT('',#25951);
#8731=VERTEX_POINT('',#25953);
#8732=VERTEX_POINT('',#25957);
#8733=VERTEX_POINT('',#25959);
#8734=VERTEX_POINT('',#25963);
#8735=VERTEX_POINT('',#25964);
#8736=VERTEX_POINT('',#25966);
#8737=VERTEX_POINT('',#25968);
#8738=VERTEX_POINT('',#25972);
#8739=VERTEX_POINT('',#25974);
#8740=VERTEX_POINT('',#25978);
#8741=VERTEX_POINT('',#25979);
#8742=VERTEX_POINT('',#25981);
#8743=VERTEX_POINT('',#25983);
#8744=VERTEX_POINT('',#25987);
#8745=VERTEX_POINT('',#25989);
#8746=VERTEX_POINT('',#25993);
#8747=VERTEX_POINT('',#25995);
#8748=VERTEX_POINT('',#25999);
#8749=VERTEX_POINT('',#26000);
#8750=VERTEX_POINT('',#26002);
#8751=VERTEX_POINT('',#26004);
#8752=VERTEX_POINT('',#26008);
#8753=VERTEX_POINT('',#26010);
#8754=VERTEX_POINT('',#26014);
#8755=VERTEX_POINT('',#26016);
#8756=VERTEX_POINT('',#26023);
#8757=VERTEX_POINT('',#26024);
#8758=VERTEX_POINT('',#26026);
#8759=VERTEX_POINT('',#26028);
#8760=VERTEX_POINT('',#26032);
#8761=VERTEX_POINT('',#26034);
#8762=VERTEX_POINT('',#26038);
#8763=VERTEX_POINT('',#26040);
#8764=VERTEX_POINT('',#26047);
#8765=VERTEX_POINT('',#26048);
#8766=VERTEX_POINT('',#26050);
#8767=VERTEX_POINT('',#26052);
#8768=VERTEX_POINT('',#26056);
#8769=VERTEX_POINT('',#26058);
#8770=VERTEX_POINT('',#26062);
#8771=VERTEX_POINT('',#26064);
#8772=VERTEX_POINT('',#26071);
#8773=VERTEX_POINT('',#26072);
#8774=VERTEX_POINT('',#26074);
#8775=VERTEX_POINT('',#26076);
#8776=VERTEX_POINT('',#26080);
#8777=VERTEX_POINT('',#26082);
#8778=VERTEX_POINT('',#26086);
#8779=VERTEX_POINT('',#26088);
#8780=VERTEX_POINT('',#26095);
#8781=VERTEX_POINT('',#26096);
#8782=VERTEX_POINT('',#26098);
#8783=VERTEX_POINT('',#26100);
#8784=VERTEX_POINT('',#26104);
#8785=VERTEX_POINT('',#26105);
#8786=VERTEX_POINT('',#26107);
#8787=VERTEX_POINT('',#26109);
#8788=VERTEX_POINT('',#26116);
#8789=VERTEX_POINT('',#26117);
#8790=VERTEX_POINT('',#26119);
#8791=VERTEX_POINT('',#26121);
#8792=VERTEX_POINT('',#26125);
#8793=VERTEX_POINT('',#26127);
#8794=VERTEX_POINT('',#26131);
#8795=VERTEX_POINT('',#26133);
#8796=VERTEX_POINT('',#26137);
#8797=VERTEX_POINT('',#26138);
#8798=VERTEX_POINT('',#26140);
#8799=VERTEX_POINT('',#26142);
#8800=VERTEX_POINT('',#26146);
#8801=VERTEX_POINT('',#26148);
#8802=VERTEX_POINT('',#26152);
#8803=VERTEX_POINT('',#26154);
#8804=VERTEX_POINT('',#26161);
#8805=VERTEX_POINT('',#26162);
#8806=VERTEX_POINT('',#26164);
#8807=VERTEX_POINT('',#26166);
#8808=VERTEX_POINT('',#26170);
#8809=VERTEX_POINT('',#26172);
#8810=VERTEX_POINT('',#26176);
#8811=VERTEX_POINT('',#26178);
#8812=VERTEX_POINT('',#26185);
#8813=VERTEX_POINT('',#26186);
#8814=VERTEX_POINT('',#26188);
#8815=VERTEX_POINT('',#26190);
#8816=VERTEX_POINT('',#26194);
#8817=VERTEX_POINT('',#26196);
#8818=VERTEX_POINT('',#26200);
#8819=VERTEX_POINT('',#26202);
#8820=VERTEX_POINT('',#26209);
#8821=VERTEX_POINT('',#26210);
#8822=VERTEX_POINT('',#26212);
#8823=VERTEX_POINT('',#26214);
#8824=VERTEX_POINT('',#26218);
#8825=VERTEX_POINT('',#26220);
#8826=VERTEX_POINT('',#26224);
#8827=VERTEX_POINT('',#26226);
#8828=VERTEX_POINT('',#26233);
#8829=VERTEX_POINT('',#26234);
#8830=VERTEX_POINT('',#26236);
#8831=VERTEX_POINT('',#26238);
#8832=VERTEX_POINT('',#26242);
#8833=VERTEX_POINT('',#26243);
#8834=VERTEX_POINT('',#26245);
#8835=VERTEX_POINT('',#26247);
#8836=VERTEX_POINT('',#26254);
#8837=VERTEX_POINT('',#26255);
#8838=VERTEX_POINT('',#26257);
#8839=VERTEX_POINT('',#26259);
#8840=VERTEX_POINT('',#26263);
#8841=VERTEX_POINT('',#26265);
#8842=VERTEX_POINT('',#26269);
#8843=VERTEX_POINT('',#26271);
#8844=VERTEX_POINT('',#26275);
#8845=VERTEX_POINT('',#26276);
#8846=VERTEX_POINT('',#26278);
#8847=VERTEX_POINT('',#26280);
#8848=VERTEX_POINT('',#26284);
#8849=VERTEX_POINT('',#26286);
#8850=VERTEX_POINT('',#26290);
#8851=VERTEX_POINT('',#26292);
#8852=VERTEX_POINT('',#26299);
#8853=VERTEX_POINT('',#26300);
#8854=VERTEX_POINT('',#26302);
#8855=VERTEX_POINT('',#26304);
#8856=VERTEX_POINT('',#26308);
#8857=VERTEX_POINT('',#26310);
#8858=VERTEX_POINT('',#26314);
#8859=VERTEX_POINT('',#26316);
#8860=VERTEX_POINT('',#26323);
#8861=VERTEX_POINT('',#26324);
#8862=VERTEX_POINT('',#26326);
#8863=VERTEX_POINT('',#26328);
#8864=VERTEX_POINT('',#26332);
#8865=VERTEX_POINT('',#26334);
#8866=VERTEX_POINT('',#26338);
#8867=VERTEX_POINT('',#26340);
#8868=VERTEX_POINT('',#26347);
#8869=VERTEX_POINT('',#26348);
#8870=VERTEX_POINT('',#26350);
#8871=VERTEX_POINT('',#26352);
#8872=VERTEX_POINT('',#26356);
#8873=VERTEX_POINT('',#26358);
#8874=VERTEX_POINT('',#26362);
#8875=VERTEX_POINT('',#26364);
#8876=VERTEX_POINT('',#26371);
#8877=VERTEX_POINT('',#26372);
#8878=VERTEX_POINT('',#26374);
#8879=VERTEX_POINT('',#26376);
#8880=VERTEX_POINT('',#26380);
#8881=VERTEX_POINT('',#26381);
#8882=VERTEX_POINT('',#26383);
#8883=VERTEX_POINT('',#26385);
#8884=VERTEX_POINT('',#26392);
#8885=VERTEX_POINT('',#26393);
#8886=VERTEX_POINT('',#26395);
#8887=VERTEX_POINT('',#26397);
#8888=VERTEX_POINT('',#26401);
#8889=VERTEX_POINT('',#26403);
#8890=VERTEX_POINT('',#26407);
#8891=VERTEX_POINT('',#26409);
#8892=VERTEX_POINT('',#26413);
#8893=VERTEX_POINT('',#26414);
#8894=VERTEX_POINT('',#26416);
#8895=VERTEX_POINT('',#26418);
#8896=VERTEX_POINT('',#26422);
#8897=VERTEX_POINT('',#26424);
#8898=VERTEX_POINT('',#26428);
#8899=VERTEX_POINT('',#26430);
#8900=VERTEX_POINT('',#26437);
#8901=VERTEX_POINT('',#26438);
#8902=VERTEX_POINT('',#26440);
#8903=VERTEX_POINT('',#26442);
#8904=VERTEX_POINT('',#26446);
#8905=VERTEX_POINT('',#26448);
#8906=VERTEX_POINT('',#26452);
#8907=VERTEX_POINT('',#26454);
#8908=VERTEX_POINT('',#26461);
#8909=VERTEX_POINT('',#26462);
#8910=VERTEX_POINT('',#26464);
#8911=VERTEX_POINT('',#26466);
#8912=VERTEX_POINT('',#26470);
#8913=VERTEX_POINT('',#26472);
#8914=VERTEX_POINT('',#26476);
#8915=VERTEX_POINT('',#26478);
#8916=VERTEX_POINT('',#26485);
#8917=VERTEX_POINT('',#26486);
#8918=VERTEX_POINT('',#26488);
#8919=VERTEX_POINT('',#26490);
#8920=VERTEX_POINT('',#26494);
#8921=VERTEX_POINT('',#26496);
#8922=VERTEX_POINT('',#26500);
#8923=VERTEX_POINT('',#26502);
#8924=VERTEX_POINT('',#26509);
#8925=VERTEX_POINT('',#26510);
#8926=VERTEX_POINT('',#26512);
#8927=VERTEX_POINT('',#26514);
#8928=VERTEX_POINT('',#26518);
#8929=VERTEX_POINT('',#26519);
#8930=VERTEX_POINT('',#26521);
#8931=VERTEX_POINT('',#26523);
#8932=VERTEX_POINT('',#26530);
#8933=VERTEX_POINT('',#26531);
#8934=VERTEX_POINT('',#26533);
#8935=VERTEX_POINT('',#26535);
#8936=VERTEX_POINT('',#26539);
#8937=VERTEX_POINT('',#26541);
#8938=VERTEX_POINT('',#26545);
#8939=VERTEX_POINT('',#26546);
#8940=VERTEX_POINT('',#26548);
#8941=VERTEX_POINT('',#26550);
#8942=VERTEX_POINT('',#26554);
#8943=VERTEX_POINT('',#26556);
#8944=VERTEX_POINT('',#26560);
#8945=VERTEX_POINT('',#26561);
#8946=VERTEX_POINT('',#26566);
#8947=VERTEX_POINT('',#26567);
#8948=VERTEX_POINT('',#26569);
#8949=VERTEX_POINT('',#26571);
#8950=VERTEX_POINT('',#26575);
#8951=VERTEX_POINT('',#26577);
#8952=VERTEX_POINT('',#26581);
#8953=VERTEX_POINT('',#26582);
#8954=VERTEX_POINT('',#26587);
#8955=VERTEX_POINT('',#26588);
#8956=VERTEX_POINT('',#26590);
#8957=VERTEX_POINT('',#26592);
#8958=VERTEX_POINT('',#26596);
#8959=VERTEX_POINT('',#26598);
#8960=VERTEX_POINT('',#26602);
#8961=VERTEX_POINT('',#26603);
#8962=VERTEX_POINT('',#26608);
#8963=VERTEX_POINT('',#26609);
#8964=VERTEX_POINT('',#26611);
#8965=VERTEX_POINT('',#26613);
#8966=VERTEX_POINT('',#26617);
#8967=VERTEX_POINT('',#26619);
#8968=VERTEX_POINT('',#26623);
#8969=VERTEX_POINT('',#26624);
#8970=VERTEX_POINT('',#26629);
#8971=VERTEX_POINT('',#26630);
#8972=VERTEX_POINT('',#26632);
#8973=VERTEX_POINT('',#26634);
#8974=VERTEX_POINT('',#26638);
#8975=VERTEX_POINT('',#26639);
#8976=VERTEX_POINT('',#26644);
#8977=VERTEX_POINT('',#26645);
#8978=VERTEX_POINT('',#26647);
#8979=VERTEX_POINT('',#26649);
#8980=VERTEX_POINT('',#26653);
#8981=VERTEX_POINT('',#26654);
#8982=VERTEX_POINT('',#26656);
#8983=VERTEX_POINT('',#26658);
#8984=VERTEX_POINT('',#26665);
#8985=VERTEX_POINT('',#26666);
#8986=VERTEX_POINT('',#26668);
#8987=VERTEX_POINT('',#26670);
#8988=VERTEX_POINT('',#26674);
#8989=VERTEX_POINT('',#26675);
#8990=VERTEX_POINT('',#26677);
#8991=VERTEX_POINT('',#26679);
#8992=VERTEX_POINT('',#26686);
#8993=VERTEX_POINT('',#26687);
#8994=VERTEX_POINT('',#26689);
#8995=VERTEX_POINT('',#26691);
#8996=VERTEX_POINT('',#26695);
#8997=VERTEX_POINT('',#26696);
#8998=VERTEX_POINT('',#26698);
#8999=VERTEX_POINT('',#26700);
#9000=VERTEX_POINT('',#26707);
#9001=VERTEX_POINT('',#26708);
#9002=VERTEX_POINT('',#26710);
#9003=VERTEX_POINT('',#26712);
#9004=VERTEX_POINT('',#26716);
#9005=VERTEX_POINT('',#26717);
#9006=VERTEX_POINT('',#26719);
#9007=VERTEX_POINT('',#26721);
#9008=VERTEX_POINT('',#26728);
#9009=VERTEX_POINT('',#26729);
#9010=VERTEX_POINT('',#26731);
#9011=VERTEX_POINT('',#26733);
#9012=VERTEX_POINT('',#26737);
#9013=VERTEX_POINT('',#26738);
#9014=VERTEX_POINT('',#26743);
#9015=VERTEX_POINT('',#26744);
#9016=VERTEX_POINT('',#26746);
#9017=VERTEX_POINT('',#26748);
#9018=VERTEX_POINT('',#26752);
#9019=VERTEX_POINT('',#26753);
#9020=VERTEX_POINT('',#26758);
#9021=VERTEX_POINT('',#26760);
#9022=VERTEX_POINT('',#26764);
#9023=VERTEX_POINT('',#26765);
#9024=VERTEX_POINT('',#26767);
#9025=VERTEX_POINT('',#26769);
#9026=VERTEX_POINT('',#26773);
#9027=VERTEX_POINT('',#26774);
#9028=VERTEX_POINT('',#26779);
#9029=VERTEX_POINT('',#26780);
#9030=VERTEX_POINT('',#26788);
#9031=VERTEX_POINT('',#26789);
#9032=VERTEX_POINT('',#26791);
#9033=VERTEX_POINT('',#26793);
#9034=VERTEX_POINT('',#26797);
#9035=VERTEX_POINT('',#26798);
#9036=VERTEX_POINT('',#26803);
#9037=VERTEX_POINT('',#26804);
#9038=VERTEX_POINT('',#26812);
#9039=VERTEX_POINT('',#26813);
#9040=VERTEX_POINT('',#26815);
#9041=VERTEX_POINT('',#26817);
#9042=VERTEX_POINT('',#26821);
#9043=VERTEX_POINT('',#26822);
#9044=VERTEX_POINT('',#26827);
#9045=VERTEX_POINT('',#26828);
#9046=VERTEX_POINT('',#26836);
#9047=VERTEX_POINT('',#26837);
#9048=VERTEX_POINT('',#26839);
#9049=VERTEX_POINT('',#26841);
#9050=VERTEX_POINT('',#26845);
#9051=VERTEX_POINT('',#26846);
#9052=VERTEX_POINT('',#26851);
#9053=VERTEX_POINT('',#26852);
#9054=VERTEX_POINT('',#26860);
#9055=VERTEX_POINT('',#26861);
#9056=VERTEX_POINT('',#26863);
#9057=VERTEX_POINT('',#26865);
#9058=VERTEX_POINT('',#26869);
#9059=VERTEX_POINT('',#26870);
#9060=VERTEX_POINT('',#26875);
#9061=VERTEX_POINT('',#26876);
#9062=VERTEX_POINT('',#26881);
#9063=VERTEX_POINT('',#26882);
#9064=VERTEX_POINT('',#26884);
#9065=VERTEX_POINT('',#26886);
#9066=VERTEX_POINT('',#26890);
#9067=VERTEX_POINT('',#26891);
#9068=VERTEX_POINT('',#26896);
#9069=VERTEX_POINT('',#26898);
#9070=VERTEX_POINT('',#26902);
#9071=VERTEX_POINT('',#26903);
#9072=VERTEX_POINT('',#26905);
#9073=VERTEX_POINT('',#26907);
#9074=VERTEX_POINT('',#26911);
#9075=VERTEX_POINT('',#26912);
#9076=VERTEX_POINT('',#26917);
#9077=VERTEX_POINT('',#26918);
#9078=VERTEX_POINT('',#26926);
#9079=VERTEX_POINT('',#26927);
#9080=VERTEX_POINT('',#26929);
#9081=VERTEX_POINT('',#26931);
#9082=VERTEX_POINT('',#26935);
#9083=VERTEX_POINT('',#26936);
#9084=VERTEX_POINT('',#26941);
#9085=VERTEX_POINT('',#26942);
#9086=VERTEX_POINT('',#26950);
#9087=VERTEX_POINT('',#26951);
#9088=VERTEX_POINT('',#26953);
#9089=VERTEX_POINT('',#26955);
#9090=VERTEX_POINT('',#26959);
#9091=VERTEX_POINT('',#26960);
#9092=VERTEX_POINT('',#26965);
#9093=VERTEX_POINT('',#26966);
#9094=VERTEX_POINT('',#26974);
#9095=VERTEX_POINT('',#26975);
#9096=VERTEX_POINT('',#26977);
#9097=VERTEX_POINT('',#26979);
#9098=VERTEX_POINT('',#26983);
#9099=VERTEX_POINT('',#26984);
#9100=VERTEX_POINT('',#26989);
#9101=VERTEX_POINT('',#26990);
#9102=VERTEX_POINT('',#26998);
#9103=VERTEX_POINT('',#26999);
#9104=VERTEX_POINT('',#27001);
#9105=VERTEX_POINT('',#27003);
#9106=VERTEX_POINT('',#27007);
#9107=VERTEX_POINT('',#27008);
#9108=VERTEX_POINT('',#27013);
#9109=VERTEX_POINT('',#27014);
#9110=VERTEX_POINT('',#27019);
#9111=VERTEX_POINT('',#27020);
#9112=VERTEX_POINT('',#27022);
#9113=VERTEX_POINT('',#27024);
#9114=VERTEX_POINT('',#27028);
#9115=VERTEX_POINT('',#27029);
#9116=VERTEX_POINT('',#27034);
#9117=VERTEX_POINT('',#27036);
#9118=VERTEX_POINT('',#27040);
#9119=VERTEX_POINT('',#27041);
#9120=VERTEX_POINT('',#27043);
#9121=VERTEX_POINT('',#27045);
#9122=VERTEX_POINT('',#27049);
#9123=VERTEX_POINT('',#27050);
#9124=VERTEX_POINT('',#27055);
#9125=VERTEX_POINT('',#27056);
#9126=VERTEX_POINT('',#27064);
#9127=VERTEX_POINT('',#27065);
#9128=VERTEX_POINT('',#27067);
#9129=VERTEX_POINT('',#27069);
#9130=VERTEX_POINT('',#27073);
#9131=VERTEX_POINT('',#27074);
#9132=VERTEX_POINT('',#27079);
#9133=VERTEX_POINT('',#27080);
#9134=VERTEX_POINT('',#27088);
#9135=VERTEX_POINT('',#27089);
#9136=VERTEX_POINT('',#27091);
#9137=VERTEX_POINT('',#27093);
#9138=VERTEX_POINT('',#27097);
#9139=VERTEX_POINT('',#27098);
#9140=VERTEX_POINT('',#27103);
#9141=VERTEX_POINT('',#27104);
#9142=VERTEX_POINT('',#27112);
#9143=VERTEX_POINT('',#27113);
#9144=VERTEX_POINT('',#27115);
#9145=VERTEX_POINT('',#27117);
#9146=VERTEX_POINT('',#27121);
#9147=VERTEX_POINT('',#27122);
#9148=VERTEX_POINT('',#27127);
#9149=VERTEX_POINT('',#27128);
#9150=VERTEX_POINT('',#27136);
#9151=VERTEX_POINT('',#27137);
#9152=VERTEX_POINT('',#27139);
#9153=VERTEX_POINT('',#27141);
#9154=VERTEX_POINT('',#27145);
#9155=VERTEX_POINT('',#27146);
#9156=VERTEX_POINT('',#27151);
#9157=VERTEX_POINT('',#27152);
#9158=VERTEX_POINT('',#27157);
#9159=VERTEX_POINT('',#27158);
#9160=VERTEX_POINT('',#27160);
#9161=VERTEX_POINT('',#27162);
#9162=VERTEX_POINT('',#27166);
#9163=VERTEX_POINT('',#27167);
#9164=VERTEX_POINT('',#27172);
#9165=VERTEX_POINT('',#27174);
#9166=VERTEX_POINT('',#27178);
#9167=VERTEX_POINT('',#27179);
#9168=VERTEX_POINT('',#27181);
#9169=VERTEX_POINT('',#27183);
#9170=VERTEX_POINT('',#27187);
#9171=VERTEX_POINT('',#27188);
#9172=VERTEX_POINT('',#27193);
#9173=VERTEX_POINT('',#27194);
#9174=VERTEX_POINT('',#27202);
#9175=VERTEX_POINT('',#27203);
#9176=VERTEX_POINT('',#27205);
#9177=VERTEX_POINT('',#27207);
#9178=VERTEX_POINT('',#27211);
#9179=VERTEX_POINT('',#27212);
#9180=VERTEX_POINT('',#27217);
#9181=VERTEX_POINT('',#27218);
#9182=VERTEX_POINT('',#27226);
#9183=VERTEX_POINT('',#27227);
#9184=VERTEX_POINT('',#27229);
#9185=VERTEX_POINT('',#27231);
#9186=VERTEX_POINT('',#27235);
#9187=VERTEX_POINT('',#27236);
#9188=VERTEX_POINT('',#27241);
#9189=VERTEX_POINT('',#27242);
#9190=VERTEX_POINT('',#27250);
#9191=VERTEX_POINT('',#27251);
#9192=VERTEX_POINT('',#27253);
#9193=VERTEX_POINT('',#27255);
#9194=VERTEX_POINT('',#27259);
#9195=VERTEX_POINT('',#27260);
#9196=VERTEX_POINT('',#27265);
#9197=VERTEX_POINT('',#27266);
#9198=VERTEX_POINT('',#27274);
#9199=VERTEX_POINT('',#27275);
#9200=VERTEX_POINT('',#27277);
#9201=VERTEX_POINT('',#27279);
#9202=VERTEX_POINT('',#27283);
#9203=VERTEX_POINT('',#27284);
#9204=VERTEX_POINT('',#27289);
#9205=VERTEX_POINT('',#27290);
#9206=VERTEX_POINT('',#27295);
#9207=VERTEX_POINT('',#27296);
#9208=VERTEX_POINT('',#27298);
#9209=VERTEX_POINT('',#27300);
#9210=VERTEX_POINT('',#27304);
#9211=VERTEX_POINT('',#27305);
#9212=VERTEX_POINT('',#27310);
#9213=VERTEX_POINT('',#27311);
#9214=VERTEX_POINT('',#27313);
#9215=VERTEX_POINT('',#27315);
#9216=VERTEX_POINT('',#27319);
#9217=VERTEX_POINT('',#27320);
#9218=VERTEX_POINT('',#27325);
#9219=VERTEX_POINT('',#27326);
#9220=VERTEX_POINT('',#27331);
#9221=VERTEX_POINT('',#27332);
#9222=VERTEX_POINT('',#27334);
#9223=VERTEX_POINT('',#27336);
#9224=VERTEX_POINT('',#27340);
#9225=VERTEX_POINT('',#27341);
#9226=VERTEX_POINT('',#27346);
#9227=VERTEX_POINT('',#27347);
#9228=VERTEX_POINT('',#27352);
#9229=VERTEX_POINT('',#27353);
#9230=VERTEX_POINT('',#27355);
#9231=VERTEX_POINT('',#27357);
#9232=VERTEX_POINT('',#27361);
#9233=VERTEX_POINT('',#27362);
#9234=VERTEX_POINT('',#27367);
#9235=VERTEX_POINT('',#27368);
#9236=VERTEX_POINT('',#27373);
#9237=VERTEX_POINT('',#27374);
#9238=VERTEX_POINT('',#27376);
#9239=VERTEX_POINT('',#27378);
#9240=VERTEX_POINT('',#27382);
#9241=VERTEX_POINT('',#27383);
#9242=VERTEX_POINT('',#27388);
#9243=VERTEX_POINT('',#27389);
#9244=VERTEX_POINT('',#27394);
#9245=VERTEX_POINT('',#27395);
#9246=VERTEX_POINT('',#27397);
#9247=VERTEX_POINT('',#27399);
#9248=VERTEX_POINT('',#27403);
#9249=VERTEX_POINT('',#27404);
#9250=VERTEX_POINT('',#27409);
#9251=VERTEX_POINT('',#27410);
#9252=VERTEX_POINT('',#27412);
#9253=VERTEX_POINT('',#27414);
#9254=VERTEX_POINT('',#27418);
#9255=VERTEX_POINT('',#27419);
#9256=VERTEX_POINT('',#27424);
#9257=VERTEX_POINT('',#27425);
#9258=VERTEX_POINT('',#27427);
#9259=VERTEX_POINT('',#27429);
#9260=VERTEX_POINT('',#27433);
#9261=VERTEX_POINT('',#27434);
#9262=VERTEX_POINT('',#27436);
#9263=VERTEX_POINT('',#27438);
#9264=VERTEX_POINT('',#27445);
#9265=VERTEX_POINT('',#27446);
#9266=VERTEX_POINT('',#27448);
#9267=VERTEX_POINT('',#27450);
#9268=VERTEX_POINT('',#27454);
#9269=VERTEX_POINT('',#27455);
#9270=VERTEX_POINT('',#27457);
#9271=VERTEX_POINT('',#27459);
#9272=VERTEX_POINT('',#27466);
#9273=VERTEX_POINT('',#27467);
#9274=VERTEX_POINT('',#27469);
#9275=VERTEX_POINT('',#27471);
#9276=VERTEX_POINT('',#27475);
#9277=VERTEX_POINT('',#27476);
#9278=VERTEX_POINT('',#27478);
#9279=VERTEX_POINT('',#27480);
#9280=VERTEX_POINT('',#27487);
#9281=VERTEX_POINT('',#27488);
#9282=VERTEX_POINT('',#27490);
#9283=VERTEX_POINT('',#27492);
#9284=VERTEX_POINT('',#27496);
#9285=VERTEX_POINT('',#27497);
#9286=VERTEX_POINT('',#27499);
#9287=VERTEX_POINT('',#27501);
#9288=VERTEX_POINT('',#27508);
#9289=VERTEX_POINT('',#27509);
#9290=VERTEX_POINT('',#27511);
#9291=VERTEX_POINT('',#27513);
#9292=VERTEX_POINT('',#27517);
#9293=VERTEX_POINT('',#27518);
#9294=VERTEX_POINT('',#27523);
#9295=VERTEX_POINT('',#27524);
#9296=VERTEX_POINT('',#27526);
#9297=VERTEX_POINT('',#27528);
#9298=VERTEX_POINT('',#27532);
#9299=VERTEX_POINT('',#27533);
#9300=VERTEX_POINT('',#27538);
#9301=VERTEX_POINT('',#27540);
#9302=VERTEX_POINT('',#27544);
#9303=VERTEX_POINT('',#27545);
#9304=VERTEX_POINT('',#27547);
#9305=VERTEX_POINT('',#27549);
#9306=VERTEX_POINT('',#27553);
#9307=VERTEX_POINT('',#27554);
#9308=VERTEX_POINT('',#27559);
#9309=VERTEX_POINT('',#27560);
#9310=VERTEX_POINT('',#27568);
#9311=VERTEX_POINT('',#27569);
#9312=VERTEX_POINT('',#27571);
#9313=VERTEX_POINT('',#27573);
#9314=VERTEX_POINT('',#27577);
#9315=VERTEX_POINT('',#27578);
#9316=VERTEX_POINT('',#27583);
#9317=VERTEX_POINT('',#27584);
#9318=VERTEX_POINT('',#27592);
#9319=VERTEX_POINT('',#27593);
#9320=VERTEX_POINT('',#27595);
#9321=VERTEX_POINT('',#27597);
#9322=VERTEX_POINT('',#27601);
#9323=VERTEX_POINT('',#27602);
#9324=VERTEX_POINT('',#27607);
#9325=VERTEX_POINT('',#27608);
#9326=VERTEX_POINT('',#27616);
#9327=VERTEX_POINT('',#27617);
#9328=VERTEX_POINT('',#27619);
#9329=VERTEX_POINT('',#27621);
#9330=VERTEX_POINT('',#27625);
#9331=VERTEX_POINT('',#27626);
#9332=VERTEX_POINT('',#27631);
#9333=VERTEX_POINT('',#27632);
#9334=VERTEX_POINT('',#27640);
#9335=VERTEX_POINT('',#27641);
#9336=VERTEX_POINT('',#27643);
#9337=VERTEX_POINT('',#27645);
#9338=VERTEX_POINT('',#27649);
#9339=VERTEX_POINT('',#27650);
#9340=VERTEX_POINT('',#27655);
#9341=VERTEX_POINT('',#27656);
#9342=VERTEX_POINT('',#27661);
#9343=VERTEX_POINT('',#27662);
#9344=VERTEX_POINT('',#27664);
#9345=VERTEX_POINT('',#27666);
#9346=VERTEX_POINT('',#27670);
#9347=VERTEX_POINT('',#27671);
#9348=VERTEX_POINT('',#27676);
#9349=VERTEX_POINT('',#27678);
#9350=VERTEX_POINT('',#27682);
#9351=VERTEX_POINT('',#27683);
#9352=VERTEX_POINT('',#27685);
#9353=VERTEX_POINT('',#27687);
#9354=VERTEX_POINT('',#27691);
#9355=VERTEX_POINT('',#27692);
#9356=VERTEX_POINT('',#27697);
#9357=VERTEX_POINT('',#27698);
#9358=VERTEX_POINT('',#27706);
#9359=VERTEX_POINT('',#27707);
#9360=VERTEX_POINT('',#27709);
#9361=VERTEX_POINT('',#27711);
#9362=VERTEX_POINT('',#27715);
#9363=VERTEX_POINT('',#27716);
#9364=VERTEX_POINT('',#27721);
#9365=VERTEX_POINT('',#27722);
#9366=VERTEX_POINT('',#27730);
#9367=VERTEX_POINT('',#27731);
#9368=VERTEX_POINT('',#27733);
#9369=VERTEX_POINT('',#27735);
#9370=VERTEX_POINT('',#27739);
#9371=VERTEX_POINT('',#27740);
#9372=VERTEX_POINT('',#27745);
#9373=VERTEX_POINT('',#27746);
#9374=VERTEX_POINT('',#27754);
#9375=VERTEX_POINT('',#27755);
#9376=VERTEX_POINT('',#27757);
#9377=VERTEX_POINT('',#27759);
#9378=VERTEX_POINT('',#27763);
#9379=VERTEX_POINT('',#27764);
#9380=VERTEX_POINT('',#27769);
#9381=VERTEX_POINT('',#27770);
#9382=VERTEX_POINT('',#27778);
#9383=VERTEX_POINT('',#27779);
#9384=VERTEX_POINT('',#27781);
#9385=VERTEX_POINT('',#27783);
#9386=VERTEX_POINT('',#27787);
#9387=VERTEX_POINT('',#27788);
#9388=VERTEX_POINT('',#27793);
#9389=VERTEX_POINT('',#27794);
#9390=VERTEX_POINT('',#27799);
#9391=VERTEX_POINT('',#27800);
#9392=VERTEX_POINT('',#27802);
#9393=VERTEX_POINT('',#27804);
#9394=VERTEX_POINT('',#27808);
#9395=VERTEX_POINT('',#27809);
#9396=VERTEX_POINT('',#27814);
#9397=VERTEX_POINT('',#27816);
#9398=VERTEX_POINT('',#27820);
#9399=VERTEX_POINT('',#27821);
#9400=VERTEX_POINT('',#27823);
#9401=VERTEX_POINT('',#27825);
#9402=VERTEX_POINT('',#27829);
#9403=VERTEX_POINT('',#27830);
#9404=VERTEX_POINT('',#27835);
#9405=VERTEX_POINT('',#27836);
#9406=VERTEX_POINT('',#27844);
#9407=VERTEX_POINT('',#27845);
#9408=VERTEX_POINT('',#27847);
#9409=VERTEX_POINT('',#27849);
#9410=VERTEX_POINT('',#27853);
#9411=VERTEX_POINT('',#27854);
#9412=VERTEX_POINT('',#27859);
#9413=VERTEX_POINT('',#27860);
#9414=VERTEX_POINT('',#27868);
#9415=VERTEX_POINT('',#27869);
#9416=VERTEX_POINT('',#27871);
#9417=VERTEX_POINT('',#27873);
#9418=VERTEX_POINT('',#27877);
#9419=VERTEX_POINT('',#27878);
#9420=VERTEX_POINT('',#27883);
#9421=VERTEX_POINT('',#27884);
#9422=VERTEX_POINT('',#27892);
#9423=VERTEX_POINT('',#27893);
#9424=VERTEX_POINT('',#27895);
#9425=VERTEX_POINT('',#27897);
#9426=VERTEX_POINT('',#27901);
#9427=VERTEX_POINT('',#27902);
#9428=VERTEX_POINT('',#27907);
#9429=VERTEX_POINT('',#27908);
#9430=VERTEX_POINT('',#27916);
#9431=VERTEX_POINT('',#27917);
#9432=VERTEX_POINT('',#27919);
#9433=VERTEX_POINT('',#27921);
#9434=VERTEX_POINT('',#27925);
#9435=VERTEX_POINT('',#27926);
#9436=VERTEX_POINT('',#27931);
#9437=VERTEX_POINT('',#27932);
#9438=VERTEX_POINT('',#27937);
#9439=VERTEX_POINT('',#27938);
#9440=VERTEX_POINT('',#27940);
#9441=VERTEX_POINT('',#27942);
#9442=VERTEX_POINT('',#27946);
#9443=VERTEX_POINT('',#27947);
#9444=VERTEX_POINT('',#27952);
#9445=VERTEX_POINT('',#27954);
#9446=VERTEX_POINT('',#27958);
#9447=VERTEX_POINT('',#27959);
#9448=VERTEX_POINT('',#27961);
#9449=VERTEX_POINT('',#27963);
#9450=VERTEX_POINT('',#27967);
#9451=VERTEX_POINT('',#27968);
#9452=VERTEX_POINT('',#27973);
#9453=VERTEX_POINT('',#27974);
#9454=VERTEX_POINT('',#27982);
#9455=VERTEX_POINT('',#27983);
#9456=VERTEX_POINT('',#27985);
#9457=VERTEX_POINT('',#27987);
#9458=VERTEX_POINT('',#27991);
#9459=VERTEX_POINT('',#27992);
#9460=VERTEX_POINT('',#27997);
#9461=VERTEX_POINT('',#27998);
#9462=VERTEX_POINT('',#28006);
#9463=VERTEX_POINT('',#28007);
#9464=VERTEX_POINT('',#28009);
#9465=VERTEX_POINT('',#28011);
#9466=VERTEX_POINT('',#28015);
#9467=VERTEX_POINT('',#28016);
#9468=VERTEX_POINT('',#28021);
#9469=VERTEX_POINT('',#28022);
#9470=VERTEX_POINT('',#28030);
#9471=VERTEX_POINT('',#28031);
#9472=VERTEX_POINT('',#28033);
#9473=VERTEX_POINT('',#28035);
#9474=VERTEX_POINT('',#28039);
#9475=VERTEX_POINT('',#28040);
#9476=VERTEX_POINT('',#28045);
#9477=VERTEX_POINT('',#28046);
#9478=VERTEX_POINT('',#28054);
#9479=VERTEX_POINT('',#28055);
#9480=VERTEX_POINT('',#28057);
#9481=VERTEX_POINT('',#28059);
#9482=VERTEX_POINT('',#28063);
#9483=VERTEX_POINT('',#28064);
#9484=VERTEX_POINT('',#28069);
#9485=VERTEX_POINT('',#28070);
#9486=VERTEX_POINT('',#28075);
#9487=VERTEX_POINT('',#28076);
#9488=VERTEX_POINT('',#28078);
#9489=VERTEX_POINT('',#28080);
#9490=VERTEX_POINT('',#28084);
#9491=VERTEX_POINT('',#28085);
#9492=VERTEX_POINT('',#28090);
#9493=VERTEX_POINT('',#28091);
#9494=VERTEX_POINT('',#28093);
#9495=VERTEX_POINT('',#28095);
#9496=VERTEX_POINT('',#28099);
#9497=VERTEX_POINT('',#28100);
#9498=VERTEX_POINT('',#28105);
#9499=VERTEX_POINT('',#28106);
#9500=VERTEX_POINT('',#28111);
#9501=VERTEX_POINT('',#28112);
#9502=VERTEX_POINT('',#28114);
#9503=VERTEX_POINT('',#28116);
#9504=VERTEX_POINT('',#28120);
#9505=VERTEX_POINT('',#28121);
#9506=VERTEX_POINT('',#28126);
#9507=VERTEX_POINT('',#28127);
#9508=VERTEX_POINT('',#28132);
#9509=VERTEX_POINT('',#28133);
#9510=VERTEX_POINT('',#28135);
#9511=VERTEX_POINT('',#28137);
#9512=VERTEX_POINT('',#28141);
#9513=VERTEX_POINT('',#28142);
#9514=VERTEX_POINT('',#28147);
#9515=VERTEX_POINT('',#28148);
#9516=VERTEX_POINT('',#28153);
#9517=VERTEX_POINT('',#28154);
#9518=VERTEX_POINT('',#28156);
#9519=VERTEX_POINT('',#28158);
#9520=VERTEX_POINT('',#28162);
#9521=VERTEX_POINT('',#28163);
#9522=VERTEX_POINT('',#28168);
#9523=VERTEX_POINT('',#28169);
#9524=VERTEX_POINT('',#28174);
#9525=VERTEX_POINT('',#28175);
#9526=VERTEX_POINT('',#28177);
#9527=VERTEX_POINT('',#28179);
#9528=VERTEX_POINT('',#28183);
#9529=VERTEX_POINT('',#28184);
#9530=VERTEX_POINT('',#28189);
#9531=VERTEX_POINT('',#28190);
#9532=VERTEX_POINT('',#28192);
#9533=VERTEX_POINT('',#28194);
#9534=VERTEX_POINT('',#28198);
#9535=VERTEX_POINT('',#28199);
#9536=VERTEX_POINT('',#28204);
#9537=VERTEX_POINT('',#28205);
#9538=VERTEX_POINT('',#28207);
#9539=VERTEX_POINT('',#28209);
#9540=VERTEX_POINT('',#28213);
#9541=VERTEX_POINT('',#28214);
#9542=VERTEX_POINT('',#28216);
#9543=VERTEX_POINT('',#28218);
#9544=VERTEX_POINT('',#28225);
#9545=VERTEX_POINT('',#28226);
#9546=VERTEX_POINT('',#28228);
#9547=VERTEX_POINT('',#28230);
#9548=VERTEX_POINT('',#28234);
#9549=VERTEX_POINT('',#28235);
#9550=VERTEX_POINT('',#28237);
#9551=VERTEX_POINT('',#28239);
#9552=VERTEX_POINT('',#28246);
#9553=VERTEX_POINT('',#28247);
#9554=VERTEX_POINT('',#28249);
#9555=VERTEX_POINT('',#28251);
#9556=VERTEX_POINT('',#28255);
#9557=VERTEX_POINT('',#28256);
#9558=VERTEX_POINT('',#28258);
#9559=VERTEX_POINT('',#28260);
#9560=VERTEX_POINT('',#28267);
#9561=VERTEX_POINT('',#28268);
#9562=VERTEX_POINT('',#28270);
#9563=VERTEX_POINT('',#28272);
#9564=VERTEX_POINT('',#28276);
#9565=VERTEX_POINT('',#28277);
#9566=VERTEX_POINT('',#28279);
#9567=VERTEX_POINT('',#28281);
#9568=VERTEX_POINT('',#28288);
#9569=VERTEX_POINT('',#28289);
#9570=VERTEX_POINT('',#28291);
#9571=VERTEX_POINT('',#28293);
#9572=VERTEX_POINT('',#28297);
#9573=VERTEX_POINT('',#28298);
#9574=VERTEX_POINT('',#28303);
#9575=VERTEX_POINT('',#28304);
#9576=VERTEX_POINT('',#28306);
#9577=VERTEX_POINT('',#28308);
#9578=VERTEX_POINT('',#28312);
#9579=VERTEX_POINT('',#28313);
#9580=VERTEX_POINT('',#28318);
#9581=VERTEX_POINT('',#28320);
#9582=VERTEX_POINT('',#28324);
#9583=VERTEX_POINT('',#28325);
#9584=VERTEX_POINT('',#28327);
#9585=VERTEX_POINT('',#28329);
#9586=VERTEX_POINT('',#28333);
#9587=VERTEX_POINT('',#28334);
#9588=VERTEX_POINT('',#28339);
#9589=VERTEX_POINT('',#28340);
#9590=VERTEX_POINT('',#28348);
#9591=VERTEX_POINT('',#28349);
#9592=VERTEX_POINT('',#28351);
#9593=VERTEX_POINT('',#28353);
#9594=VERTEX_POINT('',#28357);
#9595=VERTEX_POINT('',#28358);
#9596=VERTEX_POINT('',#28363);
#9597=VERTEX_POINT('',#28364);
#9598=VERTEX_POINT('',#28372);
#9599=VERTEX_POINT('',#28373);
#9600=VERTEX_POINT('',#28375);
#9601=VERTEX_POINT('',#28377);
#9602=VERTEX_POINT('',#28381);
#9603=VERTEX_POINT('',#28382);
#9604=VERTEX_POINT('',#28387);
#9605=VERTEX_POINT('',#28388);
#9606=VERTEX_POINT('',#28396);
#9607=VERTEX_POINT('',#28397);
#9608=VERTEX_POINT('',#28399);
#9609=VERTEX_POINT('',#28401);
#9610=VERTEX_POINT('',#28405);
#9611=VERTEX_POINT('',#28406);
#9612=VERTEX_POINT('',#28411);
#9613=VERTEX_POINT('',#28412);
#9614=VERTEX_POINT('',#28420);
#9615=VERTEX_POINT('',#28421);
#9616=VERTEX_POINT('',#28423);
#9617=VERTEX_POINT('',#28425);
#9618=VERTEX_POINT('',#28429);
#9619=VERTEX_POINT('',#28430);
#9620=VERTEX_POINT('',#28435);
#9621=VERTEX_POINT('',#28436);
#9622=VERTEX_POINT('',#28441);
#9623=VERTEX_POINT('',#28442);
#9624=VERTEX_POINT('',#28444);
#9625=VERTEX_POINT('',#28446);
#9626=VERTEX_POINT('',#28450);
#9627=VERTEX_POINT('',#28451);
#9628=VERTEX_POINT('',#28456);
#9629=VERTEX_POINT('',#28458);
#9630=VERTEX_POINT('',#28462);
#9631=VERTEX_POINT('',#28463);
#9632=VERTEX_POINT('',#28465);
#9633=VERTEX_POINT('',#28467);
#9634=VERTEX_POINT('',#28471);
#9635=VERTEX_POINT('',#28472);
#9636=VERTEX_POINT('',#28477);
#9637=VERTEX_POINT('',#28478);
#9638=VERTEX_POINT('',#28486);
#9639=VERTEX_POINT('',#28487);
#9640=VERTEX_POINT('',#28489);
#9641=VERTEX_POINT('',#28491);
#9642=VERTEX_POINT('',#28495);
#9643=VERTEX_POINT('',#28496);
#9644=VERTEX_POINT('',#28501);
#9645=VERTEX_POINT('',#28502);
#9646=VERTEX_POINT('',#28510);
#9647=VERTEX_POINT('',#28511);
#9648=VERTEX_POINT('',#28513);
#9649=VERTEX_POINT('',#28515);
#9650=VERTEX_POINT('',#28519);
#9651=VERTEX_POINT('',#28520);
#9652=VERTEX_POINT('',#28525);
#9653=VERTEX_POINT('',#28526);
#9654=VERTEX_POINT('',#28534);
#9655=VERTEX_POINT('',#28535);
#9656=VERTEX_POINT('',#28537);
#9657=VERTEX_POINT('',#28539);
#9658=VERTEX_POINT('',#28543);
#9659=VERTEX_POINT('',#28544);
#9660=VERTEX_POINT('',#28549);
#9661=VERTEX_POINT('',#28550);
#9662=VERTEX_POINT('',#28558);
#9663=VERTEX_POINT('',#28559);
#9664=VERTEX_POINT('',#28561);
#9665=VERTEX_POINT('',#28563);
#9666=VERTEX_POINT('',#28567);
#9667=VERTEX_POINT('',#28568);
#9668=VERTEX_POINT('',#28573);
#9669=VERTEX_POINT('',#28574);
#9670=VERTEX_POINT('',#28579);
#9671=VERTEX_POINT('',#28580);
#9672=VERTEX_POINT('',#28582);
#9673=VERTEX_POINT('',#28584);
#9674=VERTEX_POINT('',#28588);
#9675=VERTEX_POINT('',#28589);
#9676=VERTEX_POINT('',#28594);
#9677=VERTEX_POINT('',#28596);
#9678=VERTEX_POINT('',#28600);
#9679=VERTEX_POINT('',#28601);
#9680=VERTEX_POINT('',#28603);
#9681=VERTEX_POINT('',#28605);
#9682=VERTEX_POINT('',#28609);
#9683=VERTEX_POINT('',#28610);
#9684=VERTEX_POINT('',#28615);
#9685=VERTEX_POINT('',#28616);
#9686=VERTEX_POINT('',#28624);
#9687=VERTEX_POINT('',#28625);
#9688=VERTEX_POINT('',#28627);
#9689=VERTEX_POINT('',#28629);
#9690=VERTEX_POINT('',#28633);
#9691=VERTEX_POINT('',#28634);
#9692=VERTEX_POINT('',#28639);
#9693=VERTEX_POINT('',#28640);
#9694=VERTEX_POINT('',#28648);
#9695=VERTEX_POINT('',#28649);
#9696=VERTEX_POINT('',#28651);
#9697=VERTEX_POINT('',#28653);
#9698=VERTEX_POINT('',#28657);
#9699=VERTEX_POINT('',#28658);
#9700=VERTEX_POINT('',#28663);
#9701=VERTEX_POINT('',#28664);
#9702=VERTEX_POINT('',#28672);
#9703=VERTEX_POINT('',#28673);
#9704=VERTEX_POINT('',#28675);
#9705=VERTEX_POINT('',#28677);
#9706=VERTEX_POINT('',#28681);
#9707=VERTEX_POINT('',#28682);
#9708=VERTEX_POINT('',#28687);
#9709=VERTEX_POINT('',#28688);
#9710=VERTEX_POINT('',#28696);
#9711=VERTEX_POINT('',#28697);
#9712=VERTEX_POINT('',#28699);
#9713=VERTEX_POINT('',#28701);
#9714=VERTEX_POINT('',#28705);
#9715=VERTEX_POINT('',#28706);
#9716=VERTEX_POINT('',#28711);
#9717=VERTEX_POINT('',#28712);
#9718=VERTEX_POINT('',#28717);
#9719=VERTEX_POINT('',#28718);
#9720=VERTEX_POINT('',#28720);
#9721=VERTEX_POINT('',#28722);
#9722=VERTEX_POINT('',#28726);
#9723=VERTEX_POINT('',#28727);
#9724=VERTEX_POINT('',#28732);
#9725=VERTEX_POINT('',#28734);
#9726=VERTEX_POINT('',#28738);
#9727=VERTEX_POINT('',#28739);
#9728=VERTEX_POINT('',#28741);
#9729=VERTEX_POINT('',#28743);
#9730=VERTEX_POINT('',#28747);
#9731=VERTEX_POINT('',#28748);
#9732=VERTEX_POINT('',#28753);
#9733=VERTEX_POINT('',#28754);
#9734=VERTEX_POINT('',#28762);
#9735=VERTEX_POINT('',#28763);
#9736=VERTEX_POINT('',#28765);
#9737=VERTEX_POINT('',#28767);
#9738=VERTEX_POINT('',#28771);
#9739=VERTEX_POINT('',#28772);
#9740=VERTEX_POINT('',#28777);
#9741=VERTEX_POINT('',#28778);
#9742=VERTEX_POINT('',#28786);
#9743=VERTEX_POINT('',#28787);
#9744=VERTEX_POINT('',#28789);
#9745=VERTEX_POINT('',#28791);
#9746=VERTEX_POINT('',#28795);
#9747=VERTEX_POINT('',#28796);
#9748=VERTEX_POINT('',#28801);
#9749=VERTEX_POINT('',#28802);
#9750=VERTEX_POINT('',#28810);
#9751=VERTEX_POINT('',#28811);
#9752=VERTEX_POINT('',#28813);
#9753=VERTEX_POINT('',#28815);
#9754=VERTEX_POINT('',#28819);
#9755=VERTEX_POINT('',#28820);
#9756=VERTEX_POINT('',#28825);
#9757=VERTEX_POINT('',#28826);
#9758=VERTEX_POINT('',#28834);
#9759=VERTEX_POINT('',#28835);
#9760=VERTEX_POINT('',#28837);
#9761=VERTEX_POINT('',#28839);
#9762=VERTEX_POINT('',#28843);
#9763=VERTEX_POINT('',#28844);
#9764=VERTEX_POINT('',#28849);
#9765=VERTEX_POINT('',#28850);
#9766=VERTEX_POINT('',#28855);
#9767=VERTEX_POINT('',#28856);
#9768=VERTEX_POINT('',#28858);
#9769=VERTEX_POINT('',#28860);
#9770=VERTEX_POINT('',#28864);
#9771=VERTEX_POINT('',#28865);
#9772=VERTEX_POINT('',#28870);
#9773=VERTEX_POINT('',#28871);
#9774=VERTEX_POINT('',#28873);
#9775=VERTEX_POINT('',#28875);
#9776=VERTEX_POINT('',#28879);
#9777=VERTEX_POINT('',#28880);
#9778=VERTEX_POINT('',#28885);
#9779=VERTEX_POINT('',#28886);
#9780=VERTEX_POINT('',#28891);
#9781=VERTEX_POINT('',#28892);
#9782=VERTEX_POINT('',#28894);
#9783=VERTEX_POINT('',#28896);
#9784=VERTEX_POINT('',#28900);
#9785=VERTEX_POINT('',#28901);
#9786=VERTEX_POINT('',#28906);
#9787=VERTEX_POINT('',#28907);
#9788=VERTEX_POINT('',#28912);
#9789=VERTEX_POINT('',#28913);
#9790=VERTEX_POINT('',#28915);
#9791=VERTEX_POINT('',#28917);
#9792=VERTEX_POINT('',#28921);
#9793=VERTEX_POINT('',#28922);
#9794=VERTEX_POINT('',#28927);
#9795=VERTEX_POINT('',#28928);
#9796=VERTEX_POINT('',#28933);
#9797=VERTEX_POINT('',#28934);
#9798=VERTEX_POINT('',#28936);
#9799=VERTEX_POINT('',#28938);
#9800=VERTEX_POINT('',#28942);
#9801=VERTEX_POINT('',#28943);
#9802=VERTEX_POINT('',#28948);
#9803=VERTEX_POINT('',#28949);
#9804=VERTEX_POINT('',#28954);
#9805=VERTEX_POINT('',#28955);
#9806=VERTEX_POINT('',#28957);
#9807=VERTEX_POINT('',#28959);
#9808=VERTEX_POINT('',#28963);
#9809=VERTEX_POINT('',#28964);
#9810=VERTEX_POINT('',#28969);
#9811=VERTEX_POINT('',#28970);
#9812=VERTEX_POINT('',#28972);
#9813=VERTEX_POINT('',#28974);
#9814=VERTEX_POINT('',#28978);
#9815=VERTEX_POINT('',#28979);
#9816=VERTEX_POINT('',#28984);
#9817=VERTEX_POINT('',#28985);
#9818=VERTEX_POINT('',#28987);
#9819=VERTEX_POINT('',#28989);
#9820=VERTEX_POINT('',#28993);
#9821=VERTEX_POINT('',#28994);
#9822=VERTEX_POINT('',#28996);
#9823=VERTEX_POINT('',#28998);
#9824=VERTEX_POINT('',#29005);
#9825=VERTEX_POINT('',#29006);
#9826=VERTEX_POINT('',#29008);
#9827=VERTEX_POINT('',#29010);
#9828=VERTEX_POINT('',#29014);
#9829=VERTEX_POINT('',#29015);
#9830=VERTEX_POINT('',#29017);
#9831=VERTEX_POINT('',#29019);
#9832=VERTEX_POINT('',#29026);
#9833=VERTEX_POINT('',#29027);
#9834=VERTEX_POINT('',#29029);
#9835=VERTEX_POINT('',#29031);
#9836=VERTEX_POINT('',#29035);
#9837=VERTEX_POINT('',#29036);
#9838=VERTEX_POINT('',#29038);
#9839=VERTEX_POINT('',#29040);
#9840=VERTEX_POINT('',#29047);
#9841=VERTEX_POINT('',#29048);
#9842=VERTEX_POINT('',#29050);
#9843=VERTEX_POINT('',#29052);
#9844=VERTEX_POINT('',#29056);
#9845=VERTEX_POINT('',#29057);
#9846=VERTEX_POINT('',#29059);
#9847=VERTEX_POINT('',#29061);
#9848=VERTEX_POINT('',#29068);
#9849=VERTEX_POINT('',#29069);
#9850=VERTEX_POINT('',#29071);
#9851=VERTEX_POINT('',#29073);
#9852=VERTEX_POINT('',#29077);
#9853=VERTEX_POINT('',#29078);
#9854=VERTEX_POINT('',#29083);
#9855=VERTEX_POINT('',#29084);
#9856=VERTEX_POINT('',#29086);
#9857=VERTEX_POINT('',#29088);
#9858=VERTEX_POINT('',#29092);
#9859=VERTEX_POINT('',#29093);
#9860=VERTEX_POINT('',#29098);
#9861=VERTEX_POINT('',#29100);
#9862=VERTEX_POINT('',#29104);
#9863=VERTEX_POINT('',#29105);
#9864=VERTEX_POINT('',#29107);
#9865=VERTEX_POINT('',#29109);
#9866=VERTEX_POINT('',#29113);
#9867=VERTEX_POINT('',#29114);
#9868=VERTEX_POINT('',#29119);
#9869=VERTEX_POINT('',#29120);
#9870=VERTEX_POINT('',#29128);
#9871=VERTEX_POINT('',#29129);
#9872=VERTEX_POINT('',#29131);
#9873=VERTEX_POINT('',#29133);
#9874=VERTEX_POINT('',#29137);
#9875=VERTEX_POINT('',#29138);
#9876=VERTEX_POINT('',#29143);
#9877=VERTEX_POINT('',#29144);
#9878=VERTEX_POINT('',#29152);
#9879=VERTEX_POINT('',#29153);
#9880=VERTEX_POINT('',#29155);
#9881=VERTEX_POINT('',#29157);
#9882=VERTEX_POINT('',#29161);
#9883=VERTEX_POINT('',#29162);
#9884=VERTEX_POINT('',#29167);
#9885=VERTEX_POINT('',#29168);
#9886=VERTEX_POINT('',#29176);
#9887=VERTEX_POINT('',#29177);
#9888=VERTEX_POINT('',#29179);
#9889=VERTEX_POINT('',#29181);
#9890=VERTEX_POINT('',#29185);
#9891=VERTEX_POINT('',#29186);
#9892=VERTEX_POINT('',#29191);
#9893=VERTEX_POINT('',#29192);
#9894=VERTEX_POINT('',#29200);
#9895=VERTEX_POINT('',#29201);
#9896=VERTEX_POINT('',#29203);
#9897=VERTEX_POINT('',#29205);
#9898=VERTEX_POINT('',#29209);
#9899=VERTEX_POINT('',#29210);
#9900=VERTEX_POINT('',#29215);
#9901=VERTEX_POINT('',#29216);
#9902=VERTEX_POINT('',#29221);
#9903=VERTEX_POINT('',#29222);
#9904=VERTEX_POINT('',#29224);
#9905=VERTEX_POINT('',#29226);
#9906=VERTEX_POINT('',#29230);
#9907=VERTEX_POINT('',#29231);
#9908=VERTEX_POINT('',#29236);
#9909=VERTEX_POINT('',#29238);
#9910=VERTEX_POINT('',#29242);
#9911=VERTEX_POINT('',#29243);
#9912=VERTEX_POINT('',#29245);
#9913=VERTEX_POINT('',#29247);
#9914=VERTEX_POINT('',#29251);
#9915=VERTEX_POINT('',#29252);
#9916=VERTEX_POINT('',#29257);
#9917=VERTEX_POINT('',#29258);
#9918=VERTEX_POINT('',#29266);
#9919=VERTEX_POINT('',#29267);
#9920=VERTEX_POINT('',#29269);
#9921=VERTEX_POINT('',#29271);
#9922=VERTEX_POINT('',#29275);
#9923=VERTEX_POINT('',#29276);
#9924=VERTEX_POINT('',#29281);
#9925=VERTEX_POINT('',#29282);
#9926=VERTEX_POINT('',#29290);
#9927=VERTEX_POINT('',#29291);
#9928=VERTEX_POINT('',#29293);
#9929=VERTEX_POINT('',#29295);
#9930=VERTEX_POINT('',#29299);
#9931=VERTEX_POINT('',#29300);
#9932=VERTEX_POINT('',#29305);
#9933=VERTEX_POINT('',#29306);
#9934=VERTEX_POINT('',#29314);
#9935=VERTEX_POINT('',#29315);
#9936=VERTEX_POINT('',#29317);
#9937=VERTEX_POINT('',#29319);
#9938=VERTEX_POINT('',#29323);
#9939=VERTEX_POINT('',#29324);
#9940=VERTEX_POINT('',#29329);
#9941=VERTEX_POINT('',#29330);
#9942=VERTEX_POINT('',#29338);
#9943=VERTEX_POINT('',#29339);
#9944=VERTEX_POINT('',#29341);
#9945=VERTEX_POINT('',#29343);
#9946=VERTEX_POINT('',#29347);
#9947=VERTEX_POINT('',#29348);
#9948=VERTEX_POINT('',#29353);
#9949=VERTEX_POINT('',#29354);
#9950=VERTEX_POINT('',#29359);
#9951=VERTEX_POINT('',#29360);
#9952=VERTEX_POINT('',#29362);
#9953=VERTEX_POINT('',#29364);
#9954=VERTEX_POINT('',#29368);
#9955=VERTEX_POINT('',#29369);
#9956=VERTEX_POINT('',#29374);
#9957=VERTEX_POINT('',#29376);
#9958=VERTEX_POINT('',#29380);
#9959=VERTEX_POINT('',#29381);
#9960=VERTEX_POINT('',#29383);
#9961=VERTEX_POINT('',#29385);
#9962=VERTEX_POINT('',#29389);
#9963=VERTEX_POINT('',#29390);
#9964=VERTEX_POINT('',#29395);
#9965=VERTEX_POINT('',#29396);
#9966=VERTEX_POINT('',#29404);
#9967=VERTEX_POINT('',#29405);
#9968=VERTEX_POINT('',#29407);
#9969=VERTEX_POINT('',#29409);
#9970=VERTEX_POINT('',#29413);
#9971=VERTEX_POINT('',#29414);
#9972=VERTEX_POINT('',#29419);
#9973=VERTEX_POINT('',#29420);
#9974=VERTEX_POINT('',#29428);
#9975=VERTEX_POINT('',#29429);
#9976=VERTEX_POINT('',#29431);
#9977=VERTEX_POINT('',#29433);
#9978=VERTEX_POINT('',#29437);
#9979=VERTEX_POINT('',#29438);
#9980=VERTEX_POINT('',#29443);
#9981=VERTEX_POINT('',#29444);
#9982=VERTEX_POINT('',#29452);
#9983=VERTEX_POINT('',#29453);
#9984=VERTEX_POINT('',#29455);
#9985=VERTEX_POINT('',#29457);
#9986=VERTEX_POINT('',#29461);
#9987=VERTEX_POINT('',#29462);
#9988=VERTEX_POINT('',#29467);
#9989=VERTEX_POINT('',#29468);
#9990=VERTEX_POINT('',#29476);
#9991=VERTEX_POINT('',#29477);
#9992=VERTEX_POINT('',#29479);
#9993=VERTEX_POINT('',#29481);
#9994=VERTEX_POINT('',#29485);
#9995=VERTEX_POINT('',#29486);
#9996=VERTEX_POINT('',#29491);
#9997=VERTEX_POINT('',#29492);
#9998=VERTEX_POINT('',#29497);
#9999=VERTEX_POINT('',#29498);
#10000=VERTEX_POINT('',#29500);
#10001=VERTEX_POINT('',#29502);
#10002=VERTEX_POINT('',#29506);
#10003=VERTEX_POINT('',#29507);
#10004=VERTEX_POINT('',#29512);
#10005=VERTEX_POINT('',#29514);
#10006=VERTEX_POINT('',#29518);
#10007=VERTEX_POINT('',#29519);
#10008=VERTEX_POINT('',#29521);
#10009=VERTEX_POINT('',#29523);
#10010=VERTEX_POINT('',#29527);
#10011=VERTEX_POINT('',#29528);
#10012=VERTEX_POINT('',#29533);
#10013=VERTEX_POINT('',#29534);
#10014=VERTEX_POINT('',#29542);
#10015=VERTEX_POINT('',#29543);
#10016=VERTEX_POINT('',#29545);
#10017=VERTEX_POINT('',#29547);
#10018=VERTEX_POINT('',#29551);
#10019=VERTEX_POINT('',#29552);
#10020=VERTEX_POINT('',#29557);
#10021=VERTEX_POINT('',#29558);
#10022=VERTEX_POINT('',#29566);
#10023=VERTEX_POINT('',#29567);
#10024=VERTEX_POINT('',#29569);
#10025=VERTEX_POINT('',#29571);
#10026=VERTEX_POINT('',#29575);
#10027=VERTEX_POINT('',#29576);
#10028=VERTEX_POINT('',#29581);
#10029=VERTEX_POINT('',#29582);
#10030=VERTEX_POINT('',#29590);
#10031=VERTEX_POINT('',#29591);
#10032=VERTEX_POINT('',#29593);
#10033=VERTEX_POINT('',#29595);
#10034=VERTEX_POINT('',#29599);
#10035=VERTEX_POINT('',#29600);
#10036=VERTEX_POINT('',#29605);
#10037=VERTEX_POINT('',#29606);
#10038=VERTEX_POINT('',#29614);
#10039=VERTEX_POINT('',#29615);
#10040=VERTEX_POINT('',#29617);
#10041=VERTEX_POINT('',#29619);
#10042=VERTEX_POINT('',#29623);
#10043=VERTEX_POINT('',#29624);
#10044=VERTEX_POINT('',#29629);
#10045=VERTEX_POINT('',#29630);
#10046=VERTEX_POINT('',#29635);
#10047=VERTEX_POINT('',#29636);
#10048=VERTEX_POINT('',#29638);
#10049=VERTEX_POINT('',#29640);
#10050=VERTEX_POINT('',#29644);
#10051=VERTEX_POINT('',#29645);
#10052=VERTEX_POINT('',#29650);
#10053=VERTEX_POINT('',#29651);
#10054=VERTEX_POINT('',#29653);
#10055=VERTEX_POINT('',#29655);
#10056=VERTEX_POINT('',#29659);
#10057=VERTEX_POINT('',#29660);
#10058=VERTEX_POINT('',#29665);
#10059=VERTEX_POINT('',#29666);
#10060=VERTEX_POINT('',#29671);
#10061=VERTEX_POINT('',#29672);
#10062=VERTEX_POINT('',#29674);
#10063=VERTEX_POINT('',#29676);
#10064=VERTEX_POINT('',#29680);
#10065=VERTEX_POINT('',#29681);
#10066=VERTEX_POINT('',#29686);
#10067=VERTEX_POINT('',#29687);
#10068=VERTEX_POINT('',#29692);
#10069=VERTEX_POINT('',#29693);
#10070=VERTEX_POINT('',#29695);
#10071=VERTEX_POINT('',#29697);
#10072=VERTEX_POINT('',#29701);
#10073=VERTEX_POINT('',#29702);
#10074=VERTEX_POINT('',#29707);
#10075=VERTEX_POINT('',#29708);
#10076=VERTEX_POINT('',#29713);
#10077=VERTEX_POINT('',#29714);
#10078=VERTEX_POINT('',#29716);
#10079=VERTEX_POINT('',#29718);
#10080=VERTEX_POINT('',#29722);
#10081=VERTEX_POINT('',#29723);
#10082=VERTEX_POINT('',#29728);
#10083=VERTEX_POINT('',#29729);
#10084=VERTEX_POINT('',#29734);
#10085=VERTEX_POINT('',#29735);
#10086=VERTEX_POINT('',#29737);
#10087=VERTEX_POINT('',#29739);
#10088=VERTEX_POINT('',#29743);
#10089=VERTEX_POINT('',#29744);
#10090=VERTEX_POINT('',#29749);
#10091=VERTEX_POINT('',#29750);
#10092=VERTEX_POINT('',#29752);
#10093=VERTEX_POINT('',#29754);
#10094=VERTEX_POINT('',#29758);
#10095=VERTEX_POINT('',#29759);
#10096=VERTEX_POINT('',#29764);
#10097=VERTEX_POINT('',#29765);
#10098=VERTEX_POINT('',#29767);
#10099=VERTEX_POINT('',#29769);
#10100=VERTEX_POINT('',#29773);
#10101=VERTEX_POINT('',#29774);
#10102=VERTEX_POINT('',#29776);
#10103=VERTEX_POINT('',#29778);
#10104=VERTEX_POINT('',#29785);
#10105=VERTEX_POINT('',#29786);
#10106=VERTEX_POINT('',#29788);
#10107=VERTEX_POINT('',#29790);
#10108=VERTEX_POINT('',#29794);
#10109=VERTEX_POINT('',#29795);
#10110=VERTEX_POINT('',#29797);
#10111=VERTEX_POINT('',#29799);
#10112=VERTEX_POINT('',#29806);
#10113=VERTEX_POINT('',#29807);
#10114=VERTEX_POINT('',#29809);
#10115=VERTEX_POINT('',#29811);
#10116=VERTEX_POINT('',#29815);
[truncated: 843,138 more chars]
